# Supplementary material for: Seasonal Dynamics of Algae-Infecting Viruses and Their Inferred Interactions with Protists
Source: Viruses. 2019 Nov 9;11(11):1043. doi: 10.3390/v11111043 (PMC6893440; doi:10.3390/v11111043)
Supplement: Supplementary file 1 [file viruses-11-01043-s001.zip]

Archive with 20 entries (17 files):
- sup/
- sup/Table S2 Isolated members.docx
- __MACOSX/
- __MACOSX/sup/
- __MACOSX/sup/._Table S2 Isolated members.docx
- sup/Figure S1_Rarefaction curve.pdf
- __MACOSX/sup/._Figure S1_Rarefaction curve.pdf
- sup/Figure S4_percentagefamilies.pdf
- __MACOSX/sup/._Figure S4_percentagefamilies.pdf
- sup/File S1 MCP AA alignment for Fig S2.fasta
- __MACOSX/sup/._File S1 MCP AA alignment for Fig S2.fasta
- sup/Figure S3_Diversity.pdf
- __MACOSX/sup/._Figure S3_Diversity.pdf
- sup/Table S1 OTU table.xlsx
- __MACOSX/sup/._Table S1 OTU table.xlsx
- sup/Figure S2_Full_tree.pdf
- __MACOSX/sup/._Figure S2_Full_tree.pdf
- sup/File S2 MCP AA alignment for Fiigure 1.fasta
- __MACOSX/sup/._File S2 MCP AA alignment for Fiigure 1.fasta
- __MACOSX/._sup
