# Supplementary material for: Seasonal Dynamics of Algae-Infecting Viruses and Their Inferred Interactions with Protists
Source: Viruses. 2019 Nov 9;11(11):1043. doi: 10.3390/v11111043 (PMC6893440; doi:10.3390/v11111043)
Supplement: Supplementary file 1 [file viruses-11-01043-s001.zip › sup/File S1 MCP AA alignment for Fig S2.fasta]

>OTU_001
----------------------------------------------------------------------------------------------------------------------------------------------------------------------------------------------------------------------------------KHYQKWWR-MYSE---LYLDESKK----ATWGKMTTAG---------------------------------------------NGKTVYLPLVFFFNR-----------NPGLYLP--LIALQYHEVRIDFDLASDFGNYLDTQ------------------------------------TFKVWAN-----YVYLDTEE----RRRFAQKGHE----------------------------------------------------------------------------------------------------------------------------------------------------------------------------------------------------------------------------------------------------------------------------------------------------------------------------------------------------------------------------------------------------------------------------------------------------------------------------------------------------------------------------------------------------------------------------------------------------
>OTU_150
----------------------------------------------------------------------------------------------------------------------------------------------------------------------------------------------------------------------------------KHYQKWWR-LYSE---LYLDEAKK----LNWGKMTTAG---------------------------------------------SGKTVYLPLVFFFNR-----------NPGLYLP--LIALQYHEVRIDFDLASDFGNYLDTQ------------------------------------TFKVWAN-----YVYLDTEE----RRRFAQKG------------------------------------------------------------------------------------------------------------------------------------------------------------------------------------------------------------------------------------------------------------------------------------------------------------------------------------------------------------------------------------------------------------------------------------------------------------------------------------------------------------------------------------------------------------------------------------------------------
>OTU_014
----------------------------------------------------------------------------------------------------------------------------------------------------------------------------------------------------------------------------------KHYQKWWR-LYSE---LYLDEAKK----LNWGKMTTAG---------------------------------------------NGKTVYLPLVFFFNR-----------NPGLALP--LIALQYHEVRLDFDL-------------------------------------------------------------------------------------------------------------------------------------------------------------------------------------------------------------------------------------------------------------------------------------------------------------------------------------------------------------------------------------------------------------------------------------------------------------------------------------------------------------------------------------------------------------------------------------------------------------------------------------------------------------------------------------
>OTU_120
----------------------------------------------------------------------------------------------------------------------------------------------------------------------------------------------------------------------------------KHYQKWWR-LYSE---LYLDEAKK----LNWGKMTTAG---------------------------------------------NGKTVYLPLVFFFNR-----------NPGLFLP--LIALQYHEVRLDFDLSSEYDTYLQTS------------------------------------GLKVWGN-----YVYLDTEE----RRRMAQNPHEYLIEQLH---------------------------------------------------------------------------------------------------------------------------------------------------------------------------------------------------------------------------------------------------------------------------------------------------------------------------------------------------------------------------------------------------------------------------------------------------------------------------------------------------------------------------------------------------------------------------------------------
>OTU_021
----------------------------------------------------------------------------------------------------------------------------------------------------------------------------------------------------------------------------------KHYQKWWR-LYSE---LYLDEAKK----LNWGKMTTAG---------------------------------------------SGKTVYLPLVFFFNR-----------NPGLYLP--LIALQYHEVRIDFDLAGLVTLR------------------------------------------------------------------------------------------------------------------------------------------------------------------------------------------------------------------------------------------------------------------------------------------------------------------------------------------------------------------------------------------------------------------------------------------------------------------------------------------------------------------------------------------------------------------------------------------------------------------------------------------------------------------------------
>OTU_309
----------------------------------------------------------------------------------------------------------------------------------------------------------------------------------------------------------------------------------KHYQKWWR-LYSE---LYLDEAKK----LNWGKMTTAG---------------------------------------------SGKTVYLPLVFFF--------------------------------------------------------------------------------------------------------------------------------------------------------------------------------------------------------------------------------------------------------------------------------------------------------------------------------------------------------------------------------------------------------------------------------------------------------------------------------------------------------------------------------------------------------------------------------------------------------------------------------------------------------------------------------------------------------------------------
>OTU_219
----------------------------------------------------------------------------------------------------------------------------------------------------------------------------------------------------------------------------------KHYQKWWR-LYSE---LYLDEAKK----LNWGKMTTAG---------------------------------------------SGKTVYLPLVFFFNR-----------NPGLYLP--LIALQYHEVRIDFDLASNFTTYLSTS------------------------------------VFKVWAN-----YIYLDTEE----RRRFAQKGHEYLIEQLH---------------------------------------------------------------------------------------------------------------------------------------------------------------------------------------------------------------------------------------------------------------------------------------------------------------------------------------------------------------------------------------------------------------------------------------------------------------------------------------------------------------------------------------------------------------------------------------------
>OTU_280
----------------------------------------------------------------------------------------------------------------------------------------------------------------------------------------------------------------------------------KHYQKWWR-LYSE---LYLDEAKK----LNWGKMTTAG---------------------------------------------SGKTVYLPLVFFFNR-----------NPGLYLP--LIALQYHEVRIDFDLASDFDTFLSTS------------------------------------VFKVWAN-----YVYLDTEE----RRRFAQKGHEYLVEQLH---------------------------------------------------------------------------------------------------------------------------------------------------------------------------------------------------------------------------------------------------------------------------------------------------------------------------------------------------------------------------------------------------------------------------------------------------------------------------------------------------------------------------------------------------------------------------------------------
>OTU_097
----------------------------------------------------------------------------------------------------------------------------------------------------------------------------------------------------------------------------------KHYQKWWR-LYSE---LYLDEAKK----LNWGKMTTAG---------------------------------------------SGKTVYLPLVFFFNR-----------NPGLYLP--LIALQYHEVRIDFDLASDFSDFLSTS------------------------------------VFKVWAN-----YVYLDTEE----RRRFAQKGHEYLIEQFH---------------------------------------------------------------------------------------------------------------------------------------------------------------------------------------------------------------------------------------------------------------------------------------------------------------------------------------------------------------------------------------------------------------------------------------------------------------------------------------------------------------------------------------------------------------------------------------------
>OTU_160
----------------------------------------------------------------------------------------------------------------------------------------------------------------------------------------------------------------------------------KHYQKWWR-LYSE---LYLDEAKK----LNWGKMTTAG---------------------------------------------SGKTVYLPLVFFFNR-----------NPGLYLP--LIALQYHEVRIDFDLASDFSTFLNTG------------------------------------TFKVWAN-----YVYLDTEE----RRRFAQKGHEYLIEQLH---------------------------------------------------------------------------------------------------------------------------------------------------------------------------------------------------------------------------------------------------------------------------------------------------------------------------------------------------------------------------------------------------------------------------------------------------------------------------------------------------------------------------------------------------------------------------------------------
>OTU_025
----------------------------------------------------------------------------------------------------------------------------------------------------------------------------------------------------------------------------------KHYQKWWR-LYSE---LYLDEAKK----LNWGKMTTAG---------------------------------------------SGKTVYLPLVFFFNR-----------NPGLYLP--LIALQYHEVRIDFDLASDFSTYLNTD------------------------------------TFKVWAN-----YVYLDTEE----RRRFAQKGHEYLVEQLH---------------------------------------------------------------------------------------------------------------------------------------------------------------------------------------------------------------------------------------------------------------------------------------------------------------------------------------------------------------------------------------------------------------------------------------------------------------------------------------------------------------------------------------------------------------------------------------------
>OTU_100
----------------------------------------------------------------------------------------------------------------------------------------------------------------------------------------------------------------------------------KHYQKWWR-LYSE---LYLDEAKK----LNWGKMTTAG---------------------------------------------SGKTVYLPLVFFFNR-----------NPGLYLP--LIALQYHEVRIDFDLASDFSTYLNTD------------------------------------TFKVWAN-----YVYLDTEE----RRRFAQKGHEY---------------------------------------------------------------------------------------------------------------------------------------------------------------------------------------------------------------------------------------------------------------------------------------------------------------------------------------------------------------------------------------------------------------------------------------------------------------------------------------------------------------------------------------------------------------------------------------------------
>OTU_201
----------------------------------------------------------------------------------------------------------------------------------------------------------------------------------------------------------------------------------KHYQKWWR-LYSE---LYLDEAKK----LNWGKMTTAG---------------------------------------------NGKTVYLPLVFFFNR-----------NPGLYLP--LIALQYHEVRIDFDLASDFSTYLNTD------------------------------------TFKVWAN-----YVYLDTEE----RRRFAQKGHEYLVEQLH---------------------------------------------------------------------------------------------------------------------------------------------------------------------------------------------------------------------------------------------------------------------------------------------------------------------------------------------------------------------------------------------------------------------------------------------------------------------------------------------------------------------------------------------------------------------------------------------
>OTU_037
----------------------------------------------------------------------------------------------------------------------------------------------------------------------------------------------------------------------------------KHYQKWWR-LYSE---LYLDEAKK----LNWGKMTTAG---------------------------------------------NGKTVYLPLVFFFNR-----------NPGLYLP--LIALQYHEVRIDFDLASDFSTYLNTD------------------------------------TFKVWAN-----YVYLDTEE----RRRFAQKGHEYLVEQFH---------------------------------------------------------------------------------------------------------------------------------------------------------------------------------------------------------------------------------------------------------------------------------------------------------------------------------------------------------------------------------------------------------------------------------------------------------------------------------------------------------------------------------------------------------------------------------------------
>OTU_252
----------------------------------------------------------------------------------------------------------------------------------------------------------------------------------------------------------------------------------KHYQKWWR-LYSE---LYLDEAKK----LNWGKMTTAG---------------------------------------------SGKTVYLPLVFFFNR-----------NPGLYLP--LIALQYHEVRIDFDLASNFSTFLNTG------------------------------------TFKVWAN-----YVYLDTEE----RRQFAQKGHEY---------------------------------------------------------------------------------------------------------------------------------------------------------------------------------------------------------------------------------------------------------------------------------------------------------------------------------------------------------------------------------------------------------------------------------------------------------------------------------------------------------------------------------------------------------------------------------------------------
>OTU_176
----------------------------------------------------------------------------------------------------------------------------------------------------------------------------------------------------------------------------------KHYQKWWR-LYSE---LYLDEAKK----LNWGKMTTAG---------------------------------------------SGKTVYLPLVFFFNR-----------NPGLYLP--LIALQYHEVRIDIDLASDFTTFLNAS------------------------------------VFKVWAN-----YVYLDTEE----RRRFAQKGHEYLVEQLH---------------------------------------------------------------------------------------------------------------------------------------------------------------------------------------------------------------------------------------------------------------------------------------------------------------------------------------------------------------------------------------------------------------------------------------------------------------------------------------------------------------------------------------------------------------------------------------------
>OTU_033
----------------------------------------------------------------------------------------------------------------------------------------------------------------------------------------------------------------------------------KHYQKWWR-LYSE---LYLDEAKK----LNWGKMTTAG---------------------------------------------SGKTVYLPLVFFFNR-----------NPGLYLP--LIALQYHEVRIDIDLASDFDTFLNKS------------------------------------VFKVWAN-----YVYLDTEE----RRRFAQKGHEYLIEQFH---------------------------------------------------------------------------------------------------------------------------------------------------------------------------------------------------------------------------------------------------------------------------------------------------------------------------------------------------------------------------------------------------------------------------------------------------------------------------------------------------------------------------------------------------------------------------------------------
>OTU_094
----------------------------------------------------------------------------------------------------------------------------------------------------------------------------------------------------------------------------------KHYQKWWR-LYSE---LYLDESKK----LNWGKMTTAG---------------------------------------------NGKTVYLPLVFFFNR-----------NPGLYLP--LIALQYHEVRIDFDLASDMETFLNKS------------------------------------VFKVWAN-----YIYLDTEE----RRRFAQKGHEYLIEQLH---------------------------------------------------------------------------------------------------------------------------------------------------------------------------------------------------------------------------------------------------------------------------------------------------------------------------------------------------------------------------------------------------------------------------------------------------------------------------------------------------------------------------------------------------------------------------------------------
>OTU_302
----------------------------------------------------------------------------------------------------------------------------------------------------------------------------------------------------------------------------------KHYQKWWR-LYSE---LYLDESKK----LNWGKMTTAG---------------------------------------------NGKTVYLPLVFFFNR-----------NPGLYLP--LIALQYHEVRIDFDLASDMETFLNKS------------------------------------VFRVWAN-----YIYLDTEE----RRRFAQKGHEYLVEQFH---------------------------------------------------------------------------------------------------------------------------------------------------------------------------------------------------------------------------------------------------------------------------------------------------------------------------------------------------------------------------------------------------------------------------------------------------------------------------------------------------------------------------------------------------------------------------------------------
>OTU_248
----------------------------------------------------------------------------------------------------------------------------------------------------------------------------------------------------------------------------------KHYQKWWR-LYSE---LYLDESKK----LNWGKMTTAG---------------------------------------------NGKTVYLPLVFFFNR-----------NPGLYLP--LIALQYHEVRIDIDLASDMETFLNKS------------------------------------VFKVWAN-----YIYLDTEE----RRRFAQKGHEYLIEQFH---------------------------------------------------------------------------------------------------------------------------------------------------------------------------------------------------------------------------------------------------------------------------------------------------------------------------------------------------------------------------------------------------------------------------------------------------------------------------------------------------------------------------------------------------------------------------------------------
>OTU_198
----------------------------------------------------------------------------------------------------------------------------------------------------------------------------------------------------------------------------------KHYQKWWR-LYSE---LYLDEAKK----LNWGKMTTAG---------------------------------------------SGKTVYLPLVFFFNR-----------NPGLYLP--LIALQYHEVRIDFDLASDMETFLNKS------------------------------------VFKVWAN-----YVYLDTEE----RRRFAQKGHEYLVEQLH---------------------------------------------------------------------------------------------------------------------------------------------------------------------------------------------------------------------------------------------------------------------------------------------------------------------------------------------------------------------------------------------------------------------------------------------------------------------------------------------------------------------------------------------------------------------------------------------
>OTU_262
----------------------------------------------------------------------------------------------------------------------------------------------------------------------------------------------------------------------------------KHYQKWWR-LYSE---LYLDEAKK----LNWGKMTTAG---------------------------------------------SGKTVYLPLVFFFNR-----------NPGLYLP--LIALQYHEVRIDFDLASDMEVFLNKS------------------------------------VFKVWAN-----YIYLDTEE----RRRFAQKGHEYLVEQFH---------------------------------------------------------------------------------------------------------------------------------------------------------------------------------------------------------------------------------------------------------------------------------------------------------------------------------------------------------------------------------------------------------------------------------------------------------------------------------------------------------------------------------------------------------------------------------------------
>OTU_125
----------------------------------------------------------------------------------------------------------------------------------------------------------------------------------------------------------------------------------KHYQKWWR-LYSE---LYLDEAKK----LNWGKMTTAG---------------------------------------------NGKTVYLPLVFFFNR-----------NPGLYLP--LIALQYHEVRIDIDLASDFTEFLNAS------------------------------------VFKVWAN-----YVYLDTEE----RRRFAQKGHEYLVEQFH---------------------------------------------------------------------------------------------------------------------------------------------------------------------------------------------------------------------------------------------------------------------------------------------------------------------------------------------------------------------------------------------------------------------------------------------------------------------------------------------------------------------------------------------------------------------------------------------
>OTU_068
----------------------------------------------------------------------------------------------------------------------------------------------------------------------------------------------------------------------------------KHYQKWWR-LYSE---LYLDEAKK----LNWGKMTTAS---------------------------------------------NGKTVYLPLVFFFNR-----------NPGLYLP--LIALQYHEVRIDFDLASDFTTFLSAS------------------------------------VFKVWAN-----YVYLDTEE----RRRFAQKGHEYLIEQLH---------------------------------------------------------------------------------------------------------------------------------------------------------------------------------------------------------------------------------------------------------------------------------------------------------------------------------------------------------------------------------------------------------------------------------------------------------------------------------------------------------------------------------------------------------------------------------------------
>OTU_101
----------------------------------------------------------------------------------------------------------------------------------------------------------------------------------------------------------------------------------KHYQKWWR-LYSE---LYLDEAKK----LNWGKMTTAG---------------------------------------------NGKTVYLPLVFFFNR-----------NPGLYLP--LIALQYHEVRIDFDLASDFTTFLSAS------------------------------------VFKVWAN-----YVYLDTEE----RRRFAQKGHEY---------------------------------------------------------------------------------------------------------------------------------------------------------------------------------------------------------------------------------------------------------------------------------------------------------------------------------------------------------------------------------------------------------------------------------------------------------------------------------------------------------------------------------------------------------------------------------------------------
>155382379|ABU23698|uncultured_phycodnavirus
---------------------------------------------------------------------------------------------------------------------------------------------------------------------------------------------------------------------------GGQRID-KHYQKWWR-LYSE---LYLDESKK----LNWGKMTTAG---------------------------------------------NGKTVYLPLVFFFNR-----------NPGLYLP--LIALQYHEVRIDFDLASDFTTFLSAS------------------------------------VFKVWAN-----YVYLDTEE----RRRFAQKGHEYLIEQL----------------------------------------------------------------------------------------------------------------------------------------------------------------------------------------------------------------------------------------------------------------------------------------------------------------------------------------------------------------------------------------------------------------------------------------------------------------------------------------------------------------------------------------------------------------------------------------------
>OTU_M0501
----------------------------------------------------------------------------------------------------------------------------------------------------------------------------------------------------------------------------------KHYQKWWR-LYSE---LYLDESKK----LNWGKMTTAG---------------------------------------------NGKTVYLPLVFFFNR-----------NPGLYLP--LIALQYHEVRIDFDLASDFTTFLSAS------------------------------------VFKVWAN-----YVYLDTEE----RRRFAQKGHEYLIEQ-----------------------------------------------------------------------------------------------------------------------------------------------------------------------------------------------------------------------------------------------------------------------------------------------------------------------------------------------------------------------------------------------------------------------------------------------------------------------------------------------------------------------------------------------------------------------------------------------
>OTU_207
----------------------------------------------------------------------------------------------------------------------------------------------------------------------------------------------------------------------------------KHYQKWWR-LYSE---LYLDESKK----LNWGKMTTAG---------------------------------------------NGKTVYLPLVFFFNR-----------NPGLYLP--LIALQYHEVRIDFDLASDFSTFLSTS------------------------------------VFKVWAN-----YVYLDTEE----RRRFAQKGHEYLVEQLH---------------------------------------------------------------------------------------------------------------------------------------------------------------------------------------------------------------------------------------------------------------------------------------------------------------------------------------------------------------------------------------------------------------------------------------------------------------------------------------------------------------------------------------------------------------------------------------------
>OTU_295
----------------------------------------------------------------------------------------------------------------------------------------------------------------------------------------------------------------------------------KHYQKWWR-LYSE---LYLDEAKK----LNWGKMTTAG---------------------------------------------NGKTVYLPLVFFFNR-----------NPGLYLP--LIALQYHEVRIDFDLAADFSTFLSTS------------------------------------VFKVWAN-----YVYLDTEE----RR------------------------------------------------------------------------------------------------------------------------------------------------------------------------------------------------------------------------------------------------------------------------------------------------------------------------------------------------------------------------------------------------------------------------------------------------------------------------------------------------------------------------------------------------------------------------------------------------------------
>OTU_113
----------------------------------------------------------------------------------------------------------------------------------------------------------------------------------------------------------------------------------KHYQKWWR-LYSE---LYLDEAKK----LNWGKMTTAG---------------------------------------------NGKTVYLPLVFFFNR-----------NPGLYLP--LIALQYHEVRIDFDLASNFTTYLNAS------------------------------------VFKVWAN-----YVYLDTEE----RRRFAQKGHEYLIEQFH---------------------------------------------------------------------------------------------------------------------------------------------------------------------------------------------------------------------------------------------------------------------------------------------------------------------------------------------------------------------------------------------------------------------------------------------------------------------------------------------------------------------------------------------------------------------------------------------
>OTU_312
----------------------------------------------------------------------------------------------------------------------------------------------------------------------------------------------------------------------------------KHYQKWWR-LYSE---LYLDEAKK----LNWGKMTTAG---------------------------------------------NGKTVYLPLVFFFNR-----------NPGLYLP--LIALQYHEVRIDFDLASNFTTYLNAS------------------------------------VFKVWAN-----YVYLDTEE----RRRFAQKGHEYLVEQLH---------------------------------------------------------------------------------------------------------------------------------------------------------------------------------------------------------------------------------------------------------------------------------------------------------------------------------------------------------------------------------------------------------------------------------------------------------------------------------------------------------------------------------------------------------------------------------------------
>OTU_166
----------------------------------------------------------------------------------------------------------------------------------------------------------------------------------------------------------------------------------KHYQKWWR-MYSE---LYLDESKK----LNWGKMTTAG---------------------------------------------DGKTVYLPLIFFFNR-----------NPGLALP--LIALQYHEVRIDFDLASNFTTYLNAS------------------------------------VFKVWAN-----YVYLDTEE----RRRFAQKGHEYLIEQLH---------------------------------------------------------------------------------------------------------------------------------------------------------------------------------------------------------------------------------------------------------------------------------------------------------------------------------------------------------------------------------------------------------------------------------------------------------------------------------------------------------------------------------------------------------------------------------------------
>OTU_268
----------------------------------------------------------------------------------------------------------------------------------------------------------------------------------------------------------------------------------KHYQKWWR-LYSE---LYLDEAKK----LNWGKMTTAG---------------------------------------------DGKTVYLPLIFFFNR-----------NPGLALP--LIALQYHEVRIDFDLASNFTTYLNAS------------------------------------VFKVWAN-----YIYLDTEE----RRRFAQKGHEYLIEQFH---------------------------------------------------------------------------------------------------------------------------------------------------------------------------------------------------------------------------------------------------------------------------------------------------------------------------------------------------------------------------------------------------------------------------------------------------------------------------------------------------------------------------------------------------------------------------------------------
>OTU_311
----------------------------------------------------------------------------------------------------------------------------------------------------------------------------------------------------------------------------------KHYQKWWR-LYSE---LYLDEAKK----LNWGKMTTAG---------------------------------------------SGKTVYLPLIFFFNR-----------NPGLALP--LIALQYHEVRIDFDLASNFTTYLNAS------------------------------------VFKVWAN-----YIYLDTEE----RRRFTQKGHEYLVEQLH---------------------------------------------------------------------------------------------------------------------------------------------------------------------------------------------------------------------------------------------------------------------------------------------------------------------------------------------------------------------------------------------------------------------------------------------------------------------------------------------------------------------------------------------------------------------------------------------
>OTU_058
----------------------------------------------------------------------------------------------------------------------------------------------------------------------------------------------------------------------------------KHYQKWWR-LYSE---LYLDEAKK----LNWGKMTTAG---------------------------------------------NGKTVYLPLVFFFNR-----------NPGLYLP--LIALQYHEVRIDFDLASNFDDYLNTS------------------------------------VFKVWAN-----YVYLDTEE----RRRFAQKGHEYLIEQFH---------------------------------------------------------------------------------------------------------------------------------------------------------------------------------------------------------------------------------------------------------------------------------------------------------------------------------------------------------------------------------------------------------------------------------------------------------------------------------------------------------------------------------------------------------------------------------------------
>OTU_080
----------------------------------------------------------------------------------------------------------------------------------------------------------------------------------------------------------------------------------KHYQKWWR-LYSE---LYLDEAKK----LNWGKMTTAG---------------------------------------------NGKTVYLPLVVFFNR-----------NPGLYLP--LIALQYHEVRIDFDLASNFDTYLNTS------------------------------------VFKVWAD-----YVYLDTEE----RRRFAQKGHEYLIEQFH---------------------------------------------------------------------------------------------------------------------------------------------------------------------------------------------------------------------------------------------------------------------------------------------------------------------------------------------------------------------------------------------------------------------------------------------------------------------------------------------------------------------------------------------------------------------------------------------
>OTU_106
----------------------------------------------------------------------------------------------------------------------------------------------------------------------------------------------------------------------------------KHYQKWWR-LYSE---LYLDEAKK----LNWGKMTTAG---------------------------------------------NGKTVYLPLVFFFNR-----------NPGLYLP--LIALQYHEVRIDFDLASDMETYLNKT-------------------------------------FKVWAN-----YIYLDTEE----RRRFAQKG------------------------------------------------------------------------------------------------------------------------------------------------------------------------------------------------------------------------------------------------------------------------------------------------------------------------------------------------------------------------------------------------------------------------------------------------------------------------------------------------------------------------------------------------------------------------------------------------------
>OTU_066
----------------------------------------------------------------------------------------------------------------------------------------------------------------------------------------------------------------------------------KHYQKWWR-MYSE---LYLDESKK----LNWGKMTTAG---------------------------------------------TGKAVYLPLVFFFNR-----------NPGLYLP--LIALQYHEVRIDFDLASDMETFLNKS------------------------------------VFKVWAN-----YIYLDTEE----RRRFAQKGHEYLVEQLH---------------------------------------------------------------------------------------------------------------------------------------------------------------------------------------------------------------------------------------------------------------------------------------------------------------------------------------------------------------------------------------------------------------------------------------------------------------------------------------------------------------------------------------------------------------------------------------------
>OTU_126
----------------------------------------------------------------------------------------------------------------------------------------------------------------------------------------------------------------------------------KHYQKWWR-LYSE---LYLDESKK----LNWGKMTTAG---------------------------------------------TGKAVYLPLVFFFNR-----------NPGLYLP--LIALQYHEVRIDFDLAADMETY------------------------------------------------------------------------------------------------------------------------------------------------------------------------------------------------------------------------------------------------------------------------------------------------------------------------------------------------------------------------------------------------------------------------------------------------------------------------------------------------------------------------------------------------------------------------------------------------------------------------------------------------------------------------------
>OTU_139
----------------------------------------------------------------------------------------------------------------------------------------------------------------------------------------------------------------------------------KHYQKWWR-LYSE---LYLDESKK----LNWGKMTTAG---------------------------------------------TGKTVYLPLIFFFNR-----------NPGLFLP--LIALQYHEVRIDFDLASDMETYLNKN------------------------------------VFKVWAN-----YVYLDTEE----RRRFAQKGHEYLIEQLH---------------------------------------------------------------------------------------------------------------------------------------------------------------------------------------------------------------------------------------------------------------------------------------------------------------------------------------------------------------------------------------------------------------------------------------------------------------------------------------------------------------------------------------------------------------------------------------------
>OTU_048
----------------------------------------------------------------------------------------------------------------------------------------------------------------------------------------------------------------------------------KHYQKWWR-MYSE---LYLDESKK----LNWGKMTTAG---------------------------------------------SGKTVYLPLVFFFNR-----------NPGLYLP--LIALQYHEVRIDIDLAPNFSTFLSTS------------------------------------VFKVWAN-----YVYLDTEE----RRRFAQKGHEYLIEQFH---------------------------------------------------------------------------------------------------------------------------------------------------------------------------------------------------------------------------------------------------------------------------------------------------------------------------------------------------------------------------------------------------------------------------------------------------------------------------------------------------------------------------------------------------------------------------------------------
>OTU_260
----------------------------------------------------------------------------------------------------------------------------------------------------------------------------------------------------------------------------------KHYQRWWR-LYSE---LYLDESKK----ATWGKMTTAG---------------------------------------------SGKTVYLPLVFFFNR-----------NPGLYLP--LIALQYHEVRIDFDLAADFSTFLSTS------------------------------------VFKVWAN-----YVYLDTEE----RRRFAQKGHEYLIEQLH---------------------------------------------------------------------------------------------------------------------------------------------------------------------------------------------------------------------------------------------------------------------------------------------------------------------------------------------------------------------------------------------------------------------------------------------------------------------------------------------------------------------------------------------------------------------------------------------
>635334902|AHZ86983|Haptolina_hirta_virus
-------------------------------------------------------------------------------------------------------------------------------------------------------------------------------------------------------------------------------------------------------GEK----LNWGKMTTAG---------------------------------------------SGKTVYLPLVFFFNR-----------NPGLYLP--LIALQYHEVRIDFDLAADFSTFLSTS------------------------------------VFKVWAN-----YVYLDTEE----RRRFAQKGHEYLIEQL----------------------------------------------------------------------------------------------------------------------------------------------------------------------------------------------------------------------------------------------------------------------------------------------------------------------------------------------------------------------------------------------------------------------------------------------------------------------------------------------------------------------------------------------------------------------------------------------
>HhV_Of01
---------------------------------------------------------------------------------------------------------------------------------------------------------------------------------------------------------------------------------------------------------K----LNWGKMTTAG---------------------------------------------SGKTVYLPLVFFFNR-----------NPGLYLP--LIALQYHEVRIDFDLAADFSTFLSTS------------------------------------VFKVWAN-----YVYLDTEE----RRRFAQKGHEYLIEQ-----------------------------------------------------------------------------------------------------------------------------------------------------------------------------------------------------------------------------------------------------------------------------------------------------------------------------------------------------------------------------------------------------------------------------------------------------------------------------------------------------------------------------------------------------------------------------------------------
>OTU_228
----------------------------------------------------------------------------------------------------------------------------------------------------------------------------------------------------------------------------------KHHQKWWR-MYSE---LYLDESKK----LNWGKMTTGK---------------------------------------------SGKTVYLPLIFFFNR-----------NPGLYLP--LIALQYHEVRIDIDLASNFDTFLNTG------------------------------------TFKVWAN-----YVYLDTEE----RRRFAQKGHEYLIEQLH---------------------------------------------------------------------------------------------------------------------------------------------------------------------------------------------------------------------------------------------------------------------------------------------------------------------------------------------------------------------------------------------------------------------------------------------------------------------------------------------------------------------------------------------------------------------------------------------
>OTU_265
----------------------------------------------------------------------------------------------------------------------------------------------------------------------------------------------------------------------------------KHYQKWWR-MYSE---LYLDESKK----LNWGKMTTAG---------------------------------------------SGKTVYLPLVFFFNR-----------NPGLYLP--LIALQYHEVRIDIDLASNFSTFLNTG------------------------------------TFKVWAN-----YVYLDTEE----RRRFAQKGHEYLIEQLH---------------------------------------------------------------------------------------------------------------------------------------------------------------------------------------------------------------------------------------------------------------------------------------------------------------------------------------------------------------------------------------------------------------------------------------------------------------------------------------------------------------------------------------------------------------------------------------------
>OTU_003
----------------------------------------------------------------------------------------------------------------------------------------------------------------------------------------------------------------------------------KHYQKWWR-MYSE---LYLDESKK----ATWGKMTTAG---------------------------------------------DGKTVYLPLIFFFNR-----------NPGLALP--LIALQYHEVRIDFDLASDFDTFLSTS------------------------------------VFKVWAN-----YVYLDTEE----RRRFAQKGHEYLVEQLH---------------------------------------------------------------------------------------------------------------------------------------------------------------------------------------------------------------------------------------------------------------------------------------------------------------------------------------------------------------------------------------------------------------------------------------------------------------------------------------------------------------------------------------------------------------------------------------------
>OTU_156
----------------------------------------------------------------------------------------------------------------------------------------------------------------------------------------------------------------------------------KHYQKWWR-LYSE---LYLDESKK----ATWGKMTTAG---------------------------------------------DGKTVYLPLIFFFNR-----------NPGLALP--LIALQYHEVRIDFDLASDFDTFLSTS------------------------------------VFKVWAN-----CVYLDTEE----RRRFAQKGHEYLVEQLH---------------------------------------------------------------------------------------------------------------------------------------------------------------------------------------------------------------------------------------------------------------------------------------------------------------------------------------------------------------------------------------------------------------------------------------------------------------------------------------------------------------------------------------------------------------------------------------------
>OTU_137
----------------------------------------------------------------------------------------------------------------------------------------------------------------------------------------------------------------------------------KHYQKWWR-MYSE---LYLDESKK----ATWGKMTTAG---------------------------------------------DGKTVYLPLIFFFNR-----------NPGLALP--LIALQYHEVRIDFDLAADFSTFPSTS------------------------------------VFKVWAN-----YVYLDTEE----RRRFAQKGHEYLVEQLH---------------------------------------------------------------------------------------------------------------------------------------------------------------------------------------------------------------------------------------------------------------------------------------------------------------------------------------------------------------------------------------------------------------------------------------------------------------------------------------------------------------------------------------------------------------------------------------------
>OTU_217
----------------------------------------------------------------------------------------------------------------------------------------------------------------------------------------------------------------------------------KHYQKWWR-MYSE---LYLDEAKK----ATWGKMTTAG---------------------------------------------DGKTVYLPLIFFFNR-----------NPGLALP--LIALQYHEVRIDFDLAADFSTFLSTS------------------------------------VFKVWAN-----YVYLDTEE----RRRFAQKGHEYLVEQFH---------------------------------------------------------------------------------------------------------------------------------------------------------------------------------------------------------------------------------------------------------------------------------------------------------------------------------------------------------------------------------------------------------------------------------------------------------------------------------------------------------------------------------------------------------------------------------------------
>OTU_029
----------------------------------------------------------------------------------------------------------------------------------------------------------------------------------------------------------------------------------KHYQKWWR-MYSE---LYLDEAKK----ATWGKMTTAG---------------------------------------------DNKTVYLPLIFFFNR-----------NPGLALP--LIALQYHEVRIDFDLASNFDDYLNTS------------------------------------VFKVWAN-----YVYLDTEE----RRRFAQKGHEYLIEQLH---------------------------------------------------------------------------------------------------------------------------------------------------------------------------------------------------------------------------------------------------------------------------------------------------------------------------------------------------------------------------------------------------------------------------------------------------------------------------------------------------------------------------------------------------------------------------------------------
>OTU_303
----------------------------------------------------------------------------------------------------------------------------------------------------------------------------------------------------------------------------------KHYQKWWR-MYSE---LYLDEAKK----ATWGKMTTAG---------------------------------------------DGKTVYLPLIFFFNR-----------NPGLALP--LIALQYHEVRIDFDLASNFDTYLNTS------------------------------------VFKVWAN-----YVYLDTEE----RRRFAQKGHEYLIEQLH---------------------------------------------------------------------------------------------------------------------------------------------------------------------------------------------------------------------------------------------------------------------------------------------------------------------------------------------------------------------------------------------------------------------------------------------------------------------------------------------------------------------------------------------------------------------------------------------
>OTU_122
----------------------------------------------------------------------------------------------------------------------------------------------------------------------------------------------------------------------------------KHYQKWWR-MYSE---LYLDESKK----ATWGKMTTAK---------------------------------------------DGKTVYLPLIFFFNR-----------NPGLALP--LIALQYHEVRIDFDLASNFDTYLNTS------------------------------------VFKVWAN-----YVYLDTEE----RRRFAQKGHEYLVEQFH---------------------------------------------------------------------------------------------------------------------------------------------------------------------------------------------------------------------------------------------------------------------------------------------------------------------------------------------------------------------------------------------------------------------------------------------------------------------------------------------------------------------------------------------------------------------------------------------
>OTU_099
----------------------------------------------------------------------------------------------------------------------------------------------------------------------------------------------------------------------------------KHYQKWWR-MYSE---LYLDESKK----ATWGKMTTAG---------------------------------------------DGKTVYLPLIFFFNR-----------NPGLALP--LIALQYHEVRIDFDLASNFTTYLNAS------------------------------------VFKVWAN-----YVYLDTEE----RRRFAQKGHEYLIEQFH---------------------------------------------------------------------------------------------------------------------------------------------------------------------------------------------------------------------------------------------------------------------------------------------------------------------------------------------------------------------------------------------------------------------------------------------------------------------------------------------------------------------------------------------------------------------------------------------
>OTU_178
----------------------------------------------------------------------------------------------------------------------------------------------------------------------------------------------------------------------------------KHYQKWWR-MYSE---LYLDESKK----ATWGKMTTAG---------------------------------------------DGKTVYLPLIFFFNR-----------NPGLALP--LIALQYHEVRIDFDLASNFT--------------------------------------------------------------------------------------------------------------------------------------------------------------------------------------------------------------------------------------------------------------------------------------------------------------------------------------------------------------------------------------------------------------------------------------------------------------------------------------------------------------------------------------------------------------------------------------------------------------------------------------------------------------------------------
>OTU_236
----------------------------------------------------------------------------------------------------------------------------------------------------------------------------------------------------------------------------------KHYQKWWR-MYSE---LYLDESKK----ATWGKMTTAG---------------------------------------------DGKTVYLPLIFFFNR-----------NPGLALP--LIALQYHEVRIDFDLASNFTDYLNAS------------------------------------VFKVWAN-----YVYLDTEE----RRRFAQKGHEYLVEQLH---------------------------------------------------------------------------------------------------------------------------------------------------------------------------------------------------------------------------------------------------------------------------------------------------------------------------------------------------------------------------------------------------------------------------------------------------------------------------------------------------------------------------------------------------------------------------------------------
>OTU_187
----------------------------------------------------------------------------------------------------------------------------------------------------------------------------------------------------------------------------------KHYQKWWR-MYSE---LYLDESKK----ATWGKMTTAG---------------------------------------------DGKTVYLPLIFFFNR-----------NPGLALP--LIALQYHEVRIDFDLASDFTTFLSAS------------------------------------VFKVWAN-----YVYLDTEE----RRRFVQKGHEYLIEQFH---------------------------------------------------------------------------------------------------------------------------------------------------------------------------------------------------------------------------------------------------------------------------------------------------------------------------------------------------------------------------------------------------------------------------------------------------------------------------------------------------------------------------------------------------------------------------------------------
>OTU_244
----------------------------------------------------------------------------------------------------------------------------------------------------------------------------------------------------------------------------------KHYQKWWR-MYSE---LYLDESKK----ATWGKMTTAG---------------------------------------------DGKTVYLPLIFFFNR-----------NPGLALP--LIALQYHEVHIDFDLASNFTTYLNAS------------------------------------VFKVWAN-----YVYLDTEE----RRRFAQKGHEYL--------------------------------------------------------------------------------------------------------------------------------------------------------------------------------------------------------------------------------------------------------------------------------------------------------------------------------------------------------------------------------------------------------------------------------------------------------------------------------------------------------------------------------------------------------------------------------------------------
>155382389|ABU23703|uncultured_phycodnavirus
---------------------------------------------------------------------------------------------------------------------------------------------------------------------------------------------------------------------------GGQRID-KHYQKWWR-TYSE---LYLDESKK----ATWGKMTTAG---------------------------------------------DGETVYLPLIFFFNR-----------NPGLALP--LIALQYHEVRIDFDLASNFTTYLNAS------------------------------------VFKVWAN-----YVYLDTEE----RRRFAQKGHEYLVEQL----------------------------------------------------------------------------------------------------------------------------------------------------------------------------------------------------------------------------------------------------------------------------------------------------------------------------------------------------------------------------------------------------------------------------------------------------------------------------------------------------------------------------------------------------------------------------------------------
>OTU_P0604
----------------------------------------------------------------------------------------------------------------------------------------------------------------------------------------------------------------------------------KHYQKWWR-TYSE---LYLDESKK----ATWGKMTTAG---------------------------------------------DGETVYLPLIFFFNR-----------NPGLALP--LIALQYHEVRIDFDLASNFTTYLNAS------------------------------------VFKVWAN-----YVYLDTEE----RRRFAQKGHEYLVEQ-----------------------------------------------------------------------------------------------------------------------------------------------------------------------------------------------------------------------------------------------------------------------------------------------------------------------------------------------------------------------------------------------------------------------------------------------------------------------------------------------------------------------------------------------------------------------------------------------
>OTU_138
-------------------------------------------------------------------------------------------------------------------------------------------------------------------------------------------------------------------------------------------------------------------MTTAG---------------------------------------------NGKAVYLPLIFFFNR-----------NPGLALP--LIALQYHEVRIDFDLASNFTDYLNAS------------------------------------VFKVWAN-----YVYLDTEE----RRRFAQKGHEYLVEQLH---------------------------------------------------------------------------------------------------------------------------------------------------------------------------------------------------------------------------------------------------------------------------------------------------------------------------------------------------------------------------------------------------------------------------------------------------------------------------------------------------------------------------------------------------------------------------------------------
>OTU_132
----------------------------------------------------------------------------------------------------------------------------------------------------------------------------------------------------------------------------------KHYQKWWR-LYSE---LYLDEAKK----ATWGKMTTAA---------------------------------------------DGSTVYLPLVFFFNR-----------NPGLYLP--LIALQYHEVRIDFDLAADFSTFLSTS------------------------------------VFKVWAN-----YVYLDTEE----RRRFAQKGHEYLVEQFH---------------------------------------------------------------------------------------------------------------------------------------------------------------------------------------------------------------------------------------------------------------------------------------------------------------------------------------------------------------------------------------------------------------------------------------------------------------------------------------------------------------------------------------------------------------------------------------------
>OTU_079
----------------------------------------------------------------------------------------------------------------------------------------------------------------------------------------------------------------------------------KHYQKWWR-LYSE---LYLDEAKK----LNWGKMTTAA---------------------------------------------DGSTVYLPLVFFFNR-----------NPGLYLP--LIALQYHEVRIDIDLASDFDTFLNKS------------------------------------VFKVWAN-----YVYLDTEE----RRRFAQKGHEYLVEQLH---------------------------------------------------------------------------------------------------------------------------------------------------------------------------------------------------------------------------------------------------------------------------------------------------------------------------------------------------------------------------------------------------------------------------------------------------------------------------------------------------------------------------------------------------------------------------------------------
>OTU_145
----------------------------------------------------------------------------------------------------------------------------------------------------------------------------------------------------------------------------------KHYQKWWR-LYSE---LYLDEAKK----ATWGKMTTAA---------------------------------------------DGSTVYLPLVFFFNR-----------NPGLYLP--LIALQYHEVRIDIDLASDFDTFLNKS------------------------------------VFKVWAN-----YVYLDTEE----RRRFAQKGHEYLIE------------------------------------------------------------------------------------------------------------------------------------------------------------------------------------------------------------------------------------------------------------------------------------------------------------------------------------------------------------------------------------------------------------------------------------------------------------------------------------------------------------------------------------------------------------------------------------------------
>OTU_205
----------------------------------------------------------------------------------------------------------------------------------------------------------------------------------------------------------------------------------KHYQKWWR-LYSE---LYLDEAKK----LNWGKMTTAG---------------------------------------------SGKTVYLPLYFFFNR-----------NPGLYLP--LIALQYHEVRLDFDLSAHFDEWLDTS------------------------------------TFKVWAN-----YIYLDTEE----RRRFVQKGHEYLVEQLH---------------------------------------------------------------------------------------------------------------------------------------------------------------------------------------------------------------------------------------------------------------------------------------------------------------------------------------------------------------------------------------------------------------------------------------------------------------------------------------------------------------------------------------------------------------------------------------------
>OTU_294
----------------------------------------------------------------------------------------------------------------------------------------------------------------------------------------------------------------------------------KHYQKWWR-LYSE---LYLDEAKK----LNWGKMTTAG---------------------------------------------SGKTVYLPLVFFFNR-----------NPGLYLP--LIALQYHEVRLDFDLSAHFDEWLDTS------------------------------------TFKVWAN-----YIYLDTEE----RRRFAQKGHEYLIEQLH---------------------------------------------------------------------------------------------------------------------------------------------------------------------------------------------------------------------------------------------------------------------------------------------------------------------------------------------------------------------------------------------------------------------------------------------------------------------------------------------------------------------------------------------------------------------------------------------
>OTU_192
----------------------------------------------------------------------------------------------------------------------------------------------------------------------------------------------------------------------------------KHYQKWWR-LYSE---LYLDEAKK----LNWGKMTTAG---------------------------------------------SGKTVYLPLVFFFNR-----------NPGLYLP--LIALQYHEVRIDFDLSSEFSQYTDGS------------------------------------TFKVWGN-----YVYLDTEE----RRRFAQKGHEYLVEQFH---------------------------------------------------------------------------------------------------------------------------------------------------------------------------------------------------------------------------------------------------------------------------------------------------------------------------------------------------------------------------------------------------------------------------------------------------------------------------------------------------------------------------------------------------------------------------------------------
>OTU_227
----------------------------------------------------------------------------------------------------------------------------------------------------------------------------------------------------------------------------------KHYQKWWR-LYSE---LYLDEAKK----LNWGKMTTAG---------------------------------------------SGKTVYLPLVFFFNR-----------NPGLYLP--LIALQYHEVRLDFDLSSEFSAYTDGS------------------------------------TFKVWGN-----YVYLDTEE----RRRFAQKGHEYLIEQFH---------------------------------------------------------------------------------------------------------------------------------------------------------------------------------------------------------------------------------------------------------------------------------------------------------------------------------------------------------------------------------------------------------------------------------------------------------------------------------------------------------------------------------------------------------------------------------------------
>OTU_076
----------------------------------------------------------------------------------------------------------------------------------------------------------------------------------------------------------------------------------KHYQKWWR-MYSE---LYLDESKK----LNWGKMTTGK---------------------------------------------NGKTVYLPLIFFFNR-----------NPGLYLP--LIALQYHEVRIDFDPAADFSTFLSTS------------------------------------VFKVWAN-----YVYLDTEE----RRRFAQKGHEYLIEQLH---------------------------------------------------------------------------------------------------------------------------------------------------------------------------------------------------------------------------------------------------------------------------------------------------------------------------------------------------------------------------------------------------------------------------------------------------------------------------------------------------------------------------------------------------------------------------------------------
>OTU_177
----------------------------------------------------------------------------------------------------------------------------------------------------------------------------------------------------------------------------------KHYQKWWR-MYSE---LYLDESKK----LNWGKMTTGK---------------------------------------------SGKTVYLPLVFFFNR-----------NPGLYLP--LIALQYHEVRIDFDLAADFSTFLSTS------------------------------------VFKVWAN-----YVYLDTEE----RRRFAQKGHEY---------------------------------------------------------------------------------------------------------------------------------------------------------------------------------------------------------------------------------------------------------------------------------------------------------------------------------------------------------------------------------------------------------------------------------------------------------------------------------------------------------------------------------------------------------------------------------------------------
>OTU_007
----------------------------------------------------------------------------------------------------------------------------------------------------------------------------------------------------------------------------------KHYQKWWR-MYSE---LYLDEAKK----ATWGKMTTAA---------------------------------------------DGSTVYLPLIFFFNR-----------NPGLALP--LIALQYHEVRIDFDLASDMETFLNKN------------------------------------VFKVWAN-----YVYLDTEE----RRRFAQKGHEYLIEQLH---------------------------------------------------------------------------------------------------------------------------------------------------------------------------------------------------------------------------------------------------------------------------------------------------------------------------------------------------------------------------------------------------------------------------------------------------------------------------------------------------------------------------------------------------------------------------------------------
>OTU_223
----------------------------------------------------------------------------------------------------------------------------------------------------------------------------------------------------------------------------------KHYQKWWR-MYSE---LYLDEAKK----ATWGKMTTAA---------------------------------------------DGSTVYLPLIFFFNR-----------NPGLALP--LIALQYHEVRIDFDLASDMETFLNKN------------------------------------VFKVWAN-----YVYLDTEE----RRRFAQKGHEYLIEQFH---------------------------------------------------------------------------------------------------------------------------------------------------------------------------------------------------------------------------------------------------------------------------------------------------------------------------------------------------------------------------------------------------------------------------------------------------------------------------------------------------------------------------------------------------------------------------------------------
>OTU_061
----------------------------------------------------------------------------------------------------------------------------------------------------------------------------------------------------------------------------------KHYQRWWR-LYSE---LYLDESKK----ANWGKMTTAV---------------------------------------------DGKTVYLPLIFFFNR-----------NPGLYLP--LIALQYHEVRIDFDLASDMETFLNKS------------------------------------VFRVWAN-----YIYLDTEE----RRRFAQKGHEYLIEQLH---------------------------------------------------------------------------------------------------------------------------------------------------------------------------------------------------------------------------------------------------------------------------------------------------------------------------------------------------------------------------------------------------------------------------------------------------------------------------------------------------------------------------------------------------------------------------------------------
>OTU_129
----------------------------------------------------------------------------------------------------------------------------------------------------------------------------------------------------------------------------------KHYQKWWR-MYSE---LYLDESKK----ATWGKMTTAV---------------------------------------------DGKTVYLPLIFFFNR-----------NPGLYLP--LIALQYHEVRIDFDLASDMETFLNKS------------------------------------VFRVWAN-----YIYLDTEE----RRRFAQKGHEYLVEQLH---------------------------------------------------------------------------------------------------------------------------------------------------------------------------------------------------------------------------------------------------------------------------------------------------------------------------------------------------------------------------------------------------------------------------------------------------------------------------------------------------------------------------------------------------------------------------------------------
>OTU_231
----------------------------------------------------------------------------------------------------------------------------------------------------------------------------------------------------------------------------------KHYQKWWR-MYSE---LYLDESKK----ATWGKMTTAA---------------------------------------------DGKTVYLPLVFFFNR-----------NPGLYLP--LIALQYHEVRIDFDLASDMEVFLNKS------------------------------------VFKVWAN-----YIYLDTEE----RRRFAQKGHEYLVEQLH---------------------------------------------------------------------------------------------------------------------------------------------------------------------------------------------------------------------------------------------------------------------------------------------------------------------------------------------------------------------------------------------------------------------------------------------------------------------------------------------------------------------------------------------------------------------------------------------
>OTU_186
----------------------------------------------------------------------------------------------------------------------------------------------------------------------------------------------------------------------------------KHYQKWWR-LYSE---LYLDESKK----ANWGKMATAM---------------------------------------------NGKTVYLPLIFFFNR-----------NPGLYLP--LIALQYHEVRIDIDLASNMDTYLNTS------------------------------------VFKVWAN-----YIYLDTEE----RRRFAQKGHEYLVEQLH---------------------------------------------------------------------------------------------------------------------------------------------------------------------------------------------------------------------------------------------------------------------------------------------------------------------------------------------------------------------------------------------------------------------------------------------------------------------------------------------------------------------------------------------------------------------------------------------
>MpV1_169
---------------------------------------------------------------------------------------------------------------------------------------------------------------------------------------------------------------------------GGQRID-KHYQKWWR-MYSE---LYLDESKK----ANWGKMTTAA---------------------------------------------NGKTVYLPLIFFFNR-----------NPGLYLP--LIALQYHEVRIDIDLASNFDTFLNTS------------------------------------VFKVWAN-----YVYLDTEE----RRRFAQKGHEYLIEQV----------------------------------------------------------------------------------------------------------------------------------------------------------------------------------------------------------------------------------------------------------------------------------------------------------------------------------------------------------------------------------------------------------------------------------------------------------------------------------------------------------------------------------------------------------------------------------------------
>P_004062052|MpV1_169_Micromonas_sp._RCC1109_virus_MpV1
----------MAGGLMQLVAYGAQDVYL-TGNPEVTFFQAKY-KRHTNFAM-----ENIEQTVN-GTAANSGRVSVTV--ARNGDLVGDMYIELESASSNTAT----------------------------------------------------SSE---------------VDDCNW---------------------------VAERAINNVELSIGGQRID-KHYQKWWR-MYSE---LYLDESKK----ANWGKMTTAA---------------------------------------------NGKTVYLPLIFFFNR-----------NPGLYLP--LIALQYHEVRIDIDLASNFDTFLNTS------------------------------------VFKVWAN-----YVYLDTEE----RRRFAQKGHEYLIEQVQHTGVDTV-------TEGQA-KQVRLSYNHPVKELVWCFAN---VATN---------------------------------------------------------------------K-----------------------------------------------NSLWNFSNVSADAD---------IVLESNPL-----------DSG--------------------------------------------DLSNCFVPLT------------------------------------AVGTP--------------------LYATG---------------ESAN--QFSEEVV------------------GPLNTFKLILNGQDRFK--EQKGKYFNQVQAYNHHSGCPMP-----------------------GIYSYSFALKPEE-HQPTGTCNFSRIDNAQVQVTQHPSSGGA--------------------------TNMHMFATNYNVLRIQSGMGG-------------------------------LAFSN---------
>OTU_046
----------------------------------------------------------------------------------------------------------------------------------------------------------------------------------------------------------------------------------KHYQKWWR-LYSE---LYLDEAKK----LNWGKMTTAG---------------------------------------------TGKAVYLPLVFFFNR-----------NPGLYLP--LIALQYHEVRIDIDLASDMATFVNPS------------------------------------VFKVWAN-----YVYLDTEE----RRRFAQKGHEYLIEQLH---------------------------------------------------------------------------------------------------------------------------------------------------------------------------------------------------------------------------------------------------------------------------------------------------------------------------------------------------------------------------------------------------------------------------------------------------------------------------------------------------------------------------------------------------------------------------------------------
>OTU_175
----------------------------------------------------------------------------------------------------------------------------------------------------------------------------------------------------------------------------------KHYQKWWR-LYSE---LYLDESKK----ATWAKMTTAG---------------------------------------------YGKTVYLPLVFFFNR-----------NPGLYLP--LIALQYHEVRVDIDLASDMATFVNPS------------------------------------VFKVWAN-----YVYLDTEE----RRRFAQKGHEYLVEQLH---------------------------------------------------------------------------------------------------------------------------------------------------------------------------------------------------------------------------------------------------------------------------------------------------------------------------------------------------------------------------------------------------------------------------------------------------------------------------------------------------------------------------------------------------------------------------------------------
>OTU_307
----------------------------------------------------------------------------------------------------------------------------------------------------------------------------------------------------------------------------------KHYQKWWR-LYTE---LYLDEAKK----ANWGKMTSAG---------------------------------------------YGKTVYLPHIFFFNR-----------NPGLYLP--LIALQYHEVRIDIDLASDMATFVNPS------------------------------------VFKVWAN-----YVYLDTEE----RRRFAQKGHEYLVEQLH---------------------------------------------------------------------------------------------------------------------------------------------------------------------------------------------------------------------------------------------------------------------------------------------------------------------------------------------------------------------------------------------------------------------------------------------------------------------------------------------------------------------------------------------------------------------------------------------
>OTU_051
----------------------------------------------------------------------------------------------------------------------------------------------------------------------------------------------------------------------------------KHYQKWWR-LYSE---LYLDESKK----LNWGKMTTAG---------------------------------------------TGKAVYLPLVFFFNR-----------NPGLYLP--LIALQYHEVRIDFDPASDFSTYLNTD------------------------------------TFKVWAN-----YVYLDTEE----RRRFAQKGH-----------------------------------------------------------------------------------------------------------------------------------------------------------------------------------------------------------------------------------------------------------------------------------------------------------------------------------------------------------------------------------------------------------------------------------------------------------------------------------------------------------------------------------------------------------------------------------------------------
>OTU_074
----------------------------------------------------------------------------------------------------------------------------------------------------------------------------------------------------------------------------------KHYQKWWR-LYTE---LYLDEAKK----ANWGKMTSAG---------------------------------------------YGKTVYLPLIFFFNR-----------NPGLYLP--LIALQYHEVRIDFDLASDFSTYLNTD------------------------------------TFKVWAN-----YVYLDTEE----RRRFAQKGHEY---------------------------------------------------------------------------------------------------------------------------------------------------------------------------------------------------------------------------------------------------------------------------------------------------------------------------------------------------------------------------------------------------------------------------------------------------------------------------------------------------------------------------------------------------------------------------------------------------
>OTU_224
----------------------------------------------------------------------------------------------------------------------------------------------------------------------------------------------------------------------------------KHYQKWWR-LYTE---LYLDEAKK----ANWGKMTSAG---------------------------------------------YGKTVYLPLIFFFNR-----------NPGLYLP--LIALQYHEVRVDIDLASTFGTYLDTS------------------------------------VFKVWAN-----YVYLDTEE----RRRFAQKGHEYLIEQLH---------------------------------------------------------------------------------------------------------------------------------------------------------------------------------------------------------------------------------------------------------------------------------------------------------------------------------------------------------------------------------------------------------------------------------------------------------------------------------------------------------------------------------------------------------------------------------------------
>OTU_297
----------------------------------------------------------------------------------------------------------------------------------------------------------------------------------------------------------------------------------KHYQKWWR-LYTE---LYLDEAKK----ANWGKMTSAG---------------------------------------------YGETVYLPLIFFFNR-----------NPGLYLP--LTALQYHEVRIDFDLASDMETFLNKS------------------------------------VFKVWAN-----YIYLDTEE----RRRFAQKGHKYLIEQLH---------------------------------------------------------------------------------------------------------------------------------------------------------------------------------------------------------------------------------------------------------------------------------------------------------------------------------------------------------------------------------------------------------------------------------------------------------------------------------------------------------------------------------------------------------------------------------------------
>OTU_012
----------------------------------------------------------------------------------------------------------------------------------------------------------------------------------------------------------------------------------KHYQKWWR-LYSE---LYLDEAKK----LNWGKMTTAL---------------------------------------------TGKTVYLPLIFFFNR-----------NPGLYLP--LIALQYHEVRIDFDLASTFDTYLSTS------------------------------------VFKVWAN-----YVYLDTEE----RRRFAQKGHEYLIEQFH---------------------------------------------------------------------------------------------------------------------------------------------------------------------------------------------------------------------------------------------------------------------------------------------------------------------------------------------------------------------------------------------------------------------------------------------------------------------------------------------------------------------------------------------------------------------------------------------
>OTU_015
----------------------------------------------------------------------------------------------------------------------------------------------------------------------------------------------------------------------------------KHYQRWWR-LYSE---LYLDESKK----ANWGKMTTAL---------------------------------------------TGKTVYLPLIFFFNR-----------NPGLYLP--LIALQYHEVRIDFDLAATFDTYLSTS------------------------------------VFKVWAN-----YVYLDTEE----RRRFAQKGHEYLIEQLH---------------------------------------------------------------------------------------------------------------------------------------------------------------------------------------------------------------------------------------------------------------------------------------------------------------------------------------------------------------------------------------------------------------------------------------------------------------------------------------------------------------------------------------------------------------------------------------------
>OTU_286
----------------------------------------------------------------------------------------------------------------------------------------------------------------------------------------------------------------------------------KHYQRWWR-LYSE---LYLDESKK----ANWGKMTTAL---------------------------------------------TGKTVYLPLIFFFNR-----------NPGLYLP--LIALQYHEVRIDFDLASTFDTYLSTS------------------------------------VFKVWAN-----Y-------------------------------------------------------------------------------------------------------------------------------------------------------------------------------------------------------------------------------------------------------------------------------------------------------------------------------------------------------------------------------------------------------------------------------------------------------------------------------------------------------------------------------------------------------------------------------------------------------------------------
>OTV1_165
----------------------------------------------------------------------------------------------------------------------------------------------------------------------------------------------------------------------------------KHYQRWWR-LYSE---LYLDESKK----ANWGKMTTAL---------------------------------------------TGKTVYLPLIFFFNR-----------NPGLYLP--LIALQYHEVRIDFDLASTFDTYLSTS------------------------------------VFKVWAN-----YVYLDTEE----RRRFAQKGHEYLIEQ-----------------------------------------------------------------------------------------------------------------------------------------------------------------------------------------------------------------------------------------------------------------------------------------------------------------------------------------------------------------------------------------------------------------------------------------------------------------------------------------------------------------------------------------------------------------------------------------------
>OTU_214
----------------------------------------------------------------------------------------------------------------------------------------------------------------------------------------------------------------------------------KHYQRWWR-LYSE---LYLDESKK----ANWGKMTTAL---------------------------------------------TGKTVYLPLIFFFNR-----------NPGLYLP--FIALQYHEVRIDFDLASTFDTYLSTS--------------------------------------------------------------------------------------------------------------------------------------------------------------------------------------------------------------------------------------------------------------------------------------------------------------------------------------------------------------------------------------------------------------------------------------------------------------------------------------------------------------------------------------------------------------------------------------------------------------------------------------------------------------------------
>OTU_024
----------------------------------------------------------------------------------------------------------------------------------------------------------------------------------------------------------------------------------KHYQRWWR-LYSE---LYLDESKK----ANWGKMTTAI---------------------------------------------TGNTVYLPLIFFFNR-----------NPGLYLP--LIALQYHEVRIDFDLASTFSTYLSTS------------------------------------VFKVWAN-----YVYLDTEE----RRRFAQKGHEYLVEQLH---------------------------------------------------------------------------------------------------------------------------------------------------------------------------------------------------------------------------------------------------------------------------------------------------------------------------------------------------------------------------------------------------------------------------------------------------------------------------------------------------------------------------------------------------------------------------------------------
>OlV3_00095
----------------------------------------------------------------------------------------------------------------------------------------------------------------------------------------------------------------------------------KHYQRWWR-LYSE---LYLDESKK----ANWGKMTTAI---------------------------------------------TGNTVYLPLIFFFNR-----------NPGLYLP--LIALQYHEVRIDFDLASTFSTYLSTS------------------------------------VFKVWAN-----YVYLDTEE----RRRFAQKGHEYLIEQ-----------------------------------------------------------------------------------------------------------------------------------------------------------------------------------------------------------------------------------------------------------------------------------------------------------------------------------------------------------------------------------------------------------------------------------------------------------------------------------------------------------------------------------------------------------------------------------------------
>OTU_114
----------------------------------------------------------------------------------------------------------------------------------------------------------------------------------------------------------------------------------KHYQRWWR-LYSE---LYLDESKK----ANWGKMTTAI---------------------------------------------TGNTVYLPLIFFFNR-----------NPGLYLP--LIALQYHEVRIDFDLASTFDTYLSTS------------------------------------VFKVWAN-----YVYLDTEE----RRRFAQKGHEYLIEQLH---------------------------------------------------------------------------------------------------------------------------------------------------------------------------------------------------------------------------------------------------------------------------------------------------------------------------------------------------------------------------------------------------------------------------------------------------------------------------------------------------------------------------------------------------------------------------------------------
>OTU_215
----------------------------------------------------------------------------------------------------------------------------------------------------------------------------------------------------------------------------------KHYQRWWR-LYSE---LYLDESKK----ANWGKMTTAI---------------------------------------------TGNTVYLPLVFFFNR-----------NPGLYLP--LIALQYHEVRIDFDLAATFDTYLSTS------------------------------------VFKVWAN-----YVYLDTEE----RRRFAQKGHEY---------------------------------------------------------------------------------------------------------------------------------------------------------------------------------------------------------------------------------------------------------------------------------------------------------------------------------------------------------------------------------------------------------------------------------------------------------------------------------------------------------------------------------------------------------------------------------------------------
>OTU_267
----------------------------------------------------------------------------------------------------------------------------------------------------------------------------------------------------------------------------------KHYQRWWR-LYSE---LYLDESKK----ANWGKMTTAV---------------------------------------------TGNTVYLPLVFFFNR-----------NPGLYLP--LIALQYHEVRIDFDLAATFDTYLSTS------------------------------------VFKVWAN-----YVYLDTEE----RRRFAQKGHEYLVEQLH---------------------------------------------------------------------------------------------------------------------------------------------------------------------------------------------------------------------------------------------------------------------------------------------------------------------------------------------------------------------------------------------------------------------------------------------------------------------------------------------------------------------------------------------------------------------------------------------
>OlV6_00085
----------------------------------------------------------------------------------------------------------------------------------------------------------------------------------------------------------------------------------KHYQRWWR-LYSE---LYLDESNK----ANWGKMTTAI---------------------------------------------TGNTVYLPLIFFFNR-----------NPGLYLP--LIALQYHEVRIDFDLASTFSTYLSTS------------------------------------VFKVWAN-----YVYLDTEE----RRRFAQKGHEYLIEQ-----------------------------------------------------------------------------------------------------------------------------------------------------------------------------------------------------------------------------------------------------------------------------------------------------------------------------------------------------------------------------------------------------------------------------------------------------------------------------------------------------------------------------------------------------------------------------------------------
>OtV2_154
----------------------------------------------------------------------------------------------------------------------------------------------------------------------------------------------------------------------------------KHYQRWWR-LYSE---LYLDESNK----ANWGKMTTAI---------------------------------------------TGNTVYLPLIFFFNR-----------NPGLYLP--LIALQYHEVRIDFDLASTFSTYLSTS------------------------------------VFKVWAN-----YVYLDTEE----RRRFAQKGHEYLIEQ-----------------------------------------------------------------------------------------------------------------------------------------------------------------------------------------------------------------------------------------------------------------------------------------------------------------------------------------------------------------------------------------------------------------------------------------------------------------------------------------------------------------------------------------------------------------------------------------------
>388548637|AFK65839|Ostreococcus_lucimarinus_virus_OlV6
MLVYSTKTLTMAGGLMQLVAYGAQDVYL-TGNPKVTFFQAVY-KRHTNFAM-----ENIEQTVN-GTAADSGRVSVTV--ARNGDLVGDMYVELQSAAANSLS----------------------------------------------------SAG----------------DDCNW---------------------------VAERAIASAELSIGGQRID-KHYQRWWR-LYSE---LYLDESNK----ANWGKMTTAI---------------------------------------------TGNTVYLPLIFFFNR-----------NPGLYLP--LIALQYHEVRIDFDLASTFSTYLSTS------------------------------------VFKVWAN-----YVYLDTEE----RRRFAQKGHEYLIEQVQHTGSDTV-------TAGST-SNKRLSYNHPVKELVWCFNDP-ASANT---------------------------------------------------------------------A-----------------------------------------------TSLWNFTTAPGATS---------IVLESNAF-----------AEI--------------------------------------------S-GNCYVPTTF-----------------------------------ASGVP--------------------LVKCG---------------EAGSIVDFTEEAA------------------GPLTDFKLVLNGQDRFK--AQKGKYFNQVQAYNHHSGCPYP-----------------------GVYSYSFALKPEE-HQPTGTCNFSRIDNAQVAVTI-PAAAAS--------------------------TTMHMFAVNYNVLRIQSGMGG-------------------------------LAFSN---------
>OTU_115
----------------------------------------------------------------------------------------------------------------------------------------------------------------------------------------------------------------------------------KHYQRWWR-LYSE---LYLDESKK----ANWGKMTTAV---------------------------------------------DGKTVYLPLIFFFNR-----------NPGLYLP--LIALQYHEVRIDFDLASTFDTYLSTS------------------------------------VFKVWAN-----YVYLDTEE----RRRFAQRVTNTSSSSS----------------------------------------------------------------------------------------------------------------------------------------------------------------------------------------------------------------------------------------------------------------------------------------------------------------------------------------------------------------------------------------------------------------------------------------------------------------------------------------------------------------------------------------------------------------------------------------------
>OTU_274
----------------------------------------------------------------------------------------------------------------------------------------------------------------------------------------------------------------------------------KHYQKWWR-LYSE---LYLDEAKK----LNWAKMTTAK---------------------------------------------TGNTVYLPLIFFFNR-----------NPGLYLP--LIALQYHEVRIDFDLSSTFDTYLSTT------------------------------------VFKVWAN-----YVYLDTEE----RRRFAQKGHEY---------------------------------------------------------------------------------------------------------------------------------------------------------------------------------------------------------------------------------------------------------------------------------------------------------------------------------------------------------------------------------------------------------------------------------------------------------------------------------------------------------------------------------------------------------------------------------------------------
>OTU_304
----------------------------------------------------------------------------------------------------------------------------------------------------------------------------------------------------------------------------------KHYQKWWR-PYSE---LYLDEAKK----LNWGKMTTAK---------------------------------------------TGKTVYLPLIFFFNR-----------NPGLYLP--LIALQYHEVRIDFDLTSTFDTYLSTS------------------------------------VFKVWAN-----YVYLDTEE----RRRFAQKGHEYLIEQLH---------------------------------------------------------------------------------------------------------------------------------------------------------------------------------------------------------------------------------------------------------------------------------------------------------------------------------------------------------------------------------------------------------------------------------------------------------------------------------------------------------------------------------------------------------------------------------------------
>OTU_077
----------------------------------------------------------------------------------------------------------------------------------------------------------------------------------------------------------------------------------KHYQRWWR-LYSE---LYLDESKK----ANWAKMTTAK---------------------------------------------TGNTVYLPLIFFFNR-----------NPGLYLP--LIALQYHEVRIDFDLTSTFTTYLDST------------------------------------VFKVWAN-----YVYLDTEE----RRRFAQKGHEYLIEQLH---------------------------------------------------------------------------------------------------------------------------------------------------------------------------------------------------------------------------------------------------------------------------------------------------------------------------------------------------------------------------------------------------------------------------------------------------------------------------------------------------------------------------------------------------------------------------------------------
>OTU_162
----------------------------------------------------------------------------------------------------------------------------------------------------------------------------------------------------------------------------------KHYQRWWR-LYSE---LYLDESKK----ANWAKMTTAK---------------------------------------------TGNTVYLPLIFFFNR-----------NPGLYLP--LIALQYHEVRIDFDLTSTFTTYLDST------------------------------------VFKVWAN-----YVYLDTEE----RRRFAQKGHEYLIEQFH---------------------------------------------------------------------------------------------------------------------------------------------------------------------------------------------------------------------------------------------------------------------------------------------------------------------------------------------------------------------------------------------------------------------------------------------------------------------------------------------------------------------------------------------------------------------------------------------
>OTU_153
----------------------------------------------------------------------------------------------------------------------------------------------------------------------------------------------------------------------------------KHYQKWWR-LYSE---LYLDEAKK----LNWGKMTTAL---------------------------------------------TGKTVYLPLIFFFNR-----------NPGLYLP--LIALQYHEVRIDFDLAATFDTYLSTS------------------------------------VFKVWAN-----YVYLDTEE----RRRFRAKGPRVPHRATP---------------------------------------------------------------------------------------------------------------------------------------------------------------------------------------------------------------------------------------------------------------------------------------------------------------------------------------------------------------------------------------------------------------------------------------------------------------------------------------------------------------------------------------------------------------------------------------------
>OTU_296
----------------------------------------------------------------------------------------------------------------------------------------------------------------------------------------------------------------------------------KHYQRWWR-LYSE---LYLDEAKK----ANWAKMTTAK---------------------------------------------TGNTVYLPLIFFFNR-----------NPGCTCP--LIALQYHEVRIDFDLTSTFSTYLSTS------------------------------------VFKVWAN-----YVYLDTEE----RRRFAQKGHEYLIEQLH---------------------------------------------------------------------------------------------------------------------------------------------------------------------------------------------------------------------------------------------------------------------------------------------------------------------------------------------------------------------------------------------------------------------------------------------------------------------------------------------------------------------------------------------------------------------------------------------
>OTU_075
----------------------------------------------------------------------------------------------------------------------------------------------------------------------------------------------------------------------------------KHYQRWWR-LYSE---LYLDESKK----ATWAKMTTAV---------------------------------------------SGKTVYLPLIFFFNR-----------NPGLYLP--LIALQYHEVRIDFDLSGSYETYLSTS------------------------------------VFKVWAN-----YVYLDTEE----RRRFAQKGHEYLIEQLH---------------------------------------------------------------------------------------------------------------------------------------------------------------------------------------------------------------------------------------------------------------------------------------------------------------------------------------------------------------------------------------------------------------------------------------------------------------------------------------------------------------------------------------------------------------------------------------------
>OTU_065
----------------------------------------------------------------------------------------------------------------------------------------------------------------------------------------------------------------------------------KQYQKWWR-LYTE---LYLDDSKK----ATYGKMTSGI---------------------------------------------SGKTVYLPLYFFFNR-----------NPGLYLP--LIALQYHEVRLDFDLSAHFDEWLDTS------------------------------------TFKVWAN-----YIYLDTEE----RRRFAQKGHEYLIEQFH---------------------------------------------------------------------------------------------------------------------------------------------------------------------------------------------------------------------------------------------------------------------------------------------------------------------------------------------------------------------------------------------------------------------------------------------------------------------------------------------------------------------------------------------------------------------------------------------
>OTU_124
----------------------------------------------------------------------------------------------------------------------------------------------------------------------------------------------------------------------------------KQYQKWWR-LYTE---LYLDDSKK----ATYGKMTSGL---------------------------------------------SGKTVYLPLYFFFNR-----------NPGLYLP--LIALQYHEVRLDFDLSAHFDEWLDAS------------------------------------TFKVWAN-----YIYLDTEE----RRRFAQKGHEYLVEQLH---------------------------------------------------------------------------------------------------------------------------------------------------------------------------------------------------------------------------------------------------------------------------------------------------------------------------------------------------------------------------------------------------------------------------------------------------------------------------------------------------------------------------------------------------------------------------------------------
>OTU_284
----------------------------------------------------------------------------------------------------------------------------------------------------------------------------------------------------------------------------------KQYQKWWR-LYTE---LYLDDSKK----ATYGKTTSGI---------------------------------------------SGKTVYLPLYFFFNR-----------NPGLYLP--LIALQYHEVRLDFDLSAHFDEWLDTS------------------------------------TFKVWAN-----YIYLGTEE----RRRFAQKGHEYLVEQFH---------------------------------------------------------------------------------------------------------------------------------------------------------------------------------------------------------------------------------------------------------------------------------------------------------------------------------------------------------------------------------------------------------------------------------------------------------------------------------------------------------------------------------------------------------------------------------------------
>OTU_199
----------------------------------------------------------------------------------------------------------------------------------------------------------------------------------------------------------------------------------KHYQRWWR-LYSE---LYLDESKK----ANWGKMTSGI---------------------------------------------SGKTVYLPLYFFFNR-----------NPGLYLP--LIALQYHEVRLDFDLSAHFDEWLDTS------------------------------------TFKVWAN-----YIYLDTEE----RRRFAQKGHEYLVEQLH---------------------------------------------------------------------------------------------------------------------------------------------------------------------------------------------------------------------------------------------------------------------------------------------------------------------------------------------------------------------------------------------------------------------------------------------------------------------------------------------------------------------------------------------------------------------------------------------
>OTU_009
----------------------------------------------------------------------------------------------------------------------------------------------------------------------------------------------------------------------------------KHYQKWWR-LYSE---LYLDESKK----ASWAKLTTAK---------------------------------------------DGKAVYLPLIFFFNR-----------NPGLYLP--LIALQYHEVRIDIDLAGDMETYLNKN------------------------------------VFKVWAN-----YIYLDTEE----RRRFAQKGHEY---------------------------------------------------------------------------------------------------------------------------------------------------------------------------------------------------------------------------------------------------------------------------------------------------------------------------------------------------------------------------------------------------------------------------------------------------------------------------------------------------------------------------------------------------------------------------------------------------
>OTU_229
----------------------------------------------------------------------------------------------------------------------------------------------------------------------------------------------------------------------------------KHYQRWWR-LYSE---LYLDESKK----ANWGKMTTAV---------------------------------------------TGNTVYLPLIFFFNR-----------NPGLFLP--LIALQYHEVRIDFDLMDTFSTYCNTD------------------------------------TFKVWAN-----YVYLDTEE----RRRFAQKGHEYLIE------------------------------------------------------------------------------------------------------------------------------------------------------------------------------------------------------------------------------------------------------------------------------------------------------------------------------------------------------------------------------------------------------------------------------------------------------------------------------------------------------------------------------------------------------------------------------------------------
>OTU_032
----------------------------------------------------------------------------------------------------------------------------------------------------------------------------------------------------------------------------------KHYQRWWR-LYSE---LYLDESKK----ANWGKMTTAV---------------------------------------------DGKTVYLPLIFFFNR-----------NPGLYLP--LIALQYHEVRIDFDLSDKFANYLNTN------------------------------------VFKVYAN-----YVYLDTEE----RRRFAQKGHEY---------------------------------------------------------------------------------------------------------------------------------------------------------------------------------------------------------------------------------------------------------------------------------------------------------------------------------------------------------------------------------------------------------------------------------------------------------------------------------------------------------------------------------------------------------------------------------------------------
>OTU_117
----------------------------------------------------------------------------------------------------------------------------------------------------------------------------------------------------------------------------------KHYQRWWR-LYSE---LYLDESKK----ANWAKMTTAV---------------------------------------------DGKTVYLPLIFFFNR-----------NPGLYLP--LIALQYHEVRIDFDLSDKFDKYCNTN------------------------------------VFKVYAN-----YVYLDTEE----RRRFAQKGHEYLIEQLH---------------------------------------------------------------------------------------------------------------------------------------------------------------------------------------------------------------------------------------------------------------------------------------------------------------------------------------------------------------------------------------------------------------------------------------------------------------------------------------------------------------------------------------------------------------------------------------------
>OTU_167
----------------------------------------------------------------------------------------------------------------------------------------------------------------------------------------------------------------------------------KHYQRWWR-LYSE---LYLDESKK----ATWGKMTTAM---------------------------------------------DGHTVYLPLIFFFNR-----------NPGLYLP--LIALQYHEVRIDFDLASDFTTYLSSS------------------------------------VFKVWGN-----YVYLDTEE----RRRFAQKGHEYLIETP----------------------------------------------------------------------------------------------------------------------------------------------------------------------------------------------------------------------------------------------------------------------------------------------------------------------------------------------------------------------------------------------------------------------------------------------------------------------------------------------------------------------------------------------------------------------------------------------
>OTU_090
----------------------------------------------------------------------------------------------------------------------------------------------------------------------------------------------------------------------------------KHYQRWWR-LYSE---LYLDESKK----ASWGKMTTAT---------------------------------------------TGNTVYLPLIFFFNR-----------NLELFLP--LIALQYHEVRIDFDLMNTFDTYLSTN------------------------------------VFKVWAN-----YVYLDTEE----RRRFAQKGHEYLIEQLH---------------------------------------------------------------------------------------------------------------------------------------------------------------------------------------------------------------------------------------------------------------------------------------------------------------------------------------------------------------------------------------------------------------------------------------------------------------------------------------------------------------------------------------------------------------------------------------------
>OTU_027
----------------------------------------------------------------------------------------------------------------------------------------------------------------------------------------------------------------------------------KHYQRWWR-LYSE---LYLDESKK----ANWGKTTTAV---------------------------------------------DGKTVYLPLIFFFNR-----------NPGLYLP--LIALQYHEVRIDIDLASDFSTYCNTD------------------------------------TFKVWGN-----YVYLDTEE----RRR-SRKGSRYLVEQLH---------------------------------------------------------------------------------------------------------------------------------------------------------------------------------------------------------------------------------------------------------------------------------------------------------------------------------------------------------------------------------------------------------------------------------------------------------------------------------------------------------------------------------------------------------------------------------------------
>OTU_035
----------------------------------------------------------------------------------------------------------------------------------------------------------------------------------------------------------------------------------KHYQKWWR-LYSE---LYLDEFKK----ATYGKMTTAI---------------------------------------------NGKTVYLPLFFFFNR-----------NPGLYLP--LIALQYHEVRVDIDLASDFSTYCNTS------------------------------------VFKVWAN-----YIYLDTEE----RRRFAQKGHEYLIEQLH---------------------------------------------------------------------------------------------------------------------------------------------------------------------------------------------------------------------------------------------------------------------------------------------------------------------------------------------------------------------------------------------------------------------------------------------------------------------------------------------------------------------------------------------------------------------------------------------
>OTU_306
----------------------------------------------------------------------------------------------------------------------------------------------------------------------------------------------------------------------------------KHYQKWWR-LYSE---LYLDEAKK----ATYAKMTTAI---------------------------------------------TGNTVYLPLIFFFNR-----------NPGLYLP--LIALQYHEVRIDIDLASDFSTYCNTD------------------------------------TFKVW---------------------------------------------------------------------------------------------------------------------------------------------------------------------------------------------------------------------------------------------------------------------------------------------------------------------------------------------------------------------------------------------------------------------------------------------------------------------------------------------------------------------------------------------------------------------------------------------------------------------------------
>OTU_023
----------------------------------------------------------------------------------------------------------------------------------------------------------------------------------------------------------------------------------KHYQKWWR-MYSE---LYLDESKK----LAWGKMTTAA---------------------------------------------DTKTVYLPLIFFFNR-----------NPGLYLP--LIALQYHEVRVDFDLASDFGTYLYTD------------------------------------VFKVWAN-----YIYLDTEE----RRRFAQKGHEYLIEQFH---------------------------------------------------------------------------------------------------------------------------------------------------------------------------------------------------------------------------------------------------------------------------------------------------------------------------------------------------------------------------------------------------------------------------------------------------------------------------------------------------------------------------------------------------------------------------------------------
>OTU_010
----------------------------------------------------------------------------------------------------------------------------------------------------------------------------------------------------------------------------------KHYQKWWR-MYSE---LYLDEAKK----ATWGKMTTAA-DTG----------------------------------------TDTGTVYLPLIFFFNR-----------NPGLALP--LIALQYHEVRIDFDLASNFNTYLNTS------------------------------------VFKVWAN-----YVYLDTEE----RRRFAQKGHEY---------------------------------------------------------------------------------------------------------------------------------------------------------------------------------------------------------------------------------------------------------------------------------------------------------------------------------------------------------------------------------------------------------------------------------------------------------------------------------------------------------------------------------------------------------------------------------------------------
>OTU_180
----------------------------------------------------------------------------------------------------------------------------------------------------------------------------------------------------------------------------------KHYQKWWR-MYSE---LYLDEAKK----ATWGKMTTAA-DTG----------------------------------------TDTGTVYLPLIFFFNR-----------NPGLALP--LIALQYHEVRIDFDLASNFTTYLNAS------------------------------------VFKVWAN-----YVYLDTEE----RRRFAQKGHEYLIEQLH---------------------------------------------------------------------------------------------------------------------------------------------------------------------------------------------------------------------------------------------------------------------------------------------------------------------------------------------------------------------------------------------------------------------------------------------------------------------------------------------------------------------------------------------------------------------------------------------
>OTU_292
----------------------------------------------------------------------------------------------------------------------------------------------------------------------------------------------------------------------------------KHYQRWWR-LYSE---LYLDEAKK----LNWGKMTTAA-DTG----------------------------------------TDTGTVYLPLIFFFNR-----------NPGLALP--LIALQYHEVRIDFDLASNFTTYLSTS------------------------------------VFKVWAN-----YIYLDTEE----RRRFAQKGHEYLIEQLH---------------------------------------------------------------------------------------------------------------------------------------------------------------------------------------------------------------------------------------------------------------------------------------------------------------------------------------------------------------------------------------------------------------------------------------------------------------------------------------------------------------------------------------------------------------------------------------------
>OTU_047
----------------------------------------------------------------------------------------------------------------------------------------------------------------------------------------------------------------------------------KHYQKWWR-MYSE---LYLDEAKK----ATWGKMTTAA-DTG----------------------------------------TDTGTVYLPLIFFFNR-----------NPGLALP--LIALQYHEVRIDFDLASDFGNYLDTQ------------------------------------TFKVWAN-----YMYLDTEE----RRRFAQKGHEYLIEQFH---------------------------------------------------------------------------------------------------------------------------------------------------------------------------------------------------------------------------------------------------------------------------------------------------------------------------------------------------------------------------------------------------------------------------------------------------------------------------------------------------------------------------------------------------------------------------------------------
>OTU_203
----------------------------------------------------------------------------------------------------------------------------------------------------------------------------------------------------------------------------------KHYQKWWR-LYSE---LYLDEAKK----ATWGKMTTAA-DTG----------------------------------------AGTGAVYLPLIFFFNR-----------NPGLYLP--LIALQYHEVRIDIDLASDFTEFLNAS------------------------------------VFKVWAN-----YVYLDTEE----RRRFAQKGHEYLVEQLH---------------------------------------------------------------------------------------------------------------------------------------------------------------------------------------------------------------------------------------------------------------------------------------------------------------------------------------------------------------------------------------------------------------------------------------------------------------------------------------------------------------------------------------------------------------------------------------------
>OTU_271
----------------------------------------------------------------------------------------------------------------------------------------------------------------------------------------------------------------------------------KHYQKWWR-LYSE---LYLDEAKK----ATWGKMTTAA-DTG----------------------------------------AGTGAVYLPLIFFFNR-----------NPGLYLP--LIALQYHEVRIDFDLASDFDTFLSTS------------------------------------VFKVWAN-----YVYLDTEE----RRRFAQKGHEYLVEQFH---------------------------------------------------------------------------------------------------------------------------------------------------------------------------------------------------------------------------------------------------------------------------------------------------------------------------------------------------------------------------------------------------------------------------------------------------------------------------------------------------------------------------------------------------------------------------------------------
>OTU_251
----------------------------------------------------------------------------------------------------------------------------------------------------------------------------------------------------------------------------------KHYQKWWR-MYSE---LYLDESKK----ATWGKMTTAA-DTG----------------------------------------VGTGAVYLPLV-FFNR-----------NPGLYLP--LIALQYHEVRIDFDLASDFGNYLDTQ------------------------------------TFKVWAN-----YVYLDTEE----RRRFAQKGHEYLVEQLH---------------------------------------------------------------------------------------------------------------------------------------------------------------------------------------------------------------------------------------------------------------------------------------------------------------------------------------------------------------------------------------------------------------------------------------------------------------------------------------------------------------------------------------------------------------------------------------------
>OTU_096
----------------------------------------------------------------------------------------------------------------------------------------------------------------------------------------------------------------------------------KHYQKWWR-LYDN---LYHDEAKK----ASYAKMTTAA---------------------------------------------TGKTVYLPLVFFFNR-----------NPGLYLP--LIALQYHEVRIDIDLASDMETYVNKN------------------------------------VFKVWAN-----YVYLDTEE----RRRFAQKGHEYLIEQLH---------------------------------------------------------------------------------------------------------------------------------------------------------------------------------------------------------------------------------------------------------------------------------------------------------------------------------------------------------------------------------------------------------------------------------------------------------------------------------------------------------------------------------------------------------------------------------------------
>OTU_291
----------------------------------------------------------------------------------------------------------------------------------------------------------------------------------------------------------------------------------KHYQKWWR-LYDN---LQHDEAKK----STYAKMTTAQ---------------------------------------------GGKTVYLPLLFFFNR-----------NPGLYLP--LIALQYHEVRIDIDLASDFDSFLNTQ------------------------------------TFKVWAN-----YIYLDTEE----RRRFAQKGHEYLIEQLH---------------------------------------------------------------------------------------------------------------------------------------------------------------------------------------------------------------------------------------------------------------------------------------------------------------------------------------------------------------------------------------------------------------------------------------------------------------------------------------------------------------------------------------------------------------------------------------------
>OTU_293
----------------------------------------------------------------------------------------------------------------------------------------------------------------------------------------------------------------------------------KHYQKWWR-LYDN---LQHDEAKK----STYAKMTTAQ---------------------------------------------GGKTVYLPLLFFFNR-----------NPGLYLP--LIALQYHEVRIDFDLASDMETFLNKS------------------------------------VFKVWAN-----YVYLDTEE----RRRFAQKGHEYL--------------------------------------------------------------------------------------------------------------------------------------------------------------------------------------------------------------------------------------------------------------------------------------------------------------------------------------------------------------------------------------------------------------------------------------------------------------------------------------------------------------------------------------------------------------------------------------------------
>OTU_159
----------------------------------------------------------------------------------------------------------------------------------------------------------------------------------------------------------------------------------KHYQKWWR-LYDN---LYHDEAKK----ASYAKMTTAL---------------------------------------------TGNTVYLPLIFFFNR-----------NPGLYLP--LIALQYHEVRIDFDLSDKFDKYLSTS------------------------------------VFKVWAN-----YVYLDTEE----RRRFAQKGHEYLIEQFH---------------------------------------------------------------------------------------------------------------------------------------------------------------------------------------------------------------------------------------------------------------------------------------------------------------------------------------------------------------------------------------------------------------------------------------------------------------------------------------------------------------------------------------------------------------------------------------------
>OTU_157
----------------------------------------------------------------------------------------------------------------------------------------------------------------------------------------------------------------------------------KHYQKWWR-LYSE---LYLDEAKK----ATYAKMTTAP---------------------------------------------AG-TVYLPLTFFFNR-----------NPGLYLP--LIALQYHEVRVDIDLASTFGTYLDTS------------------------------------VFKVWAN-----YVYLDTEE----RRRFAQKGHEYLIEQLH---------------------------------------------------------------------------------------------------------------------------------------------------------------------------------------------------------------------------------------------------------------------------------------------------------------------------------------------------------------------------------------------------------------------------------------------------------------------------------------------------------------------------------------------------------------------------------------------
>OTU_022
----------------------------------------------------------------------------------------------------------------------------------------------------------------------------------------------------------------------------------KHYQRWWR-LYSE---LYLDESKK----ANWAKMTTAS---------------------------------------------NG-TVFLPLVFFFNR-----------NPGLYLP--LIALQYHEVRIDFDLAADFSTFLSTS------------------------------------VFKVWAN-----YVYLDTEE----RRRFARRS------------------------------------------------------------------------------------------------------------------------------------------------------------------------------------------------------------------------------------------------------------------------------------------------------------------------------------------------------------------------------------------------------------------------------------------------------------------------------------------------------------------------------------------------------------------------------------------------------
>OTU_019
----------------------------------------------------------------------------------------------------------------------------------------------------------------------------------------------------------------------------------KHYQKWWR-LYSE---LYLDEAKK----ATWGKMTTAA---------------------------------------------DGSTVYLPLVFFFNR-----------NPGLYCH------------------------------------------------------------------------------------------------------------------------------------------------------------------------------------------------------------------------------------------------------------------------------------------------------------------------------------------------------------------------------------------------------------------------------------------------------------------------------------------------------------------------------------------------------------------------------------------------------------------------------------------------------------------------------------------------------
>OTU_282
----------------------------------------------------------------------------------------------------------------------------------------------------------------------------------------------------------------------------------KHYQRWWR-LYSE---LYLDESKK----ATWGKMTTAM---------------------------------------------DGNTVYLPLIFFFNR-----------NPGLYLP-----------------SS------PSS------------------------------------------------------------TTRFASISILPLTSTPT---------------------------------------------------------------------------------------------------------------------------------------------------------------------------------------------------------------------------------------------------------------------------------------------------------------------------------------------------------------------------------------------------------------------------------------------------------------------------------------------------------------------------------------------------------------------------------------------
>OTU_042
----------------------------------------------------------------------------------------------------------------------------------------------------------------------------------------------------------------------------------KHYQKWWR-MYSE---LYLDEAKK----LNWGKMTTAG---------------------------------------------NGKTVYLPLVFFFNR-----------NPGLYLP-----------------SSPSSTTRSA----------------------------------------------------LISTS----RPT-----------------------------------------------------------------------------------------------------------------------------------------------------------------------------------------------------------------------------------------------------------------------------------------------------------------------------------------------------------------------------------------------------------------------------------------------------------------------------------------------------------------------------------------------------------------------------------------------------------
>OTU_283
----------------------------------------------------------------------------------------------------------------------------------------------------------------------------------------------------------------------------------KHYQKWWR-LYSE---LYLDEAKK----LNWAKMTTAG---------------------------------------------NGKTVYLPLVFFFNR-----------NPGLFCH------------------------------------------------------------------------------------------------------------------------------------------------------------------------------------------------------------------------------------------------------------------------------------------------------------------------------------------------------------------------------------------------------------------------------------------------------------------------------------------------------------------------------------------------------------------------------------------------------------------------------------------------------------------------------------------------------
>OTU_298
----------------------------------------------------------------------------------------------------------------------------------------------------------------------------------------------------------------------------------KHYQKWWR-MYSE---LYLDESKK----LNWGKMTTGK---------------------------------------------SGKTVYLPLIFFFNR-----------NPGLFCH------------------------------------------------------------------------------------------------------------------------------------------------------------------------------------------------------------------------------------------------------------------------------------------------------------------------------------------------------------------------------------------------------------------------------------------------------------------------------------------------------------------------------------------------------------------------------------------------------------------------------------------------------------------------------------------------------
>OTU_257
----------------------------------------------------------------------------------------------------------------------------------------------------------------------------------------------------------------------------------KHYQKWWR-MYSE---LYLDESKK----LNWGKMTTGK---------------------------------------------SGKTVYLPLVFFFNR-----------NPGRYLP--LIALQYHEVRIDFDLAADFSTFLSTP------------------------------------VFKVWGQTNVVPYVRPDGRT------------------------------------------------------------------------------------------------------------------------------------------------------------------------------------------------------------------------------------------------------------------------------------------------------------------------------------------------------------------------------------------------------------------------------------------------------------------------------------------------------------------------------------------------------------------------------------------------------------------
>OTU_213
----------------------------------------------------------------------------------------------------------------------------------------------------------------------------------------------------------------------------------KHYQKWWR-LYSE---LYLDEAKK----LNWGKMTTAG---------------------------------------------SGKTVYLPLVFFFNR-----------NPGLYLP--LIALQYHEVRIDFDLAADFSTFLTRT-------------------------------------FRL----------------------------------------------------------------------------------------------------------------------------------------------------------------------------------------------------------------------------------------------------------------------------------------------------------------------------------------------------------------------------------------------------------------------------------------------------------------------------------------------------------------------------------------------------------------------------------------------------------------------------------
>OTU_281
----------------------------------------------------------------------------------------------------------------------------------------------------------------------------------------------------------------------------------KHYQKWWR-LYSE---LYLDEAKK----LNWGKMTTAG---------------------------------------------SGKTVYLPLVFFFNR-----------NPGLYLP--LIALQYHG-RCAFRLSSLA---------------------------------------------------------------------------------------------------------------------------------------------------------------------------------------------------------------------------------------------------------------------------------------------------------------------------------------------------------------------------------------------------------------------------------------------------------------------------------------------------------------------------------------------------------------------------------------------------------------------------------------------------------------------------------
>OTU_045
----------------------------------------------------------------------------------------------------------------------------------------------------------------------------------------------------------------------------------KHYQKWWR-LYSE---LYLDEAKK----LNWGKMTTAG---------------------------------------------SGKTVYLPLVFFFNR-----------NPGLYLP--LIALRTRG------------------------------------------------------------------------------RHRFVPPR----------------------------------------------------------------------------------------------------------------------------------------------------------------------------------------------------------------------------------------------------------------------------------------------------------------------------------------------------------------------------------------------------------------------------------------P-------------------------------------------------------------------------------------------------------------------------------------------------------------
>OTU_013
----------------------------------------------------------------------------------------------------------------------------------------------------------------------------------------------------------------------------------KHYQRWWR-LYSE---LYLDESKK----LTWGKMTTPG--------------------------------------------ANGGKMYLPLIFFFNR-----------NPGLALP--LIALQYHEVRLDFDLSSEFSLYTDDS------------------------------------TFKVWAN-----YIYLDTEE----RRRFAQKGHEYLVEQLH---------------------------------------------------------------------------------------------------------------------------------------------------------------------------------------------------------------------------------------------------------------------------------------------------------------------------------------------------------------------------------------------------------------------------------------------------------------------------------------------------------------------------------------------------------------------------------------------
>OTU_028
----------------------------------------------------------------------------------------------------------------------------------------------------------------------------------------------------------------------------------KHYQRWWR-LYSE---LYLDESKK----ATWGKMCTPG-S------------------------------------------LASGAIYLPLIFFFNR-----------NPGLALP--LIALQYHEVRLDFDLSSEFDQYTDGS------------------------------------TFKVWGN-----YVYLDTEE----RRRFAQKGHEYLIEQLH---------------------------------------------------------------------------------------------------------------------------------------------------------------------------------------------------------------------------------------------------------------------------------------------------------------------------------------------------------------------------------------------------------------------------------------------------------------------------------------------------------------------------------------------------------------------------------------------
>OTU_034
----------------------------------------------------------------------------------------------------------------------------------------------------------------------------------------------------------------------------------KHYQRWWR-LYSE---LYLDESKK----ATWAKMCTPG-D------------------------------------------LASGTIYLPLIFFFNR-----------NPGLALP--LIALQYHEVRLDFDLSSEFDQYTDGS------------------------------------TFKVWGN-----YVYLDTEE----RRRFAQKGHEYLIEQFH---------------------------------------------------------------------------------------------------------------------------------------------------------------------------------------------------------------------------------------------------------------------------------------------------------------------------------------------------------------------------------------------------------------------------------------------------------------------------------------------------------------------------------------------------------------------------------------------
>OTU_184
----------------------------------------------------------------------------------------------------------------------------------------------------------------------------------------------------------------------------------KHYQRWWR-LYSE---LYLDESKK----ATWAKMCTPG-SLL----------------------------------ANG-SLTVGPTIYLPLIFFFNR-----------NPGLALP--LIALQYHEVRLDFDLSSDFSKYTDNS------------------------------------TFKVWGN-----YVYLDTEE----RRRFAQKGHEYLVEQF----------------------------------------------------------------------------------------------------------------------------------------------------------------------------------------------------------------------------------------------------------------------------------------------------------------------------------------------------------------------------------------------------------------------------------------------------------------------------------------------------------------------------------------------------------------------------------------------
>OTU_235
----------------------------------------------------------------------------------------------------------------------------------------------------------------------------------------------------------------------------------KHYQRWWR-LYSE---LYLDESKK----ATWAKMTTPG-ALR----------------------------------ATD-STTVGPTIFLPLIFFFNR-----------NPGLALP--LIALQYHEVRLDFDLSSDFATYTDGT------------------------------------TFKVWGN-----YVYLDTEE----RRRFAQKGHEYLIEQLH---------------------------------------------------------------------------------------------------------------------------------------------------------------------------------------------------------------------------------------------------------------------------------------------------------------------------------------------------------------------------------------------------------------------------------------------------------------------------------------------------------------------------------------------------------------------------------------------
>OTU_071
----------------------------------------------------------------------------------------------------------------------------------------------------------------------------------------------------------------------------------KTYQKFWR-LYSE---LYLDESKK----ASWGKMTTA----------------------------------------------VDGQVFLPLIFFFNR-----------NPGLALP--LIALQYHEVRLDFDLSEQFDTHTDGS------------------------------------TFKVYAN-----YIYLDTEE----RRRFAQKGHEYLIEQLH---------------------------------------------------------------------------------------------------------------------------------------------------------------------------------------------------------------------------------------------------------------------------------------------------------------------------------------------------------------------------------------------------------------------------------------------------------------------------------------------------------------------------------------------------------------------------------------------
>OTU_136
----------------------------------------------------------------------------------------------------------------------------------------------------------------------------------------------------------------------------------KTYQKFWR-LYSE---LYLDESKK----ASWGKMTTA----------------------------------------------VDGQVFLPLIFFFNR-----------NPGLALP--LIALQYHEVRLDFDLSEQFDSHTDGS------------------------------------TFKVFAN-----YI--------------------YLVEQLH---------------------------------------------------------------------------------------------------------------------------------------------------------------------------------------------------------------------------------------------------------------------------------------------------------------------------------------------------------------------------------------------------------------------------------------------------------------------------------------------------------------------------------------------------------------------------------------------
>OTU_189
----------------------------------------------------------------------------------------------------------------------------------------------------------------------------------------------------------------------------------KHYQKWWR-LYSE---LYLDETKK----AVWGKMTTA----------------------------------------------VGSQVFLPLIFFFNR-----------NPGLALP--LIALQYHEVRLDFDLSSEFATYTDNS------------------------------------TFKVWAN-----YIYLDTEE----RRRFAQKGHEYLVEQLH---------------------------------------------------------------------------------------------------------------------------------------------------------------------------------------------------------------------------------------------------------------------------------------------------------------------------------------------------------------------------------------------------------------------------------------------------------------------------------------------------------------------------------------------------------------------------------------------
>OTU_253
----------------------------------------------------------------------------------------------------------------------------------------------------------------------------------------------------------------------------------KHYQKWWR-LYSE---LYLDESKK----ASWGKMTTA----------------------------------------------VNSQVFLPLIFFFNR-----------NPGLALP--LIALQYHEVRLDFDLTDQFTTHTDGS------------------------------------TFKVWAN-----YIYLDTEE----RRRFAQKGHEYLIEQLH---------------------------------------------------------------------------------------------------------------------------------------------------------------------------------------------------------------------------------------------------------------------------------------------------------------------------------------------------------------------------------------------------------------------------------------------------------------------------------------------------------------------------------------------------------------------------------------------
>OTU_109
----------------------------------------------------------------------------------------------------------------------------------------------------------------------------------------------------------------------------------KHYQRWWR-LYSE---LYLDESKK----AVWGKMTTG----------------------------------------------INTQVFLPLIFFFNR-----------NPGLALP--LIALQYHEVRLDFDLSSEFGDYTDNS------------------------------------TFKVWGN-----YVYLDTEE----RR------------------------------------------------------------------------------------------------------------------------------------------------------------------------------------------------------------------------------------------------------------------------------------------------------------------------------------------------------------------------------------------------------------------------------------------------------------------------------------------------------------------------------------------------------------------------------------------------------------
>OTU_218
----------------------------------------------------------------------------------------------------------------------------------------------------------------------------------------------------------------------------------KHYQRWWR-LYSE---LYLDESKK----ATWGKMTTAV---------------------------------------------DGKTVYLPLIFFFNR-----------NPGLALP--LIALQYHEVRLDFDLSSEFGDYTDNS------------------------------------TFKVWGN-----YVYLDTEE----RRRFAQKGHEYLIEQLH---------------------------------------------------------------------------------------------------------------------------------------------------------------------------------------------------------------------------------------------------------------------------------------------------------------------------------------------------------------------------------------------------------------------------------------------------------------------------------------------------------------------------------------------------------------------------------------------
>OTU_232
----------------------------------------------------------------------------------------------------------------------------------------------------------------------------------------------------------------------------------KHYQRWWR-LYSE---LYLDESKK----ATWGKMTTPG-TT-----------------------------------------AANSTVYLPLIFFFNR-----------NPGLALP--LIALQYHEVRLDFDLSSDFEYYTDNS------------------------------------TFKVWGN-----YVYLDTEE----RRRFAQKGHEYLVEQLH---------------------------------------------------------------------------------------------------------------------------------------------------------------------------------------------------------------------------------------------------------------------------------------------------------------------------------------------------------------------------------------------------------------------------------------------------------------------------------------------------------------------------------------------------------------------------------------------
>OTU_017
----------------------------------------------------------------------------------------------------------------------------------------------------------------------------------------------------------------------------------KQYQLWWR-LYSE---LNMDESAK----AVYGKMTTNP-ID-----------------------------------------AAAGTVYLPLLFFFNR-----------NPRSVSP--LIALQYHE--------------------------------------------------------------------------------------------------------------------------------------------------------------------------------------------------------------------------------------------------------------------------------------------------------------------------------------------------------------------------------------------------------------------------------------------------------------------------------------------------------------------------------------------------------------------------------------------------------------------------------------------------------------------------------------------
>OTU_170
----------------------------------------------------------------------------------------------------------------------------------------------------------------------------------------------------------------------------------KQYQLWWR-LYSE---LNMDEAKK----ATYGKMTTNP-IA-----------------------------------------AAAGTVYLPLLFFFNR-----------NPGLYLP--LIALQYHEVRLDFDLSAEFTTYTDGS------------------------------------TFKVWGN-----YVYLDTEE----RRRFA---------------------------------------------------------------------------------------------------------------------------------------------------------------------------------------------------------------------------------------------------------------------------------------------------------------------------------------------------------------------------------------------------------------------------------------------------------------------------------------------------------------------------------------------------------------------------------------------------------
>OTU_222
----------------------------------------------------------------------------------------------------------------------------------------------------------------------------------------------------------------------------------KQYQLWWR-LYSE---LNMDESAK----AVYGKMTTNP-ID-----------------------------------------AAAGTVYLPLLFFFNR-----------NPGLYLP--LIALQYHEVRLDFDLSAEFTTYTDGS------------------------------------TFKVWGN-----YVYLDTEE----RRRFAQ--------------------------------------------------------------------------------------------------------------------------------------------------------------------------------------------------------------------------------------------------------------------------------------------------------------------------------------------------------------------------------------------------------------------------------------------------------------------------------------------------------------------------------------------------------------------------------------------------------
>OTU_054
----------------------------------------------------------------------------------------------------------------------------------------------------------------------------------------------------------------------------------KHYQLWWR-MYSE---LMMDESKK----ANYGKMTSDA-VG------------------------------------------GGATVYLPLLFFFNR-----------NPGLYLP--LIALQYHEVRLDFDLSSEFSTYTDNQ------------------------------------TFKVWGN-----YVYLDTEE----RRRFAQKGHEYLIEQLH---------------------------------------------------------------------------------------------------------------------------------------------------------------------------------------------------------------------------------------------------------------------------------------------------------------------------------------------------------------------------------------------------------------------------------------------------------------------------------------------------------------------------------------------------------------------------------------------
>OTU_202
----------------------------------------------------------------------------------------------------------------------------------------------------------------------------------------------------------------------------------KQYQLWWR-LYSE---LNLDESKK----AVYGKMTTDP-T------------------------------------------ASGGTVFLPLLFFFNR-----------NPGLYLP--LIALQYHEVRLDFDLSSEFSKYTDGQ------------------------------------TFKVWGN-----YVYLDTEE----RRRFAQKGHEYLVEQLH---------------------------------------------------------------------------------------------------------------------------------------------------------------------------------------------------------------------------------------------------------------------------------------------------------------------------------------------------------------------------------------------------------------------------------------------------------------------------------------------------------------------------------------------------------------------------------------------
>OTU_030
----------------------------------------------------------------------------------------------------------------------------------------------------------------------------------------------------------------------------------KHYQRWWR-LYSE---LYLDESKK----ANWAKMTTAS----------------------------------------------NGTVFLPLVFFFNR-----------NPGLYLP--LIALQYHEVRLDFDLSSEFTQYTDGS-------------------------------------FKVWGN-----YVYLDTEE----RRRFAQKGH-----------------------------------------------------------------------------------------------------------------------------------------------------------------------------------------------------------------------------------------------------------------------------------------------------------------------------------------------------------------------------------------------------------------------------------------------------------------------------------------------------------------------------------------------------------------------------------------------------
>OTU_044
----------------------------------------------------------------------------------------------------------------------------------------------------------------------------------------------------------------------------------KHYQKWWR-LYSE---LYLDDSKK----ANYGKMTTNP-VA-----------------------------------------SSAGTVFLPLLFFFNR-----------NPGLYLP--LIALQYHECRIDFDLSAEFSQYTDGS------------------------------------TFKVWGN-----YVYLDTEE----RRRFAQKGHEYLIEQFH---------------------------------------------------------------------------------------------------------------------------------------------------------------------------------------------------------------------------------------------------------------------------------------------------------------------------------------------------------------------------------------------------------------------------------------------------------------------------------------------------------------------------------------------------------------------------------------------
>OTU_082
----------------------------------------------------------------------------------------------------------------------------------------------------------------------------------------------------------------------------------KHYQKWWR-LYSE---LYLDESKK----ATYGKMTTNP-VA-----------------------------------------STAGTVFLPLSFFFNR-----------NPGLYLP--LIALQYHEVRIDFDLSSEFSQYTDGS------------------------------------TFKVWGN-----YVYLDTEE----RRRFAQKGHEYLVEQFH---------------------------------------------------------------------------------------------------------------------------------------------------------------------------------------------------------------------------------------------------------------------------------------------------------------------------------------------------------------------------------------------------------------------------------------------------------------------------------------------------------------------------------------------------------------------------------------------
>OTU_091
----------------------------------------------------------------------------------------------------------------------------------------------------------------------------------------------------------------------------------KHYQKWWR-LYSE---LYLDDSKK----ANYGKMTTNP-VA-----------------------------------------STAGTVFLPLLFFFNR-----------NPGLYLP--LIALQYHEVRLDFDLSSEFTQYTDGS-------------------------------------FKVWGN-----YVYLDTEE----RRRFAQKGHEYLIEQFH---------------------------------------------------------------------------------------------------------------------------------------------------------------------------------------------------------------------------------------------------------------------------------------------------------------------------------------------------------------------------------------------------------------------------------------------------------------------------------------------------------------------------------------------------------------------------------------------
>OTU_230
----------------------------------------------------------------------------------------------------------------------------------------------------------------------------------------------------------------------------------KHYQLWWR-LYSE---LYLDESKK----ASWGKMTTKT-VGV----------------------------------------GATQTVFLPLIFFFNR-----------NPGLYLP--LIALQYHEVRIDFDLASDFDTYLNKN------------------------------------VFKVWAN-----YIYLDTEE----RRRFAQKGHEYLVEQLH---------------------------------------------------------------------------------------------------------------------------------------------------------------------------------------------------------------------------------------------------------------------------------------------------------------------------------------------------------------------------------------------------------------------------------------------------------------------------------------------------------------------------------------------------------------------------------------------
>OTU_242
----------------------------------------------------------------------------------------------------------------------------------------------------------------------------------------------------------------------------------KHYQRWWR-LYSE---LYLDESKK----ANWGKMTTKT-VDV----------------------------------------GATQTVFLPLILFFNR-----------NPGLYLP--LIALQYHEVRLDFDLSSEFSHYTDGS------------------------------------TFKVWGN-----YVYLDTEE----RRRFAQKGHEYLIEQLH---------------------------------------------------------------------------------------------------------------------------------------------------------------------------------------------------------------------------------------------------------------------------------------------------------------------------------------------------------------------------------------------------------------------------------------------------------------------------------------------------------------------------------------------------------------------------------------------
>OTU_270
----------------------------------------------------------------------------------------------------------------------------------------------------------------------------------------------------------------------------------KHYQRWWR-LYSE---LYLDEAKK----ANWAKMTTAI---------------------------------------------DGKTVYLPLIFFFNR-----------NPGLYLP--LIALQYHEVRIDFDLSSKFASYCNTN------------------------------------VFKVWAN-----YVYLDIEE----RRRFAQRVMSTSLSSS----------------------------------------------------------------------------------------------------------------------------------------------------------------------------------------------------------------------------------------------------------------------------------------------------------------------------------------------------------------------------------------------------------------------------------------------------------------------------------------------------------------------------------------------------------------------------------------------
>OTU_036
----------------------------------------------------------------------------------------------------------------------------------------------------------------------------------------------------------------------------------KHYQRWWR-LYSE---LYLDDAKK----ANWAKMTTLP-RTS----------------------------------------VAGDRVFLPLVFFFNR-----------NPGLFLP--LIALQYHEVRLDIDLSDTYSSTDVTS-------------------------------------LKVWAN-----YVYLDTDE----RRRMAQNP------------------------------------------------------------------------------------------------------------------------------------------------------------------------------------------------------------------------------------------------------------------------------------------------------------------------------------------------------------------------------------------------------------------------------------------------------------------------------------------------------------------------------------------------------------------------------------------------------
>OTU_089
----------------------------------------------------------------------------------------------------------------------------------------------------------------------------------------------------------------------------------KHYQRWWR-LYSE---LYLDDAKK----ANWAKMTTLP-RTS----------------------------------------VAGDRVFLPLVFFFNR-----------NPGLFLP--LIALQYHEVRLDIDLSDTYSSTDVTS-------------------------------------LKVWAN-----YVYLDTEE----RRRFAQKGHEYL--------------------------------------------------------------------------------------------------------------------------------------------------------------------------------------------------------------------------------------------------------------------------------------------------------------------------------------------------------------------------------------------------------------------------------------------------------------------------------------------------------------------------------------------------------------------------------------------------
>OTU_140
----------------------------------------------------------------------------------------------------------------------------------------------------------------------------------------------------------------------------------KHYQKWWR-LYSE---LYLDDAKK----ANWAKMTTLP-RTS----------------------------------------VAGDRVFLPLVFFFNR-----------NPGLFLP--LIALQYHEVRLDLDLSSEYDTYLQTS------------------------------------GLKVWGN-----YVYLDTEE----RRRFAQKGHEYLIEQFH---------------------------------------------------------------------------------------------------------------------------------------------------------------------------------------------------------------------------------------------------------------------------------------------------------------------------------------------------------------------------------------------------------------------------------------------------------------------------------------------------------------------------------------------------------------------------------------------
>OTU_197
----------------------------------------------------------------------------------------------------------------------------------------------------------------------------------------------------------------------------------KHYQRWWR-LYSE---LYLDDAKK----ANWAKMTTLP-RTS----------------------------------------VAGDRVFLPLVFFFNR-----------NPGLYLP--LIALQYHEVRIDFDLASDFSTYLNTD------------------------------------TFKVWAN-----YVYLDTEE----RRRFAQKGHEYLVEQFH---------------------------------------------------------------------------------------------------------------------------------------------------------------------------------------------------------------------------------------------------------------------------------------------------------------------------------------------------------------------------------------------------------------------------------------------------------------------------------------------------------------------------------------------------------------------------------------------
>OTU_264
----------------------------------------------------------------------------------------------------------------------------------------------------------------------------------------------------------------------------------KHYQRWWR-LYSE---LYLDDAKK----ANWAKMTTLP-RTS----------------------------------------VAGDRVFLPLVFFFNR-----------NPGLFLP--LIALQYHEVRIDFDLASDFDTFLSTS------------------------------------VFKVWAN-----YVYLDTEE----RRRFAQKGHEYLVEQLH---------------------------------------------------------------------------------------------------------------------------------------------------------------------------------------------------------------------------------------------------------------------------------------------------------------------------------------------------------------------------------------------------------------------------------------------------------------------------------------------------------------------------------------------------------------------------------------------
>OTU_134
----------------------------------------------------------------------------------------------------------------------------------------------------------------------------------------------------------------------------------KHYQRWWR-LYSE---LYLDEAKK----ANWGKMTSAP-QG-----------------------------------------AANDKVFLPLIFFFNR-----------NPGLFLP--LIALQYHEVRLDIDL-------------------------------------------------------------------------------------------------------------------------------------------------------------------------------------------------------------------------------------------------------------------------------------------------------------------------------------------------------------------------------------------------------------------------------------------------------------------------------------------------------------------------------------------------------------------------------------------------------------------------------------------------------------------------------------
>OTU_305
----------------------------------------------------------------------------------------------------------------------------------------------------------------------------------------------------------------------------------KHYQRWWR-LYSE---LYLDEAKK----ANWSKMTSAP-NN-----------------------------------------TAGDKVYLPLIFFFNR-----------PPGLFLP--LIALQYHEVRLDIDLSDDYTSS-NFT------------------------------------GLKVWAN-----YVFLDTEE----RRRFAQ--------------------------------------------------------------------------------------------------------------------------------------------------------------------------------------------------------------------------------------------------------------------------------------------------------------------------------------------------------------------------------------------------------------------------------------------------------------------------------------------------------------------------------------------------------------------------------------------------------
>OTU_135
----------------------------------------------------------------------------------------------------------------------------------------------------------------------------------------------------------------------------------KHYQKWWR-LYSE---LYLDEAKK----ANWGKMTSNS-SS-----------------------------------------SANXKVFLPLIFFFNR-----------NPGLFLP--LIALQYHEVRLDIDLSSEFDLFTN--------------------------------------GVKVWAN-----YVFLDTEE----RRRFAQKGHEYLVEQLH---------------------------------------------------------------------------------------------------------------------------------------------------------------------------------------------------------------------------------------------------------------------------------------------------------------------------------------------------------------------------------------------------------------------------------------------------------------------------------------------------------------------------------------------------------------------------------------------
>OTU_239
----------------------------------------------------------------------------------------------------------------------------------------------------------------------------------------------------------------------------------KHYQRWWR-LYSE---LYLDEAKK----AQLGKMTSNS-SS-----------------------------------------SANKKVFLPLIFFFNR-----------NPGLFLP--LIALQYHEVRLDIDLS------------------------------------------------------------------------------------------------------------------------------------------------------------------------------------------------------------------------------------------------------------------------------------------------------------------------------------------------------------------------------------------------------------------------------------------------------------------------------------------------------------------------------------------------------------------------------------------------------------------------------------------------------------------------------------
>OTU_287
----------------------------------------------------------------------------------------------------------------------------------------------------------------------------------------------------------------------------------KHYQMWWR-LYSE---LYLDESKK----ANWGKMTSSA-NG-----------------------------------------AENSKVFLPLVFFFNR-----------NAGLYLP--LIALQYHEVRLDIDLSSKFDSYLKTS------------------------------------GFKVWAN-----YVYLDTEE----RRRFAQKGHEYLIEQLH---------------------------------------------------------------------------------------------------------------------------------------------------------------------------------------------------------------------------------------------------------------------------------------------------------------------------------------------------------------------------------------------------------------------------------------------------------------------------------------------------------------------------------------------------------------------------------------------
>OTU_182
----------------------------------------------------------------------------------------------------------------------------------------------------------------------------------------------------------------------------------KHYQKWWR-LYAE---LYLDDAKK----AQWGKMTSTA---------------------------------------------DGSHVQLPLIFFFNR-----------NPGLYLP--LIALQYHEVRIDFDLASAMETFLNKS------------------------------------VFKVWAN-----YIYLDTEE----RRRFAQKGHEYLIEQLH---------------------------------------------------------------------------------------------------------------------------------------------------------------------------------------------------------------------------------------------------------------------------------------------------------------------------------------------------------------------------------------------------------------------------------------------------------------------------------------------------------------------------------------------------------------------------------------------
>OTU_190
----------------------------------------------------------------------------------------------------------------------------------------------------------------------------------------------------------------------------------KHYQKWWR-LYAE---LYLDDAKK----TQWGKMTSTV--------------------------------------------GGGSNVQLPLIFFFNR-----------NPGLYLP--LIALQYHEVRLDIDLSSRYSDHFGTS------------------------------------APKVWAN-----YVYLDTEE----RRRFAQKGHEYLVEQLH---------------------------------------------------------------------------------------------------------------------------------------------------------------------------------------------------------------------------------------------------------------------------------------------------------------------------------------------------------------------------------------------------------------------------------------------------------------------------------------------------------------------------------------------------------------------------------------------
>OTU_263
----------------------------------------------------------------------------------------------------------------------------------------------------------------------------------------------------------------------------------KHYQKWWR-LYAE---LYLDDAKK----AQWGKMTSTA---------------------------------------------DGSHVQLPLIFFFNR-----------NPGLYLP--LIALQYHEVRLDIDLSSVYSTHFTGS-------------------------------------PKVWAN-----YVYLDTEE----RRRFAQKGH-----------------------------------------------------------------------------------------------------------------------------------------------------------------------------------------------------------------------------------------------------------------------------------------------------------------------------------------------------------------------------------------------------------------------------------------------------------------------------------------------------------------------------------------------------------------------------------------------------
>OTU_073
----------------------------------------------------------------------------------------------------------------------------------------------------------------------------------------------------------------------------------KHYQRWWR-LYSE---LYLDDAKK----AEWGKMTSSC-PTD-----------------------------------G----TTKGKVFLPLIFFFNR-----------NPGLFLP--LIALQYHEVRLDIDLGDKYSSFFGSS------------------------------------APKVWAN-----YVYLDTEE----RRRFAQKGHEYLVEQLH---------------------------------------------------------------------------------------------------------------------------------------------------------------------------------------------------------------------------------------------------------------------------------------------------------------------------------------------------------------------------------------------------------------------------------------------------------------------------------------------------------------------------------------------------------------------------------------------
>155382383|ABU23700|uncultured_phycodnavirus
---------------------------------------------------------------------------------------------------------------------------------------------------------------------------------------------------------------------------GGQRID-KHYQRWWR-LYSE---LHLDDAKK----AEWGKMTSSC-PTD-----------------------------------G----TTKGKVFLPLIFFFNR-----------NPGLFLP--LIALQYHEVRLDIDLGDKYSSFFGSS------------------------------------APKVWAN-----YVYLDTEE----RRRFTQKGHEYLVEQF----------------------------------------------------------------------------------------------------------------------------------------------------------------------------------------------------------------------------------------------------------------------------------------------------------------------------------------------------------------------------------------------------------------------------------------------------------------------------------------------------------------------------------------------------------------------------------------------
>EU006616_362_bp__Uncultured_Phycodna_virus_isolate_OTU/P06-01
---------------------------------------------------------------------------------------------------------------------------------------------------------------------------------------------------------------------------GGQRID-KHYQRWWR-LYSE---LHLDDAKK----AEWGKMTSSC-PTD-----------------------------------G----TTKGKVFLPLIFFFNR-----------NPGLFLP--LIALQYHEVRLDIDLGDKYSSFFGSS------------------------------------APKVWAN-----YVYLDTEE----RRRFTQKGHEYLVEQF----------------------------------------------------------------------------------------------------------------------------------------------------------------------------------------------------------------------------------------------------------------------------------------------------------------------------------------------------------------------------------------------------------------------------------------------------------------------------------------------------------------------------------------------------------------------------------------------
>OTU_P0601
----------------------------------------------------------------------------------------------------------------------------------------------------------------------------------------------------------------------------------KHYQRWWR-LYSE---LHLDDAKK----AEWGKMTSSC-PTD-----------------------------------G----TTKGKVFLPLIFFFNR-----------NPGLFLP--LIALQYHEVRLDIDLGDKYSSFFGSS------------------------------------APKVWAN-----YVYLDTEE----RRRFTQKGHEYLVEQ-----------------------------------------------------------------------------------------------------------------------------------------------------------------------------------------------------------------------------------------------------------------------------------------------------------------------------------------------------------------------------------------------------------------------------------------------------------------------------------------------------------------------------------------------------------------------------------------------
>OTU_149
----------------------------------------------------------------------------------------------------------------------------------------------------------------------------------------------------------------------------------KHYQRWWR-LYSE---LYLDDAKK----AEWGKMTTTS-VTS----------------------------------------GTKGKVFLPLIFFFNR-----------NPGLFLP--LIALQYHEVRLDIDLGDKYSSYFETS------------------------------------APKVWAN-----YVYLDTEE----RRRFA---------------------------------------------------------------------------------------------------------------------------------------------------------------------------------------------------------------------------------------------------------------------------------------------------------------------------------------------------------------------------------------------------------------------------------------------------------------------------------------------------------------------------------------------------------------------------------------------------------
>OTU_155
----------------------------------------------------------------------------------------------------------------------------------------------------------------------------------------------------------------------------------KHYQRWWR-VYSE---LYLDDAKK----AEWGKMTSTS-VTS----------------------------------------GTKGKVFLPLIFFFNR-----------NPGLFLP--PIALQYHEVRLDIDLGDKYSEYFQTS------------------------------------APKVWAN-----YVYLDTEE----RRRFAQKGHEYLVEQLH---------------------------------------------------------------------------------------------------------------------------------------------------------------------------------------------------------------------------------------------------------------------------------------------------------------------------------------------------------------------------------------------------------------------------------------------------------------------------------------------------------------------------------------------------------------------------------------------
>OTU_098
----------------------------------------------------------------------------------------------------------------------------------------------------------------------------------------------------------------------------------KHYQKWWR-LYSE---LYLDDAKK----AQWGKMISTL-ESD-----------------------------------SS-FPTSKGKVFLPLIFFFNR-----------NPGLFLP--LIALQYHEVRLDFDLGSQYTAHFGTV------------------------------------APKVWAN-----YVYLDTEE----RRRFAQKGHEYLVEQFH---------------------------------------------------------------------------------------------------------------------------------------------------------------------------------------------------------------------------------------------------------------------------------------------------------------------------------------------------------------------------------------------------------------------------------------------------------------------------------------------------------------------------------------------------------------------------------------------
>OTU_259
----------------------------------------------------------------------------------------------------------------------------------------------------------------------------------------------------------------------------------KHYQRWWR-LYSE---LYLDDAKK----AEWGKMTTTS-VTS----------------------------------------GTKGKVFLPLIFFFNR-----------NPGLFLP--LIALQYHEVRLDIDLGDKYSSYFEPL-------------------------------------PQRSGP-----NLYLP---------------------------------------------------------------------------------------------------------------------------------------------------------------------------------------------------------------------------------------------------------------------------------------------------------------------------------------------------------------------------------------------------------------------------------------------------------------------------------------------------------------------------------------------------------------------------------------------------------------------
>OTU_056
----------------------------------------------------------------------------------------------------------------------------------------------------------------------------------------------------------------------------------KHYQRWWR-LYSE---LYLDESKK----ATWGKMTSPA--------------------------------------------VDDGQMFLPLIFFFNR-----------NPGLYLP--LIALQYHEVRLDFDLSAEFEIYADAS-----------------------------------KTFKVWGN-----YVYLDTEE----RRRFAQRGHEYLVEQFH---------------------------------------------------------------------------------------------------------------------------------------------------------------------------------------------------------------------------------------------------------------------------------------------------------------------------------------------------------------------------------------------------------------------------------------------------------------------------------------------------------------------------------------------------------------------------------------------
>OTU_111
----------------------------------------------------------------------------------------------------------------------------------------------------------------------------------------------------------------------------------KHYQRWWR-LYSE---LYLDESKK----ATWGKMTSPA--------------------------------------------VDDGQMFLPLIFFFNR-----------NPGLALP--LIALQYHEVRMDFDLSSDFSLYTDNS------------------------------------TFKVWAN-----YI--------------------YLIEQFH---------------------------------------------------------------------------------------------------------------------------------------------------------------------------------------------------------------------------------------------------------------------------------------------------------------------------------------------------------------------------------------------------------------------------------------------------------------------------------------------------------------------------------------------------------------------------------------------
>OTU_085
----------------------------------------------------------------------------------------------------------------------------------------------------------------------------------------------------------------------------------KHYQKWWR-LYSE---LYLDEAKK----ANWGKMCSNA-T------------------------------------------SAVGKVYLPLLFFFNR-----------NPGLFLP--LIALQYHEVRLDFELASDYDELFGTG-------------------------------------FKVWGN-----YVYLDTEE----RRRFAQKGHEYLIEQFH---------------------------------------------------------------------------------------------------------------------------------------------------------------------------------------------------------------------------------------------------------------------------------------------------------------------------------------------------------------------------------------------------------------------------------------------------------------------------------------------------------------------------------------------------------------------------------------------
>OTU_220
----------------------------------------------------------------------------------------------------------------------------------------------------------------------------------------------------------------------------------KHYQKWWR-LYSE---LYLDEAKK----VNWGKMCSNA-T------------------------------------------RAAGKVYLPLLFFFNR-----------NPGLFLP--LIALQYHEVRLDFELASDYDSLFGTG-------------------------------------FKVWGN-----YVYLDTEE----RRRFAQKGHEYLVEQFH---------------------------------------------------------------------------------------------------------------------------------------------------------------------------------------------------------------------------------------------------------------------------------------------------------------------------------------------------------------------------------------------------------------------------------------------------------------------------------------------------------------------------------------------------------------------------------------------
>OTU_107
----------------------------------------------------------------------------------------------------------------------------------------------------------------------------------------------------------------------------------KHYQRWWR-LYSE---LYLDDAKK----ANWGKMTSGG-LQI----------------------------------DGD-FTTSQGRVYLPLIFFFNR-----------NPGLFLP--LIALQYHEVRLDIDLSSVYEDYFKKA------------------------------------APKVWAN-----YVYLDTEE----RRRFAQKGHEYLIEQLH---------------------------------------------------------------------------------------------------------------------------------------------------------------------------------------------------------------------------------------------------------------------------------------------------------------------------------------------------------------------------------------------------------------------------------------------------------------------------------------------------------------------------------------------------------------------------------------------
>OTU_148
----------------------------------------------------------------------------------------------------------------------------------------------------------------------------------------------------------------------------------KHYQRWWR-LYSE---LYLDEAKK----VNWGKMTSGG-AAG----------------------------------DGL-FATNPGRVYLPLIFFFNR-----------NPGLFLP--LIALQYHEVRLDIDLSSVYDSYFTGA-------------------------------------PKVWAN-----YVYLDTEE----RRRFAQKGHEYLVEQLH---------------------------------------------------------------------------------------------------------------------------------------------------------------------------------------------------------------------------------------------------------------------------------------------------------------------------------------------------------------------------------------------------------------------------------------------------------------------------------------------------------------------------------------------------------------------------------------------
>OTU_269
----------------------------------------------------------------------------------------------------------------------------------------------------------------------------------------------------------------------------------KHYQRWWR-LYSE---LYLDEAKK----VNWGKMTSGG-IGG----------------------------------DGV-FATNPGRVYLPLIFFFNR-----------NPGLFLP--LIALQYHEVRLDIDLSSVYDSYFTGV-------------------------------------PKVWAN-----YVYLDTEE----RRRFAQKGHEYLVEQLH---------------------------------------------------------------------------------------------------------------------------------------------------------------------------------------------------------------------------------------------------------------------------------------------------------------------------------------------------------------------------------------------------------------------------------------------------------------------------------------------------------------------------------------------------------------------------------------------
>OTU_088
----------------------------------------------------------------------------------------------------------------------------------------------------------------------------------------------------------------------------------KHYXRWWR-LYAE---LYLNDAKK----GEWGKLTSKE-GN-----------------------------------------VDGSAVMLPLIFFFNR-----------NPGLFLP--LIALQYHEVRLDFDLSSEYDTYLQTS------------------------------------GLKVWGN-----YVYLDTEE----RRRFAQVSHEYLVEQFH---------------------------------------------------------------------------------------------------------------------------------------------------------------------------------------------------------------------------------------------------------------------------------------------------------------------------------------------------------------------------------------------------------------------------------------------------------------------------------------------------------------------------------------------------------------------------------------------
>OTU_290
----------------------------------------------------------------------------------------------------------------------------------------------------------------------------------------------------------------------------------KHYQRWWR-LYAE---LYLNDAKK----GEWGKMTSKE-GN-----------------------------------------VDGSAVMLPLIFFFNR-----------NPGLFLP--LIALQYHEVRLDFDLSSEYDTYLQTS------------------------------------GLKVWGN-----YVYLDTEE----RRRFAQKGHEYLIEQLH---------------------------------------------------------------------------------------------------------------------------------------------------------------------------------------------------------------------------------------------------------------------------------------------------------------------------------------------------------------------------------------------------------------------------------------------------------------------------------------------------------------------------------------------------------------------------------------------
>OTU_011
----------------------------------------------------------------------------------------------------------------------------------------------------------------------------------------------------------------------------------KHYQRWWR-LYSE---LYLDEAKK----ATYAKMTTAI---------------------------------------------TGNTVYLPLIFFFNR-----------NPGLYLP--LIALQYHEVRLDFDLSASFTSVTDGS-------------------------------------FKVWAN-----YIYLDTEE----RRRFAQRVTNTSSNNS----------------------------------------------------------------------------------------------------------------------------------------------------------------------------------------------------------------------------------------------------------------------------------------------------------------------------------------------------------------------------------------------------------------------------------------------------------------------------------------------------------------------------------------------------------------------------------------------
>OTU_078
----------------------------------------------------------------------------------------------------------------------------------------------------------------------------------------------------------------------------------KHYQKWWR-LYSE---LYLDEAKK----SNYGKMTTAV--------------------------------------------EAGKKIFLPLIFFFNR-----------NPGLALP--LIVLQYHEVRLDFDLSGAFSSVTDGS-------------------------------------FKVWAN-----YIYLDTEE----RRRFAQKGHEYLVEQLH---------------------------------------------------------------------------------------------------------------------------------------------------------------------------------------------------------------------------------------------------------------------------------------------------------------------------------------------------------------------------------------------------------------------------------------------------------------------------------------------------------------------------------------------------------------------------------------------
>OTU_103
----------------------------------------------------------------------------------------------------------------------------------------------------------------------------------------------------------------------------------KHYQKWWR-LYSE---LYLDEAKK----SNYGKMTTAV--------------------------------------------EAGKKIFLPLIFFFNR-----------NPGLALP--LIALQYHEVRLDFDLSGSFTSVTDGS-------------------------------------FKVWAN-----YIYLDTEE----RRRFAQKGHEY---------------------------------------------------------------------------------------------------------------------------------------------------------------------------------------------------------------------------------------------------------------------------------------------------------------------------------------------------------------------------------------------------------------------------------------------------------------------------------------------------------------------------------------------------------------------------------------------------
>OTU_254
----------------------------------------------------------------------------------------------------------------------------------------------------------------------------------------------------------------------------------KHYQKWWR-LYSE---LYLDEAKK----SNYGKMTTAV--------------------------------------------EAGKKIFLPLIFFFNR-----------NPGLALP--LIALQYHEVRLDFDLSGAFASVTDGS-------------------------------------FKVWAN-----YIYLDTEE----RRRFAQKGHEYLVEQFH---------------------------------------------------------------------------------------------------------------------------------------------------------------------------------------------------------------------------------------------------------------------------------------------------------------------------------------------------------------------------------------------------------------------------------------------------------------------------------------------------------------------------------------------------------------------------------------------
>OTU_234
----------------------------------------------------------------------------------------------------------------------------------------------------------------------------------------------------------------------------------KHYQRWWR-LYSE---LYLDESKK----SNYGKMTTAV--------------------------------------------EAGKKIFLPLIFFFNR-----------NPGLALP--LIALQYHEVRLDFGLSGSFTSVTDGS-------------------------------------FKVWAN-----YIYLDTEE----RRRFAQKGHEYLIEQLH---------------------------------------------------------------------------------------------------------------------------------------------------------------------------------------------------------------------------------------------------------------------------------------------------------------------------------------------------------------------------------------------------------------------------------------------------------------------------------------------------------------------------------------------------------------------------------------------
>OTU_289
----------------------------------------------------------------------------------------------------------------------------------------------------------------------------------------------------------------------------------KHYQKWWR-LYSE---LYLDEAKK----SNYGKMTTAV--------------------------------------------EAGKKIFLPLIFFFNR-----------NPGLALP--LIALQYHEVRLDFDLSSTFESVTDKT-------------------------------------FKVWAN-----YIYLDTEE----RRRFAQKGHEYLIEQLH---------------------------------------------------------------------------------------------------------------------------------------------------------------------------------------------------------------------------------------------------------------------------------------------------------------------------------------------------------------------------------------------------------------------------------------------------------------------------------------------------------------------------------------------------------------------------------------------
>OTU_141
----------------------------------------------------------------------------------------------------------------------------------------------------------------------------------------------------------------------------------KHYQKWWR-LYSE---LCLDEAKK----AQWGKMTSNP-T------------------------------------------AEATEVYLPLIFFFNR-----------NPGLYLP--LIALQYHEVRLDIDLASNYEAYFSTN------------------------------------TPKVWGN-----YVYLDTEE----RRRFAQKGHE----------------------------------------------------------------------------------------------------------------------------------------------------------------------------------------------------------------------------------------------------------------------------------------------------------------------------------------------------------------------------------------------------------------------------------------------------------------------------------------------------------------------------------------------------------------------------------------------------
>OTU_179
----------------------------------------------------------------------------------------------------------------------------------------------------------------------------------------------------------------------------------KHYQKWWR-LYSE---LCLDEAKK----AQWGKMASNP-T------------------------------------------AEATEVYLPLIFFFNR-----------NPGLYLP--LIALQYHEVRLDIDLASNYEVYFGTA------------------------------------APKVWGN-----YVYLDTEE----RRRFAQKGHEYLVEQFH---------------------------------------------------------------------------------------------------------------------------------------------------------------------------------------------------------------------------------------------------------------------------------------------------------------------------------------------------------------------------------------------------------------------------------------------------------------------------------------------------------------------------------------------------------------------------------------------
>OTU_188
----------------------------------------------------------------------------------------------------------------------------------------------------------------------------------------------------------------------------------KHYQKWWR-MYSE---LCLDEAKK----AQWGKMTSVP-N------------------------------------------GGATEVYLPLIFFFNR-----------NPGLYLP--LIALQYHEVRLDI---------------------------------------------------------------------------------------------------------------------------------------------------------------------------------------------------------------------------------------------------------------------------------------------------------------------------------------------------------------------------------------------------------------------------------------------------------------------------------------------------------------------------------------------------------------------------------------------------------------------------------------------------------------------------------------
>OTU_020
----------------------------------------------------------------------------------------------------------------------------------------------------------------------------------------------------------------------------------KHYQKWWR-MYSE---LYLDESKK----ATWGKMTTAP-DT-----------------------------------------GAGWCGVPPLIFFFNR-----------NPGLYLP--LIALQYHEVRLDFDLASNFGTYLNVA------------------------------------VFKVWAN-----YVYLDTEE----RRRFAQKGHEYLVEQLH---------------------------------------------------------------------------------------------------------------------------------------------------------------------------------------------------------------------------------------------------------------------------------------------------------------------------------------------------------------------------------------------------------------------------------------------------------------------------------------------------------------------------------------------------------------------------------------------
>OTU_310
----------------------------------------------------------------------------------------------------------------------------------------------------------------------------------------------------------------------------------KHYQKWWR-LYSE---LYLDESKK----ATWGKMTTAA-DT-----------------------------------------GVGWSGVPPLVFFFNR-----------NPGLYLP--LIALQYHEVRIDFDLASDFSTYLNTD--------------------------------------------------------------------------------------------------------------------------------------------------------------------------------------------------------------------------------------------------------------------------------------------------------------------------------------------------------------------------------------------------------------------------------------------------------------------------------------------------------------------------------------------------------------------------------------------------------------------------------------------------------------------------
>OTU_127
----------------------------------------------------------------------------------------------------------------------------------------------------------------------------------------------------------------------------------KHYQRWWR-LYSE---LYLDEAKK----TNYGKMTTCP-KSS----------------------------------------SAGDDVYLPLLFFFNR-----------NAGLYLP--LIALQYHEVRLDFDLSSEYDTYFNNT-------------------------------------PEVWGN-----YVYLDTEE----RRRFAQKGHEYLIEQLH---------------------------------------------------------------------------------------------------------------------------------------------------------------------------------------------------------------------------------------------------------------------------------------------------------------------------------------------------------------------------------------------------------------------------------------------------------------------------------------------------------------------------------------------------------------------------------------------
>OTU_062
----------------------------------------------------------------------------------------------------------------------------------------------------------------------------------------------------------------------------------KHYQRWWR-LYAE---LYLDNAKK----AEWGKMTSTA-AAT----------------------------------GT---DNSVSNVRLPLIFFFNR-----------NPGLFLP--LIALQYHEVRLDIDLSAEYDSYFG--------------------------------------GVKVWGN-----YVYLDTEE----RRRFAQKGHEYLIEQFH---------------------------------------------------------------------------------------------------------------------------------------------------------------------------------------------------------------------------------------------------------------------------------------------------------------------------------------------------------------------------------------------------------------------------------------------------------------------------------------------------------------------------------------------------------------------------------------------
>OTU_246
----------------------------------------------------------------------------------------------------------------------------------------------------------------------------------------------------------------------------------KHYQRWWR-LYAE---LYLDNAKK----AEWGKMTSIA-AGTT---------------------------------AT---DNSICNVRLPLIFFFNR-----------NPGLFLP--LIALQYHEVRLDIDLSAEYGDYFS--------------------------------------GVKVWGN-----YVYLDTEE----RRRFAQKGHEYLVEQLH---------------------------------------------------------------------------------------------------------------------------------------------------------------------------------------------------------------------------------------------------------------------------------------------------------------------------------------------------------------------------------------------------------------------------------------------------------------------------------------------------------------------------------------------------------------------------------------------
>OTU_204
----------------------------------------------------------------------------------------------------------------------------------------------------------------------------------------------------------------------------------KHYQRWWR-LYSE---LYLDNSKK----AEWGKLTSIE-PNS----------------------------------GT----DASENVRLPLIFFFNR-----------NPGLYLP--LIALQYHEVRLDIDLSAEYDTYFN--------------------------------------TVKVWGN-----YVYLDTEE----RRRFAQKGHEYLIEQLH---------------------------------------------------------------------------------------------------------------------------------------------------------------------------------------------------------------------------------------------------------------------------------------------------------------------------------------------------------------------------------------------------------------------------------------------------------------------------------------------------------------------------------------------------------------------------------------------
>OTU_069
----------------------------------------------------------------------------------------------------------------------------------------------------------------------------------------------------------------------------------KHYQKWWR-LYSE---LYLNEDQK----NKWARMTTNA-TG-----------------------------------------VGGTQVYLPLIFFFNR-----------NAGLYLP--LIALQYHEVRIDIDLASNMDTYVKTS------------------------------------GFKVWGN-----YVYLDTEE----RRRFAQKGHEYLVEQLH---------------------------------------------------------------------------------------------------------------------------------------------------------------------------------------------------------------------------------------------------------------------------------------------------------------------------------------------------------------------------------------------------------------------------------------------------------------------------------------------------------------------------------------------------------------------------------------------
>155382395|ABU23706|uncultured_phycodnavirus
---------------------------------------------------------------------------------------------------------------------------------------------------------------------------------------------------------------------------GGQRID-KHYQRWWR-LYSE---LYLNEDQK----NKYAKMTTNA-AAA-----------------------------------A----GASNRVYLPLIFFFNR-----------NAGLYLP--LIALQYHEVRLDIDLSSSFSTYIENS------------------------------------GFKVWGN-----YVYLDTEE----RRRFAQKGHEYLIEQ-H---------------------------------------------------------------------------------------------------------------------------------------------------------------------------------------------------------------------------------------------------------------------------------------------------------------------------------------------------------------------------------------------------------------------------------------------------------------------------------------------------------------------------------------------------------------------------------------------
>OTU_P0607
----------------------------------------------------------------------------------------------------------------------------------------------------------------------------------------------------------------------------------KHYQRWWR-LYSE---LYLNEDQK----NKYAKMTTNA-AAA-----------------------------------A----GASNRVYLPLIFFFNR-----------NAGLYLP--LIALQYHEVRLDIDLSSSFSTYIENS------------------------------------GFKVWGN-----YVYLDTEE----RRRFAQKGHEYLIEQ-----------------------------------------------------------------------------------------------------------------------------------------------------------------------------------------------------------------------------------------------------------------------------------------------------------------------------------------------------------------------------------------------------------------------------------------------------------------------------------------------------------------------------------------------------------------------------------------------
>OTU_116
----------------------------------------------------------------------------------------------------------------------------------------------------------------------------------------------------------------------------------KHYQRWWR-LYSE---LYLDEACK----NKWAKMTTDS-R------------------------------------------GGGQKVFLPLIFFFNR-----------NAGLYLP--LIALQYHEVRIDFNLASEFSTYLSTS------------------------------------VFKVWGN-----YVYLDTEE----RRRFAQKGHEYLVEQLH---------------------------------------------------------------------------------------------------------------------------------------------------------------------------------------------------------------------------------------------------------------------------------------------------------------------------------------------------------------------------------------------------------------------------------------------------------------------------------------------------------------------------------------------------------------------------------------------
>OTU_154
----------------------------------------------------------------------------------------------------------------------------------------------------------------------------------------------------------------------------------KQYQKWWR-LYTE---LHLDEAKK----NTYGKLTTAE---------------------------------------------DGKTVFLPLMFXFNR-----------NPGLYLP--LIALQYHEVRIDFDLAADFSTFLSTS------------------------------------VFKVWAN-----YVYLDTEE----RRRFAQKGHEYLIEQLH---------------------------------------------------------------------------------------------------------------------------------------------------------------------------------------------------------------------------------------------------------------------------------------------------------------------------------------------------------------------------------------------------------------------------------------------------------------------------------------------------------------------------------------------------------------------------------------------
>OTU_172
----------------------------------------------------------------------------------------------------------------------------------------------------------------------------------------------------------------------------------KCYQKWWR-LYSE---LYLDEGKK----AAXGKMTTAG---------------------------------------------ANKQVFLPLIFFFNR-----------NPGLALP--LIALQYHEVRIDFDLAAXFSTFLSTS------------------------------------VFKVWAN-----YVYLDTEE----RRRFAQKGHEYLIEQLH---------------------------------------------------------------------------------------------------------------------------------------------------------------------------------------------------------------------------------------------------------------------------------------------------------------------------------------------------------------------------------------------------------------------------------------------------------------------------------------------------------------------------------------------------------------------------------------------
>155382385|ABU23701|uncultured_phycodnavirus
---------------------------------------------------------------------------------------------------------------------------------------------------------------------------------------------------------------------------GGQRID-KHYQLWWR-LYAE---LYLSEAKK----ANWGKLTSGG-IGG----------------------------------------TTGTTVYLPLIFFFNR-----------NPGLYLP--LIALQYHEVRLDFDLSSEFSIYLQTG------------------------------------TFKVWGN-----YVYLDTEE----RRRFAQKGHEYLVEQL----------------------------------------------------------------------------------------------------------------------------------------------------------------------------------------------------------------------------------------------------------------------------------------------------------------------------------------------------------------------------------------------------------------------------------------------------------------------------------------------------------------------------------------------------------------------------------------------
>OTU_240
----------------------------------------------------------------------------------------------------------------------------------------------------------------------------------------------------------------------------------KHYQKWWR-LYAE---LYMDDAKK----AEYGKLTSST--------------------------------------------EGSQKCVLPLIFFFNR-----------NPGLYLP--LIALQYHEVRLDIDLASDFTSNFGTS-------------------------------------VKVWGN-----YVYLDTEE----RRRFAQKGHEYLVEQFH---------------------------------------------------------------------------------------------------------------------------------------------------------------------------------------------------------------------------------------------------------------------------------------------------------------------------------------------------------------------------------------------------------------------------------------------------------------------------------------------------------------------------------------------------------------------------------------------
>BpV1_157
----------MAGGLMQLVAYGAQDVYL-TGNPKVTFFQAVY-KRHTNFAM-----ENIEQTVN-GTAANSGRVSVTV--ARNGDLIADMYVELTAKQAFA------------------------------------------------------------------------SNEDAW---------------------------VAESAISTVELSIGGQRID-KHYQKWWR-LYAE---LYMDEAKK----LNYGKMCSAT--------------------------------------------VDNEKVFLPLIFFFNR-----------NPGLALP--LIALQYHEVRIDFDLSSVYDTNFD--------------------------------------SLKVWGN-----YIYLDTEE----RRRFAQKGHEYLIEQVQHTGADSL-------AAADATKQIRLSYNHPVKELVWCTTEASGLAGD---------------------------------------------------------------------A-----------------------------------------------NQLWNFTDTA-------------VKVTSNLA-----------SIA--------------------------------------------D-SNVAIAPG------------------------------------AAGAPS-------------------LVGL-------------------T--QFDEETS------------------GPLKEFKLVLNGQDRFK--EQGGKYFNSVQPYVHHSASPMP-----------------------GVYSYSFALKPEE-HQPTGTCNFSRIDNAQVSIKTKAGSDK---------------------------TTLNMFATNYNVLRIQSGMGG-------------------------------LAFSN---------
>BpV2_163
----------MAGGLMQLVAYGAQDVYL-TGNPKVTFFQAVY-KRHTNFAM-----ENIEQTVN-GTAASSGRVSVTV--ARNGDLIADMYLELTTKIAFD------------------------------------------------------------------------TATDAW---------------------------AAERAISTAELSIGGQRID-KHYQKWWR-LYAE---LYMDESKK----LNYGKMTSTR--------------------------------------------VAGNTCFLPLIFFFNR-----------NPGLALP--LIALQYHEVRIDLDLASDFGTNFS--------------------------------------ALKVWGN-----YIYLDTEE----RRRFAQKGHEYLIEQVQHTGTDSL-------AAANATKQVRLSYNHPVKELVWCTDIGS---------------------------------------------------------------------------------------------------------------------------NVWNFTSTP-------------VVITSNVA-----------AIE--------------------------------------------D-SNVAISPS------------------------------------AAGAPA-------------------LYGL-------------------T--QFDEDTS------------------GPLSSFKLVLNGQDRFK--EQSGKYFNQVQPFVHHSGSPMP-----------------------GIYSYSFALKPEE-HQPTGTCNFSRIDNAQVSVKCNRGD-----------------------------SSLHMFATNYNVLRIQSGMGG-------------------------------LNFAN---------
>OTU_040
----------------------------------------------------------------------------------------------------------------------------------------------------------------------------------------------------------------------------------KQYQKWWR-LYSE---LCLDECKR----SQYAKMTTNS-TG------------------------------------------AAGKVYLPLLFFFNR-----------NPGLYLP--LIALQYHEVRLDFDLSSEFSN-------------------------------------------------------------------------------------------------------------------------------------------------------------------------------------------------------------------------------------------------------------------------------------------------------------------------------------------------------------------------------------------------------------------------------------------------------------------------------------------------------------------------------------------------------------------------------------------------------------------------------------------------------------------------------
>OTU_313
----------------------------------------------------------------------------------------------------------------------------------------------------------------------------------------------------------------------------------KQYQKWWR-LYSE---LCLDKCKR----SQYAKMTTNS-TG------------------------------------------AAGKVYLPLLFFFNR-----------NPGLYLP--LIALQYHEVRLDFDLASTFGTYLDTS------------------------------------VFKVWAN-----YVYLDTEE----RRRFAQKGHEYLVEQLH---------------------------------------------------------------------------------------------------------------------------------------------------------------------------------------------------------------------------------------------------------------------------------------------------------------------------------------------------------------------------------------------------------------------------------------------------------------------------------------------------------------------------------------------------------------------------------------------
>OTU_163
----------------------------------------------------------------------------------------------------------------------------------------------------------------------------------------------------------------------------------KQYQKRWR-LYSE---LCLDECKR----SQYAKMTTNS-TV-----------------------------------------EEGTKVYLPLLFFFNR-----------NPGLYLP--LIALQYHEVRLDFDLSSEFSAYTDGS------------------------------------TFKVWGN-----YVYLDTEE----RRRFAQK-------------------------------------------------------------------------------------------------------------------------------------------------------------------------------------------------------------------------------------------------------------------------------------------------------------------------------------------------------------------------------------------------------------------------------------------------------------------------------------------------------------------------------------------------------------------------------------------------------
>OTU_165
----------------------------------------------------------------------------------------------------------------------------------------------------------------------------------------------------------------------------------KQYQKWWR-LYSE---LCLDECKR----SQYAKMTTNS-TV-----------------------------------------EEGTKVYLPLLFFFNR-----------NPGLYLP--LIALQYHEVRLDFDLSSEFSNYLSPS------------------------------------GFKVWGN-----YVYLDTEE----RRRFAQRATSTSSSNS----------------------------------------------------------------------------------------------------------------------------------------------------------------------------------------------------------------------------------------------------------------------------------------------------------------------------------------------------------------------------------------------------------------------------------------------------------------------------------------------------------------------------------------------------------------------------------------------
>OTU_209
----------------------------------------------------------------------------------------------------------------------------------------------------------------------------------------------------------------------------------KQYQKWWR-LYSE---LCLDECKR----SQYAKMTTNS-TV-----------------------------------------EEGTKVYLASVVLLQP------------------------------------------------------------------------------------------------------------------------------------------------------------------------------------------------------------------------------------------------------------------------------------------------------------------------------------------------------------------------------------------------------------------------------------------------------------------------------------------------------------------------------------------------------------------------------------------------------------------------------------------------------------------------------------------------------------------------
>OTU_171
----------------------------------------------------------------------------------------------------------------------------------------------------------------------------------------------------------------------------------KQYQKWWR-LYSE---LNLDECKR----SQYAKITTAS-S------------------------------------------QRTTQVYLPLLFFFNR-----------NAGLYLP--LIALQYHEVRLDFDLSSQFNTYLNTS------------------------------------VFKVWGN-----YVYL----------------------------------------------------------------------------------------------------------------------------------------------------------------------------------------------------------------------------------------------------------------------------------------------------------------------------------------------------------------------------------------------------------------------------------------------------------------------------------------------------------------------------------------------------------------------------------------------------------------------
>OTU_276
----------------------------------------------------------------------------------------------------------------------------------------------------------------------------------------------------------------------------------KQYQKWWR-LYSE---LNLDECKR----SQYAKITTAS-S------------------------------------------QRTTQVYLPLLFFFNR-----------NAGLYLP--LIALQYHEVRLDFDLASNFEEYILQS------------------------------------GFKVWGN-----YVYLDTEE----RRRFAQKGHEYLVEQLH---------------------------------------------------------------------------------------------------------------------------------------------------------------------------------------------------------------------------------------------------------------------------------------------------------------------------------------------------------------------------------------------------------------------------------------------------------------------------------------------------------------------------------------------------------------------------------------------
>OTU_067
----------------------------------------------------------------------------------------------------------------------------------------------------------------------------------------------------------------------------------KHYQRWWR-LYSE---LYLDESKK----ANYAKLTCNS-TGEIYAAG---------------------------GNSG----SNAGQVMLPLLFFFNR-----------NPGLYLP--LIALQYHEVRLDFDLSTEYSTCFGTT-------------------------------------FNVWGN-----YVYLDTEE----RRRFAQKGHEYLVEQLH---------------------------------------------------------------------------------------------------------------------------------------------------------------------------------------------------------------------------------------------------------------------------------------------------------------------------------------------------------------------------------------------------------------------------------------------------------------------------------------------------------------------------------------------------------------------------------------------
>OTU_133
----------------------------------------------------------------------------------------------------------------------------------------------------------------------------------------------------------------------------------KHYQRWWR-LWSE---LNLDDAKK----AEYGKMTSSL-LKP----------------------------------SA----NAKGRVMLPLIFFFNR-----------NPGLYLP--LIALQYHEVRLDFDLSSVYETYANGA-------------------------------------PKVWAN-----YVYLDTEE----RRRFAQKGHEYLIEQLH---------------------------------------------------------------------------------------------------------------------------------------------------------------------------------------------------------------------------------------------------------------------------------------------------------------------------------------------------------------------------------------------------------------------------------------------------------------------------------------------------------------------------------------------------------------------------------------------
>OTU_093
----------------------------------------------------------------------------------------------------------------------------------------------------------------------------------------------------------------------------------RHYQKWWR-LYSE---LYLADTKK----ANWAKLTTAN-TFG-----------------------------------V----LQSGNVFLPLIFFFNR-----------NPGLYLP--LIALQYHEVRLDFDLASNYTAYSVQS------------------------------------PLACGVT----------TCS------------------------------------------------------------------------------------------------------------------------------------------------------------------------------------------------------------------------------------------------------------------------------------------------------------------------------------------------------------------------------------------------------------------------------------------------------------------------------------------------------------------------------------------------------------------------------------------------------------------
>OTU_151
----------------------------------------------------------------------------------------------------------------------------------------------------------------------------------------------------------------------------------RHYQRWWR-LYSE---LYLTDAKK----SNWAKLTTAN-CF-----------------------------------------GAAGTVFLPLVFFFNR-----------NPGLYLP--LIALQYHEVRLDFDLASNYAAYFGTN--------------------------------------------------------------------------------------------------------------------------------------------------------------------------------------------------------------------------------------------------------------------------------------------------------------------------------------------------------------------------------------------------------------------------------------------------------------------------------------------------------------------------------------------------------------------------------------------------------------------------------------------------------------------------
>OTU_301
----------------------------------------------------------------------------------------------------------------------------------------------------------------------------------------------------------------------------------RHYQRWWR-LYSE---LYLNDSKK----ANWAKLTTAN-CF-----------------------------------------GAAGSVFLPLVFFFNR-----------NPGLYLP--LIVLQYHEVRLDFDLASNYATYFSTN------------------------------------APRVWGN-----YVFLDTEE----RRRFAQKPHEYLIEQLH---------------------------------------------------------------------------------------------------------------------------------------------------------------------------------------------------------------------------------------------------------------------------------------------------------------------------------------------------------------------------------------------------------------------------------------------------------------------------------------------------------------------------------------------------------------------------------------------
>OTU_288
----------------------------------------------------------------------------------------------------------------------------------------------------------------------------------------------------------------------------------RHYQRWWR-LYSE---LYLTDSKK----ANWAKLTTAN-SY-----------------------------------------GAIGSVFLPLIFFFNR-----------NPGLYLP--LIALQYHEVRLDFDLASNYSSYFGST--------------------------------------------------------------------------------------------------------------------------------------------------------------------------------------------------------------------------------------------------------------------------------------------------------------------------------------------------------------------------------------------------------------------------------------------------------------------------------------------------------------------------------------------------------------------------------------------------------------------------------------------------------------------------
>OTU_055
----------------------------------------------------------------------------------------------------------------------------------------------------------------------------------------------------------------------------------KHYQIWWR-LYSE---LYLTADKK----ANYAKLTTDA-SGG----------------------------------ST----RGSHQVFLPLLFFFNR-----------NPGLYLP--LIALQYHEVRLDFDLASEFTLYHSTS------------------------------------GTHVWGN-----YVYLDTEE----RRRFAQKGHEYLIEQFH---------------------------------------------------------------------------------------------------------------------------------------------------------------------------------------------------------------------------------------------------------------------------------------------------------------------------------------------------------------------------------------------------------------------------------------------------------------------------------------------------------------------------------------------------------------------------------------------
>OTU_092
----------------------------------------------------------------------------------------------------------------------------------------------------------------------------------------------------------------------------------KHYRQWWR-LHAE---LYQDESKK----LNYGKMTTCQ--------------------------------------------PEGGSMYLPLIFFFNR-----------NPGLYLP--LIALQYHEVRLDIDLSSKYSIY--SK------------------------------------GLKVWGN-----YVYLDTEE----RRRFAQNGHEYLIEQLH---------------------------------------------------------------------------------------------------------------------------------------------------------------------------------------------------------------------------------------------------------------------------------------------------------------------------------------------------------------------------------------------------------------------------------------------------------------------------------------------------------------------------------------------------------------------------------------------
>OTU_300
----------------------------------------------------------------------------------------------------------------------------------------------------------------------------------------------------------------------------------KHYRKWWR-MYSE---LYLDESKK----ATWGKMTTAG---------------------------------------------DGRTVYLPLIFFFNR-----------NPGLALP--LIALQYHEVRIDFDLASNFTTYLNAS------------------------------------VFKVWAN-----YITSTLRT------------------------------------------------------------------------------------------------------------------------------------------------------------------------------------------------------------------------------------------------------------------------------------------------------------------------------------------------------------------------------------------------------------------------------------------------------------------------------------------------------------------------------------------------------------------------------------------------------------------
>OTU_206
----------------------------------------------------------------------------------------------------------------------------------------------------------------------------------------------------------------------------------KHYQKWWR-LYSEPLPRWTDQRSY----NGRGKIDHSA--------------------------------------------GSGKTVYLPLVFFFNR-----------NPGLYLP--LIALQYHEVRIDFDLAADFSTFLSTS------------------------------------VFKVWAN-----YVYLDTEE----RRRFAQKGHEYLIEQFH---------------------------------------------------------------------------------------------------------------------------------------------------------------------------------------------------------------------------------------------------------------------------------------------------------------------------------------------------------------------------------------------------------------------------------------------------------------------------------------------------------------------------------------------------------------------------------------------
>OTU_196
----------------------------------------------------------------------------------------------------------------------------------------------------------------------------------------------------------------------------------KQYQLWWR-LYSE---LNMDDSKK----ATYAKMTTCA-VKA----------------------------------PG----VGEGTVYLPLLFFFNR-----------NPGLYLP--LIALQYHEVRLDFDLSSEFTQYTDGS------------------------------------TFKVWGY-------------------------------------------------------------------------------------------------------------------------------------------------------------------------------------------------------------------------------------------------------------------------------------------------------------------------------------------------------------------------------------------------------------------------------------------------------------------------------------------------------------------------------------------------------------------------------------------------------------------------------
>OTU_255
----------------------------------------------------------------------------------------------------------------------------------------------------------------------------------------------------------------------------------KHHQRWWR-LWSE---LCLDDAKK----VNWAKMTSTP-SH-----------------------------------------NIGDKVYLPLIFFFNR-----------NPGLYLP--LIALQYHEVRLDIDLSSSYNT-TEVS------------------------------------SLKVWAN-----YVYLDTEE----RRRFAQKVTSTSSSNS----------------------------------------------------------------------------------------------------------------------------------------------------------------------------------------------------------------------------------------------------------------------------------------------------------------------------------------------------------------------------------------------------------------------------------------------------------------------------------------------------------------------------------------------------------------------------------------------
>OTU_057
----------------------------------------------------------------------------------------------------------------------------------------------------------------------------------------------------------------------------------KYYQKWWR-LYSE---LYLDEAKK----LNWGKMTTAG---------------------------------------------NGKTVYLPLVFFFNR-----------NPGLALP--LIALQYHEVKVDIEFRTSAAITTADA------------------------------STAVLTTCKLYVD-----YVYLDTDE----RRRFAQVSHEYLVEQLH---------------------------------------------------------------------------------------------------------------------------------------------------------------------------------------------------------------------------------------------------------------------------------------------------------------------------------------------------------------------------------------------------------------------------------------------------------------------------------------------------------------------------------------------------------------------------------------------
>OTU_105
----------------------------------------------------------------------------------------------------------------------------------------------------------------------------------------------------------------------------------KHYQKWWR-LYSE---LHLDEAKK----LNWGKMTTAG---------------------------------------------SGKTVYLPLRLLLST--------------EILD--FIC---------------------------------------------------------------------------------------------------H---------------------------------------------------------------------------------------------------------------------------------------------------------------------------------------------------------------------------------------------------------------------------------------------------------------------------------------------------------------------------------------------------------------------------------------------------------------------------------------------------------------------------------------------------------------------------------------------
>OTU_194
----------------------------------------------------------------------------------------------------------------------------------------------------------------------------------------------------------------------------------KHYQKWWR-MYSE---LYLDESKK----LNWGKMTPAG---------------------------------------------SGKTVYLPLVFFFNR-----------NPGLYLP--LIALAVPRGPHRF-------------------------------------------------------------------------RPRPADFG------------------------------------------------------------------------------------------------------------------------------------------------------------------------------------------------------------------------------------------------------------------------------------------------------------------------------------------------------------------------------------------------------------------------------------------------------------------------------------------------------------------------------------------------------------------------------------------------------
>OTU_266
----------------------------------------------------------------------------------------------------------------------------------------------------------------------------------------------------------------------------------KHYQKWWR-MYSE---LYLDESKK----LNWGKMTTGK---------------------------------------------SGKTVYLPLIFFLTE-----------ILGFFAT------------------------------------------------------------------------------------------------------------------------------------------------------------------------------------------------------------------------------------------------------------------------------------------------------------------------------------------------------------------------------------------------------------------------------------------------------------------------------------------------------------------------------------------------------------------------------------------------------------------------------------------------------------------------------------------------------
>OTU_064
----------------------------------------------------------------------------------------------------------------------------------------------------------------------------------------------------------------------------------KHYQRWWR-LYSE---LYLDEAKK----TNWAKLTTAK---------------------------------------------DGKAVYLPLIFFFNR-----------NPGLYLP--LIALQYHEVRIDIDLASDMETYLERT------------------------------------SSRCGPT-----TSTLTPKSAVVSRKRVTNTSSSNS--------------------------------------------------------------------------------------------------------------------------------------------------------------------------------------------------------------------------------------------------------------------------------------------------------------------------------------------------------------------------------------------------------------------------------------------------------------------------------------------------------------------------------------------------------------------------------------------------
>OTU_191
----------------------------------------------------------------------------------------------------------------------------------------------------------------------------------------------------------------------------------KHYQRWWR-LYSE---LYLSEDQK----NKYAKMTTNA-T------------------------------------------GAANKVYLPLIFFFNR-----------NAGLYLP--LIALQYHEVRLDIDLSSTFDTYIDNS------------------------------------GSRCGAT-----TCTSIPRSAVVLHRRVTSTSSNNS--------------------------------------------------------------------------------------------------------------------------------------------------------------------------------------------------------------------------------------------------------------------------------------------------------------------------------------------------------------------------------------------------------------------------------------------------------------------------------------------------------------------------------------------------------------------------------------------------
>OTU_273
----------------------------------------------------------------------------------------------------------------------------------------------------------------------------------------------------------------------------------KHYQKWWR-LYSE---LYLDEAKK----LNWGKMTTAG--------------------------------------------SGKTVLFAPSLLFQQK-----------SSGFFAT--NCSAVPRGCALILTSRTNFSQPS-----------------------------------------------------------------------------------------------------------------------------------------------------------------------------------------------------------------------------------------------------------------------------------------------------------------------------------------------------------------------------------------------------------------------------------------------------------------------------------------------------------------------------------------------------------------------------------------------------------------------------------------------------------------------------
>OTU_279
----------------------------------------------------------------------------------------------------------------------------------------------------------------------------------------------------------------------------------KHYQRWWR-LYAE---LYLNDAKK----GEWGKMTTKE-AN-----------------------------------------VNGSAVMLPLIFFFNR-----------NPGLFLP--LIALQYSRY----------------------------------------------------GPPRTSVP-----FV------------------------------------------------------------------------------------------------------------------------------------------------------------------------------------------------------------------------------------------------------------------------------------------------------------------------------------------------------------------------------------------------------------------------------------------------------------------------------------------------------------------------------------------------------------------------------------------------------------------------
>OTU_131
----------------------------------------------------------------------------------------------------------------------------------------------------------------------------------------------------------------------------------KHYQVWWR-VYSE---LYLSDAKK----SNYAKMTTDA-AGG----------------------------------AT----RGSHQVYLPLLFFFNR-----------NPGLYLP--LIALQYHEVRLDFDLASEFTLITRPP------------------------------------DTTYGVI-----MSTLTLRSVAVLHRKDMSTSSNSS--------------------------------------------------------------------------------------------------------------------------------------------------------------------------------------------------------------------------------------------------------------------------------------------------------------------------------------------------------------------------------------------------------------------------------------------------------------------------------------------------------------------------------------------------------------------------------------------------
>OTU_130
----------------------------------------------------------------------------------------------------------------------------------------------------------------------------------------------------------------------------------KHYRLWFR-LYSE---VFRNESKK----LTYGKLSSLR-NST---------------------------------ADS----LSPNVVNLPLLFFFNK-----------DPGLCLP--LIALQYHEVRIIFELADDYLSYFSTN------------------------------------YFNLWGN-----YMFLDSKE----RKMFSAKGHEYLVEQLH---------------------------------------------------------------------------------------------------------------------------------------------------------------------------------------------------------------------------------------------------------------------------------------------------------------------------------------------------------------------------------------------------------------------------------------------------------------------------------------------------------------------------------------------------------------------------------------------
>OTU_002
----------------------------------------------------------------------------------------------------------------------------------------------------------------------------------------------------------------------------------RQYGDWMH-IWNQ---LTLSNEQK----DGYNKMIGNT-TQLTYIT--DPGFANVSGPCAAA-GGPSQVCA---PRNA----LPETTLYVPLQFWF------------------LP------------------------------------------------------------------------------------------------------------------------------------------------------------------------------------------------------------------------------------------------------------------------------------------------------------------------------------------------------------------------------------------------------------------------------------------------------------------------------------------------------------------------------------------------------------------------------------------------------------------------------------------------------------------------------------------------------
>OTU_208
----------------------------------------------------------------------------------------------------------------------------------------------------------------------------------------------------------------------------------RQYGDWMH-IWNQ---LTLSKEQQ----AGYYKMIGNT-TQLTYIT--DPGFANVSGPCAAA-GGPSQVCA---PRNA----LPETTLYVPLQFWFCR-----------NPGLALP--LIALQYHEVKINIDFRPIGECLWAVKDLA-----------------GTGTQSVSSAYQQSLVAA------------------------------------------------------------------------------------------------------------------------------------------------------------------------------------------------------------------------------------------------------------------------------------------------------------------------------------------------------------------------------------------------------------------------------------------------------------------------------------------------------------------------------------------------------------------------------------------------------------------------------------
>OTU_059
----------------------------------------------------------------------------------------------------------------------------------------------------------------------------------------------------------------------------------RQYGDWMH-IWNQ---LTMSAEQQ----RGYFKMIGNT-TQLTYIT--DPSFADISGPCAAA-GGPSQVCA---PRKA--------------------------------------------------------------------------------------------------------------------------------------------------------------------------------------------------------------------------------------------------------------------------------------------------------------------------------------------------------------------------------------------------------------------------------------------------------------------------------------------------------------------------------------------------------------------------------------------------------------------------------------------------------------------------------------------------------------------------------------------
>OTU_161
----------------------------------------------------------------------------------------------------------------------------------------------------------------------------------------------------------------------------------RQYGDWMH-IWNQ---LTMSAEQQ----RGYFKMIGNT-TQLTYIT--DPSFADISGPCAAA-GGPSQVCA---PRKA--------------------------------------------------------------------------------------------------------------------------------------------------------------------------------------------------------------------------------------------------------------------------------------------------------------------------------------------------------------------------------------------------------------------------------------------------------------------------------------------------------------------------------------------------------------------------------------------------------------------------------------------------------------------------------------------------------------------------------------------
>OTU_123
----------------------------------------------------------------------------------------------------------------------------------------------------------------------------------------------------------------------------------RQYGDWMH-IWNQ---LTMSAEQQ----RGYFKMIGNT-TQLTYIT--DPSFADISGPCAAA-GGPSQVCA---PRKA----LPETTLYVPLLFWFCR-----------NPGLALP--LIALQYHEVKINIDFRPIGECLWAVKSLE----G------------TAGTLPFHCLPTIPCCC-------------------------------------------------------------------------------------------------------------------------------------------------------------------------------------------------------------------------------------------------------------------------------------------------------------------------------------------------------------------------------------------------------------------------------------------------------------------------------------------------------------------------------------------------------------------------------------------------------------------------------------
>OTU_174
----------------------------------------------------------------------------------------------------------------------------------------------------------------------------------------------------------------------------------RQYGDWMH-IWNQ---LTMSAEQQ----RGYFKMIGNT-TQLTYIT--DPSFADISGPCAAA-GGPSQVCA---PRKA----LPETTLYIPLLFWFCR-----------NPGLALP--LIALQYHEVKINIDFRPIGECLWAVKTLE----G------------TSGTLSSSTAYQQSLVA-------------------------------------------------------------------------------------------------------------------------------------------------------------------------------------------------------------------------------------------------------------------------------------------------------------------------------------------------------------------------------------------------------------------------------------------------------------------------------------------------------------------------------------------------------------------------------------------------------------------------------------
>OTU_200
----------------------------------------------------------------------------------------------------------------------------------------------------------------------------------------------------------------------------------RQYGDWMH-IWNQ---LTMPADQI----RGYFQMVGNT-TQLTYIT--DPTFADISGPCAAA-GGPTQVCA---PRKA----LPETTLYVPLLF----------------------------------------------------------------------------------------------------------------------------------------------------------------------------------------------------------------------------------------------------------------------------------------------------------------------------------------------------------------------------------------------------------------------------------------------------------------------------------------------------------------------------------------------------------------------------------------------------------------------------------------------------------------------------------------------------------------------------
>OTU_004
----------------------------------------------------------------------------------------------------------------------------------------------------------------------------------------------------------------------------------RQYGDWMH-IWNQ---LTLTVDQR----SGYFAMIGNT-TQLTYIT--DPSFNDVDGPC-QA-TAPRQVCA---PRNA----LPETTLYVPFQF----------------------------------------------------------------------------------------------------------------------------------------------------------------------------------------------------------------------------------------------------------------------------------------------------------------------------------------------------------------------------------------------------------------------------------------------------------------------------------------------------------------------------------------------------------------------------------------------------------------------------------------------------------------------------------------------------------------------------
>OTU_112
----------------------------------------------------------------------------------------------------------------------------------------------------------------------------------------------------------------------------------RQYGDWMY-IWNQ---LTLTVDQR----PGYFAMIGNT-TQLTYIT--DPSFNEVDGPC-QA-TAPRQVCA---PRNA----LPETTLYVPFQFWYCR-----------NPGLALP--LIALQYHEVKINLDIRPIDECLWAVGSLN---CDT-----------PGQGGKVVTAYNQSSS--------------------------------------------------------------------------------------------------------------------------------------------------------------------------------------------------------------------------------------------------------------------------------------------------------------------------------------------------------------------------------------------------------------------------------------------------------------------------------------------------------------------------------------------------------------------------------------------------------------------------------------
>OTU_278
----------------------------------------------------------------------------------------------------------------------------------------------------------------------------------------------------------------------------------RQYGDWMH-IWNQ---LTLTVDQR----PGYFAMIGNT-TQLTYIT--DPSFNDVDGPC-QA-TAPRQGCA---PRNA----LPETTLYVPLQFWYCC-----------NPGLALP--LIALQYHEVKINLDLRPIDECLWAVGELN------------------GTNVQV-----------------------------------------------QL----------------------------------------------------------------------------------------------------------------------------------------------------------------------------------------------------------------------------------------------------------------------------------------------------------------------------------------------------------------------------------------------------------------------------------------------------------------------------------------------------------------------------------------------------------------------------------------------
>OTU_038
----------------------------------------------------------------------------------------------------------------------------------------------------------------------------------------------------------------------------------RQYGDWMH-IWNN---LTLPVDQQ----DGYFAMVGNT-TELTFIT--DPSFNAIDGPC-QA-NAPRQVCA---PRNA----LPETTLYVPFQFWYCR-----------NPGLALP--LIALQYHEVKLTSIFAP----------------------------------SMSACGPSALSAAVSITP-------------------------------------------------------------------------------------------------------------------------------------------------------------------------------------------------------------------------------------------------------------------------------------------------------------------------------------------------------------------------------------------------------------------------------------------------------------------------------------------------------------------------------------------------------------------------------------------------------------------------------
>OTU_118
----------------------------------------------------------------------------------------------------------------------------------------------------------------------------------------------------------------------------------RQYGDWMH-IWNN---LTLPVDQQ----PGYFAMVGNT-TELTFIT--DPSFNAIDGPC-QA-NAPRQVCA---PRNA----LPETTLYVPFQFWY--------------------------------------------------------------------------------------------------------------------------------------------------------------------------------------------------------------------------------------------------------------------------------------------------------------------------------------------------------------------------------------------------------------------------------------------------------------------------------------------------------------------------------------------------------------------------------------------------------------------------------------------------------------------------------------------------------------------------
>471340587|AGI16567|unknown_phycodnavirus
---------------------------------------------------------------------------------------------------------------------------------------------------------------------------------------------------------------------------GGQRID-RQYGDWMH-IWNN---LTLPVDQT----RGYYGMVGNT-TELTFIT--DPSFNDVDGPC-QS-NAPRQVCA---PRNA----LPETTLYVPFQFWYCR-----------NPGLALP--LIALQYHEVKINLDIRPIDECLWAVGTLSQTLCA------------SGAGGRVTAAYNQSLVAASLYVD-----YIFLDTDE----RRRMAQNPHEYLIEQF----------------------------------------------------------------------------------------------------------------------------------------------------------------------------------------------------------------------------------------------------------------------------------------------------------------------------------------------------------------------------------------------------------------------------------------------------------------------------------------------------------------------------------------------------------------------------------------------
>OTU_039
----------------------------------------------------------------------------------------------------------------------------------------------------------------------------------------------------------------------------------RQYGDWMH-IWNQ---LTLSKEQE----SGYHKMIGHT-TQLTYMTESDPSFNAVDGPC-ES-GAPTQVCA---PRNA----LPETTLYVPFQFWYCR-----------NPGLALP--LIALQYHEVKINLDIRPIDECLFAVGSLH---CD-------------NGSNKVTTAYNQSLV--------------------------------------------------------------------------------------------------------------------------------------------------------------------------------------------------------------------------------------------------------------------------------------------------------------------------------------------------------------------------------------------------------------------------------------------------------------------------------------------------------------------------------------------------------------------------------------------------------------------------------------
>OTU_043
----------------------------------------------------------------------------------------------------------------------------------------------------------------------------------------------------------------------------------RQYGDWMH-LWNQ---LTLSKEQE----RGYYKMIGNT-SQLTFIT--DPSFSAVDGPC-AS-SAPVQVCE---PRNA----LPETTLYVPFQFWYCR-----------NPGLALP--LIALQYHEVKINLDIRPIDECLWAVGELS---CS------------DAVSKRVTSAYNQSLVA-------------------------------------------------------------------------------------------------------------------------------------------------------------------------------------------------------------------------------------------------------------------------------------------------------------------------------------------------------------------------------------------------------------------------------------------------------------------------------------------------------------------------------------------------------------------------------------------------------------------------------------
>OTU_095
----------------------------------------------------------------------------------------------------------------------------------------------------------------------------------------------------------------------------------RQYGDWMH-LWNQ---LTLSKEQE----RGYYRMIGNT-TQLTYIT--DPSFSPVDGPC-SS-SAPTQVCE---PRNA----LLETTLYVPLQFWYCR-----------NPG----------------------------------------------------------------------------------------------------------------------------------------------------------------------------------------------------------------------------------------------------------------------------------------------------------------------------------------------------------------------------------------------------------------------------------------------------------------------------------------------------------------------------------------------------------------------------------------------------------------------------------------------------------------------------------------------------------
>OTU_225
----------------------------------------------------------------------------------------------------------------------------------------------------------------------------------------------------------------------------------RQYGDWMH-LWNQ---LTLSKEQE----RGYYRMIGNT-TQLTYIT--DPSFSPVDGPC-SS-SAPTQVCE---PRNA----LPETTLYVPLQFWYCR-----------NPGLALP--LIALQYHEVKINLDIRPIDECLWAVSNLG---CE------------DSTTKRVTGAYNQSLVA-------------------------------------------------------------------------------------------------------------------------------------------------------------------------------------------------------------------------------------------------------------------------------------------------------------------------------------------------------------------------------------------------------------------------------------------------------------------------------------------------------------------------------------------------------------------------------------------------------------------------------------
>OTU_272
----------------------------------------------------------------------------------------------------------------------------------------------------------------------------------------------------------------------------------RQYGDWMH-LWNQ---LTLSKEQE----RGYYRMIGNT-TQLTYIT--DPSFSPVDGPC-SS-SAPTQVCE---PCNA----LPETTLYVPLQFWYCR-----------NPGLALP--LIALQYHEVKINLDIRPIDECLWAVGELS---CS------------DAVSKRVTSAYNQSLVA-------------------------------------------------------------------------------------------------------------------------------------------------------------------------------------------------------------------------------------------------------------------------------------------------------------------------------------------------------------------------------------------------------------------------------------------------------------------------------------------------------------------------------------------------------------------------------------------------------------------------------------
>OTU_143
----------------------------------------------------------------------------------------------------------------------------------------------------------------------------------------------------------------------------------RQYGDWMH-LWNQ---LTLSKEQE----RGYFKMIGNT-TQLTYIT--DPSFSPVDGPC-AS-SAAVQVCE---PRNA----LPETTLYVPFQFWYCR-----------NPGLALP--LIALQYHEVKINLDIRPIDECLWAVSTLT---CA------------DTASKRVTSAYNQSLVA-------------------------------------------------------------------------------------------------------------------------------------------------------------------------------------------------------------------------------------------------------------------------------------------------------------------------------------------------------------------------------------------------------------------------------------------------------------------------------------------------------------------------------------------------------------------------------------------------------------------------------------
>OTU_060
----------------------------------------------------------------------------------------------------------------------------------------------------------------------------------------------------------------------------------RQYGDWMH-LWNQ---LTLSKEQE----RGYFKMIGNT-TQLTFIT--DPSFSAVDGPC-SS-NAPTQVCE---PRNA----LPETTLYVPFQFWYCR-----------NPGLALP--LIALQYHEVKINLDIRPIDECLWAVSDLT---LT------------DGTSKRVTAAYNQSLVA-------------------------------------------------------------------------------------------------------------------------------------------------------------------------------------------------------------------------------------------------------------------------------------------------------------------------------------------------------------------------------------------------------------------------------------------------------------------------------------------------------------------------------------------------------------------------------------------------------------------------------------
>OTU_173
----------------------------------------------------------------------------------------------------------------------------------------------------------------------------------------------------------------------------------RQYGDWMH-IWNQ---LTLSSEQQ----RGYYKMVGNT-TQLTFIC--DPSFAAVDGPC-AS-GAPVQVCE---PRNA----LPETTL----------------------------------------------------------------------------------------------------------------------------------------------------------------------------------------------------------------------------------------------------------------------------------------------------------------------------------------------------------------------------------------------------------------------------------------------------------------------------------------------------------------------------------------------------------------------------------------------------------------------------------------------------------------------------------------------------------------------------------
>OTU_195
----------------------------------------------------------------------------------------------------------------------------------------------------------------------------------------------------------------------------------RQYGDWMH-LWNQ---LTLSKEQE----RGYYKMIGNT-SQLTFIT--DPSFSAVDGPC-AS-SAPVQVCE---PRNA----LPETTLYVPFQFWYCR-----------NPGLAFP--SLPFNTTKSRSTLIFAPLM---------------------------------------------------------------------------------------------------------------------------------------------------------------------------------------------------------------------------------------------------------------------------------------------------------------------------------------------------------------------------------------------------------------------------------------------------------------------------------------------------------------------------------------------------------------------------------------------------------------------------------------------------------------------------------
>OTU_049
----------------------------------------------------------------------------------------------------------------------------------------------------------------------------------------------------------------------------------RQYGDWMH-IWNQ---LTLTSEQQ----RGYYQMIGNT-TQLTFLT--DPSFNAVDGPC-ES-GAPTQVCA---PRNA----LPETTLYVPFQFWYCR-----------NPGLALP--LIALQYHEVEINLDIRPIDECLFAVGSLH---CD-------------NGSNKVTTAYNQSLVAA------------------------------------------------------------------------------------------------------------------------------------------------------------------------------------------------------------------------------------------------------------------------------------------------------------------------------------------------------------------------------------------------------------------------------------------------------------------------------------------------------------------------------------------------------------------------------------------------------------------------------------
>OTU_108
----------------------------------------------------------------------------------------------------------------------------------------------------------------------------------------------------------------------------------RQYGDWMH-IWNQ---LTLTSEQQ----RGYYQMIGNT-TQLTFLT--DPSFNAVDGPC-ES-GAPSQVCA---PRNA----LPESTLYVPFQFWYCR-----------NPGLALP--LIALQYHEVKINLD--------------------------------------------------------------------------------------------------------------------------------------------------------------------------------------------------------------------------------------------------------------------------------------------------------------------------------------------------------------------------------------------------------------------------------------------------------------------------------------------------------------------------------------------------------------------------------------------------------------------------------------------------------------------------------------
>OTU_121
----------------------------------------------------------------------------------------------------------------------------------------------------------------------------------------------------------------------------------RQYGDWMH-IWNQ---LTLTSEQQ----RGYYQMIGNT-TQLTFLT--DPSFNAVDGPC-ES-GAPTQVCA---PRNA----LPETTLYVPFQFWYCR-----------NPGLALP--LIALQYHEVKINLDI-P-----------------------------------------------------------------------------------------------------------------------------------------------------------------------------------------------------------------------------------------------------------------------------------------------------------------------------------------------------------------------------------------------------------------------------------------------------------------------------------------------------------------------------------------------------------------------------------------------------------------------------------------------------------------------------------
>OTU_128
----------------------------------------------------------------------------------------------------------------------------------------------------------------------------------------------------------------------------------RQYGDWMH-IWNQ---LTLTSEQQ----RGYNKMVGNT-TQLTFIT--DPSFATVDGPC-AS-GAPRQVCA---PRNA----LPETTLYVPLQFWYCR-----------NPG----------------------------------------------------------------------------------------------------------------------------------------------------------------------------------------------------------------------------------------------------------------------------------------------------------------------------------------------------------------------------------------------------------------------------------------------------------------------------------------------------------------------------------------------------------------------------------------------------------------------------------------------------------------------------------------------------------
>OTU_168
----------------------------------------------------------------------------------------------------------------------------------------------------------------------------------------------------------------------------------RQYGDWMH-IWNQ---LTLTSEQQ----RGYYKMVGNT-TQLTYIT--DPKFSDVDGPC-ES-NAPRQVCA---PRNA----LPETTLYVPLQFWYCV-----------TPDLPFL------------------------------------------------------------------------------------------------------------------------------------------------------------------------------------------------------------------------------------------------------------------------------------------------------------------------------------------------------------------------------------------------------------------------------------------------------------------------------------------------------------------------------------------------------------------------------------------------------------------------------------------------------------------------------------------------------
>OTU_211
----------------------------------------------------------------------------------------------------------------------------------------------------------------------------------------------------------------------------------RQYGDWMH-IWNQ---LTLTSEQQ----RGYYKMVGNT-TQLTYIT--DPSFSDVDGPC-ES-NAPRQVCA---PRNA----LPETTLYVPLQFWY--------------------------------------------------------------------------------------------------------------------------------------------------------------------------------------------------------------------------------------------------------------------------------------------------------------------------------------------------------------------------------------------------------------------------------------------------------------------------------------------------------------------------------------------------------------------------------------------------------------------------------------------------------------------------------------------------------------------------
>OTU_299
----------------------------------------------------------------------------------------------------------------------------------------------------------------------------------------------------------------------------------RQYGDWMH-IWNQ---LTLTSEQQ----RGYYKMVGNT-TQLTFIT--DPSFNDVDGPC-ES-NAPRQVCA---PRNA----LPETTLYVPLQFWYCR-----------NPGLALP--LIALQYHEVKINLDIRPIDECLWAVSSLT---CET-----------SKKGVKVTTAYNQSLV--------------------------------------------------------------------------------------------------------------------------------------------------------------------------------------------------------------------------------------------------------------------------------------------------------------------------------------------------------------------------------------------------------------------------------------------------------------------------------------------------------------------------------------------------------------------------------------------------------------------------------------
>OTU_169
----------------------------------------------------------------------------------------------------------------------------------------------------------------------------------------------------------------------------------RQYGDWMH-IWNQ---LTLTAEQH----RGYNKMVGNT-TQLTFIT--DPSFAAVDGPC-AT-TAPTQVCA---PRNA----LPETTLYVPFQSWYCR-----------NPG----------------------------------------------------------------------------------------------------------------------------------------------------------------------------------------------------------------------------------------------------------------------------------------------------------------------------------------------------------------------------------------------------------------------------------------------------------------------------------------------------------------------------------------------------------------------------------------------------------------------------------------------------------------------------------------------------------
>CeV01
----------------------------------------------------------------------------------------------------------------------------------------------------------------------------------------------------------------------------------RQYGDWMH-IWNQ---LTLTAEQQ----RGYYKMVGNT-TQLTFIT--DPSFAAVDGPC-AT-TAPTQVCA---PRNA----LPETTLYVPFQFWYCR-----------NPGLALP--LIALQYHEIKINLDLRPIDECLWAVSSLHNV-CDS-----------AATPTKVATAYQQSLVAASLYVD-----YVFLDTDE----RRRMAQNPHEYLIEQ-----------------------------------------------------------------------------------------------------------------------------------------------------------------------------------------------------------------------------------------------------------------------------------------------------------------------------------------------------------------------------------------------------------------------------------------------------------------------------------------------------------------------------------------------------------------------------------------------
>CeV_M0501
----------------------------------------------------------------------------------------------------------------------------------------------------------------------------------------------------------------------------------RQYGDWMH-IWNQ---LTLTAEQQ----RGYYKMVGNT-TQLTFIT--DPSFAAVDGPC-AT-TAPTQVCA---PRNA----LPETTLYVPFQFWYCR-----------NPGLALP--LIALQYHEIKINLDLRPIDECLWAVSSLHNV-CDS-----------AATPTKVATAYQQSLVAASLYVD-----YVFLDTDE----RRRMAQNPHEYLIEQ-----------------------------------------------------------------------------------------------------------------------------------------------------------------------------------------------------------------------------------------------------------------------------------------------------------------------------------------------------------------------------------------------------------------------------------------------------------------------------------------------------------------------------------------------------------------------------------------------
>CeV_M0601
----------------------------------------------------------------------------------------------------------------------------------------------------------------------------------------------------------------------------------RQYGDWMH-IWNQ---LTLTAEQQ----RGYYKMVGNT-TQLTFIT--DPSFAAVDGPC-AT-TAPTQVCA---PRNA----LPETTLYVPFQFWYCR-----------NPGLALP--LIALQYHEIKINLDLRPIDECLWAVSSLHNV-CDS-----------AATPTKVATAYQQSLVAASLYVD-----YVFLDTDE----RRRMAQNPHEYLIEQ-----------------------------------------------------------------------------------------------------------------------------------------------------------------------------------------------------------------------------------------------------------------------------------------------------------------------------------------------------------------------------------------------------------------------------------------------------------------------------------------------------------------------------------------------------------------------------------------------
>A7U6E7|CEV01_OS=Chrysochromulina_ericina_virus
----------MGGGLMQLVAYGAQDVYL-TGNPQITFWKVTY-RRYTNFAM-----ESIEQTFN-GQADFGRRVTCTI--SRNGDLAYRTYLQVTLPEINQQM------------------------------LPAGVGQNLA------------SNVLGSTTPGANNKGLEYGVFARW------------------------LDFPGEQMISMVEVEIGGQRID-RQYGDWMH-IWNQ---LTLTAEQQ----RGYYKMVGNT-TQLTFIT--DPSFAAVDGPC-AT-TAPTQVCA---PRNA----LPETTLYVPFQFWYCR-----------NPGLALP--LIALQYHEIKINLDLRPIDECLWAVSSLHNV-CDS-----------AATPTKVATAYQQSLVAASLYVD-----YVFLDTDE----RRRMAQNPHEYLIEQLQFTGDESV---------GSSSNKIKLNFNHPCKELIWVVQPDQNVDYC------------------------------------------------------------------------------------------------------------------ASLICGTTLFQVLGA-------------------------------------------------------------------------------QPFNYTDAIDVLPN--GVHAFRWTRICXKDLMHSSPQLVFLIRLAQLMQSLSLVGEYDEPNFEHVSLGSASAGGGFFPPASAASSRANGGAVD--FQSAVSDAGTFVLTETSLDMHCWGENPVVTAKLQLNGQDRFS--EREGTYFDLVQPYQHHTRSPDT-----------------------GINLYSFALRPEE-HQPSGTCNFSRIDNATLQLVLSNATVGG-----------------------TNTAKVRVYATNYNVLRIMSGMGG-------------------------------LAYSN---------
>ABU23712|Chrysochromulina_ericina_virus
----------MGGGLMQLVAYGAQDVYL-TGNPQITFWKVTY-RRYTNFAM-----ESIEQTFN-GQADFGRRVTCTI--SRNGDLAYRTYLQVTLPEINQQM------------------------------LPAGVGQNLA------------SNVLGSTTPGANNKGLEYGVFARW------------------------LDFPGEQMISMVEVEIGGQRID-RQYGDWMH-IWNQ---LTLTAEQQ----RGYYKMVGNT-TQLTFIT--DPSFAAVDGPC-AT-TAPTQVCA---PRNA----LPETTLYVPFQFWYCR-----------NPGLALP--LIALQYHEIKINLDLRPIDECLWAVSSLHNV-CDS-----------AATPTKVATAYQQSLVAASLYVD-----YVFLDTDE----RRRMAQNPHEYLIEQLQFTGDESV---------GSSSNKIKLNFNHPCKELIWVVQPDQNVDYC------------------------------------------------------------------------------------------------------------------ASLICGTTLFQVLGA-------------------------------------------------------------------------------QPFNYTDAIDVLPN--GVHAFRWTRICXKDLMHSSPQLVFLIRLAQLMQSLSLVGEYDEPNFEHVSLGSASAGGGFFPPASAASSRANGGAVD--FQSAVSDAGTFVLTETSLDMHCWGENPVVTAKLQLNGQDRFS--EREGTYFDLVQPYQHHTRSPDT-----------------------GINLYSFALRPEE-HQPSGTCNFSRIDNATLQLVLSNATVGG-----------------------TNTAKVRVYATNYNVLRIMSGMGG-------------------------------LAYSN---------
>OTU_052
----------------------------------------------------------------------------------------------------------------------------------------------------------------------------------------------------------------------------------RQYGDWMH-LWNQ---LTLSKEQE----RGYFKMVGNT-TQLTFLT--DPSFANVDGPC-DS-DAPKQVCA---PRNA----LPETTLYVPLQFWYCR-----------NPGLAPP--LIALQYHEVKINLDIRPIDECLWAVQNLS---CS-------------TGNAKVTAAYQQSLVAA------------------------------------------------------------------------------------------------------------------------------------------------------------------------------------------------------------------------------------------------------------------------------------------------------------------------------------------------------------------------------------------------------------------------------------------------------------------------------------------------------------------------------------------------------------------------------------------------------------------------------------
>OTU_119
----------------------------------------------------------------------------------------------------------------------------------------------------------------------------------------------------------------------------------RQYGDWMH-IWNQ---LTLSKEQE----SGYYKMVGNT-TQLTYIT--DPEFANVDGPC-DS-DAPRQVCA---PRNA----LPETTLYVPLQFWYCR-----------NPGLALP--LIALQYHEVRINLDIRPIDECLWAVNT-------------------------------------------------------------------------------------------------------------------------------------------------------------------------------------------------------------------------------------------------------------------------------------------------------------------------------------------------------------------------------------------------------------------------------------------------------------------------------------------------------------------------------------------------------------------------------------------------------------------------------------------------------------------------
>OTU_146
----------------------------------------------------------------------------------------------------------------------------------------------------------------------------------------------------------------------------------RQYGDWMH-LWNQ---LTLSKEQE----RGYFKMVGNT-TQLTFLT--DPSFANVDGPC-DS-DAPKQVCA---PRNA----LPETTLYVPLQFWYCR-----------NPGLALP--LIALQYHEVKINLDIRPIDECLWAVNNLS---CA------------GTTSVKVTAAY-------------------------------------------------------------------------------------------------------------------------------------------------------------------------------------------------------------------------------------------------------------------------------------------------------------------------------------------------------------------------------------------------------------------------------------------------------------------------------------------------------------------------------------------------------------------------------------------------------------------------------------------
>OTU_084
----------------------------------------------------------------------------------------------------------------------------------------------------------------------------------------------------------------------------------RQYGDWMH-IWNQ---LCLSAEQE----KGYRAMVGQT-TQLTYIT--DPAFANVDGPC-SS-DAPRQVCA---PRNA----LPETTLYVPFQFWYCR-----------NPGLALP--LIALQYHEVK------------------------------------------------------------------------------------------------------------------------------------------------------------------------------------------------------------------------------------------------------------------------------------------------------------------------------------------------------------------------------------------------------------------------------------------------------------------------------------------------------------------------------------------------------------------------------------------------------------------------------------------------------------------------------------------
>155382399|ABU23708|Phaeocystis_globosa_virus
---------------------------------------------------------------------------------------------------------------------------------------------------------------------------------------------------------------------------GGQRID-RQYGDWMH-IWNQ---LTLSKEQE----RGYYKMVGNT-TQLTYVC--DPTFAAVDGPC-SA-NGVRQVCA---PRNA----LPETTLYVPLQFWYCR-----------NPGLALP--LIALQYHEVKINLDIRNIEECLWAVSAID------------------GTGTKITDAYKQSLAAASLFVD-----YIFLDTDE----RRRMAQNPHEYLIEQL----------------------------------------------------------------------------------------------------------------------------------------------------------------------------------------------------------------------------------------------------------------------------------------------------------------------------------------------------------------------------------------------------------------------------------------------------------------------------------------------------------------------------------------------------------------------------------------------
>BU23708|Phaeocystis_globosa_virus
---------------------------------------------------------------------------------------------------------------------------------------------------------------------------------------------------------------------------GGQRID-RQYGDWMH-IWNQ---LTLSKEQE----RGYYKMVGNT-TQLTYVC--DPTFAAVDGPC-SA-NGVRQVCA---PRNA----LPETTLYVPLQFWYCR-----------NPGLALP--LIALQYHEVKINLDIRNIEECLWAVSAID------------------GTGTKITDAYKQSLAAASLFVD-----YIFLDTDE----RRRMAQNPHEYLIEQL----------------------------------------------------------------------------------------------------------------------------------------------------------------------------------------------------------------------------------------------------------------------------------------------------------------------------------------------------------------------------------------------------------------------------------------------------------------------------------------------------------------------------------------------------------------------------------------------
>PgV16T
----------------------------------------------------------------------------------------------------------------------------------------------------------------------------------------------------------------------------------RQYGDWMH-IWNQ---LTLSKEQE----RGYYKMVGNT-TQLTYVC--DPTFAAVDGPC-SA-NGVRQVCA---PRNA----LPETTLYVPLQFWYCR-----------NPGLALP--LIALQYHEVKINLDIRNIEECLWAVSAID------------------GTGTKITDAYKQSLAAASLFVD-----YIFLDTDE----RRRMAQNPHEYLIEQ-----------------------------------------------------------------------------------------------------------------------------------------------------------------------------------------------------------------------------------------------------------------------------------------------------------------------------------------------------------------------------------------------------------------------------------------------------------------------------------------------------------------------------------------------------------------------------------------------
>357289692|AET73005|Phaeocystis_globosa_virus_12T
----------MAGGLMQLVAYGAQDVYL-TGNPQITFWKVTY-RRHTHFAM-----ESIEQTFN-GQADFGRRVTCTI--SRNGDLAYRTYLQITLPEI---------------------------------------GQSLS------------SG----------------DVYARW------------------------LDFPGEQLISQVEVEIGGQRID-RQYGDWMH-IWNQ---LTLSKEQE----RGYYKMVGNT-TQLTYVC--DPTFAAVDGPC-SA-NGVRQVCA---PRNA----LPETTLYVPLQFWYCR-----------NPGLALP--LIALQYHEVKINLDIRNIEECLWAVSAID------------------GTGTKITDAYKQSLAAASLFVD-----YIFLDTDE----RRRMAQNPHEYLIEQLQFTGDESV---------GSSSNKIKLNLNHPCKELVWVVQPDANVDYC------------------------------------------------------------------------------------------------------------------SSLTQNSHLNNLLGA-------------------------------------------------------------------------------QPFNYTDAFDALPN--AVHAFGGTQ-----------------SVSGANGVINTSGYFEDP-FANDGAAVSADPAG---------------AS---ADSGVSDAGTFVLAETALDMHCWGENPVIVAKLQLNGQDRFS--EREGTYFDLVQPFQHHTRAPDS-----------------------GINVYSFALRPEE-HQPSGSCNFSRIDNATLQLVLSNATVQG-----------------------VNTAKVRVYAVNYNVLRIMSGMGG-------------------------------LAYSN---------
>357292491|AET73827|Phaeocystis_globosa_virus_14T
----------MAGGLMQLVAYGAQDVYL-TGNPQITFWKVTY-RRHTHFAM-----ESIEQTFN-GQADFGRRVTCTI--SRNGDLAYRTYLQITLPEI---------------------------------------GQSLS------------SG----------------DVYARW------------------------LDFPGEQLISQVEVEIGGQRID-RQYGDWMH-IWNQ---LTLSKEQE----RGYYKMVGNT-TQLTYVC--DPTFAAVDGPC-SA-NGVRQVCA---PRNA----LPETTLYVPLQFWYCR-----------NPGLALP--LIALQYHEVKINLDIRNIEECLWAVSAID------------------GTGTKITDAYKQSLAAASLFVD-----YIFLDTDE----RRRMAQNPHEYLIEQLQFTGDESV---------GSSSNKIKLNLNHPCKELVWVVQPDANVDYC------------------------------------------------------------------------------------------------------------------SSLTQNSHLNNLLGA-------------------------------------------------------------------------------QPFNYTDAFDALPN--AVHAFGGTQ-----------------SVSGANGVINTSGYFEDP-FANDGAAVSADPAG---------------AS---ADSGVSDAGTFVLAETALDMHCWGENPVIVAKLQLNGQDRFS--EREGTYFDLVQPFQHHTRAPDS-----------------------GINVYSFALRPEE-HQPSGSCNFSRIDNATLQLVLSNATVQG-----------------------VNTAKVRVYAVNYNVLRIMSGMGG-------------------------------LAYSN---------
>YP_008052475|Phaeocystis_globosa_virus
----------MAGGLMQLVAYGAQDVYL-TGNPQITFWKVTY-RRHTHFAM-----ESIEQTFN-GQADFGRRVTCTI--SRNGDLAYRTYLQITLPEI---------------------------------------GQSLS------------SG----------------DVYARW------------------------LDFPGEQLISQVEVEIGGQRID-RQYGDWMH-IWNQ---LTLSKEQE----RGYYKMVGNT-TQLTYVC--DPTFAAVDGPC-SA-NGVRQVCA---PRNA----LPETTLYVPLQFWYCR-----------NPGLALP--LIALQYHEVKINLDIRNIEECLWAVSAID------------------GTGTKITDAYKQSLAAASLFVD-----YIFLDTDE----RRRMAQNPHEYLIEQLQFTGDESV---------GSSSNKIKLNLNHPCKELVWVVQPDANVDYC------------------------------------------------------------------------------------------------------------------SSLTQNSHLNNLLGA-------------------------------------------------------------------------------QPFNYTDAFDALPN--AVHAFGGTQ-----------------SVSGANGVINTSGYFEDP-FANDGAAVSADPAG---------------AS---ADSGVSDAGTFVLAETALDMHCWGENPVIVAKLQLNGQDRFS--EREGTYFDLVQPFQHHTRAPDS-----------------------GINVYSFALRPEE-HQPSGSCNFSRIDNATLQLVLSNATVQG-----------------------VNTAKVRVYAVNYNVLRIMSGMGG-------------------------------LAYSN---------
>PpV01
----------------------------------------------------------------------------------------------------------------------------------------------------------------------------------------------------------------------------------RQYGDWMH-IWNQ---LTLSKEQE----RGYFKMVGNT-TQLTYVC--DPNFAAIDGPC-SA-NGVRQVCA---PRDA----LPETTLYVPLQFWYCR-----------NPGLALP--LIALQYHEVKINLDIRNIEECLWAVSAID------------------GTGTKITDAYKQSLAAASLFVD-----YIFLDTDE----RRRMAQNPHEYLIEQ-----------------------------------------------------------------------------------------------------------------------------------------------------------------------------------------------------------------------------------------------------------------------------------------------------------------------------------------------------------------------------------------------------------------------------------------------------------------------------------------------------------------------------------------------------------------------------------------------
>PpV02
----------------------------------------------------------------------------------------------------------------------------------------------------------------------------------------------------------------------------------RQYGDWMH-IWNQ---LTLSKEQE----RGYFKMVGNT-TQLTYVC--DPNFAAIDGPC-SA-NGVRQVCA---PRDA----LPETTLYVPLQFWYCR-----------NPGLALP--LIALQYHEVKINLDIRNIEECLWAVSAID------------------GTGTKITDAYKQSLAAASLFVD-----YIFLDTDE----RRRMAQNPHEYLIEQ-----------------------------------------------------------------------------------------------------------------------------------------------------------------------------------------------------------------------------------------------------------------------------------------------------------------------------------------------------------------------------------------------------------------------------------------------------------------------------------------------------------------------------------------------------------------------------------------------
>A7U6F0|PPV01_OS_Phaeocystis_pouchetii_virus
----------MAGGLMQLVAYGAQDVYL-TGNPQITFWKVTY-RRHTNFAM-----ESIEQTFN-GQADFGRRVTCTI--SRNGDLAYRTYLQITLPEI---------------------------------------GQSLS------------SG----------------AVYARW------------------------LDFPGEQLISQVEVEIGGQRID-RQYGDWMH-IWNQ---LTLSKEQE----RGYFKMVGNT-TQLTYVC--DPNFAAIDGPC-SA-NGVRQVCA---PRDA----LPETTLYVPLQFWYCR-----------NPGLALP--LIALQYHEVKINLDIRNIEECLWAVSAID------------------GTGTKITDAYKQSLAAASLFVD-----YIFLDTDE----RRRMAQNPHEYLIEQLQFTGDESV---------GSSSNKIKLNLNHPCKELIWVVQPDANVDYC------------------------------------------------------------------------------------------------------------------SSLTASTHLNNLLGA-------------------------------------------------------------------------------QPFNYTDAFDALPN--AVHAFGGQA-----------------SASGANAVINASGLFEDP-FSNDIQSSVLDSGA---------------ATG--ADSGVSDAGTFVLAETALDMHCWGENPVIVAKLQLNGQDRFS--EREGTYFDLVQPYQHHTRAPDS-----------------------GINVYSFALHPEE-HQPSGTCNFSRIDNATLQLVLSNATVQG-----------------------VNTAKVRVYAVNYNVLRIMSGMGG-------------------------------LAYSN---------
>ABU23715|Phaeocystis_pouchetii_virus
----------MAGGLMQLVAYGAQDVYL-TGNPQITFWKVTY-RRHTNFAM-----ESIEQTFN-GQADFGRRVTCTI--SRNGDLAYRTYLQITLPEI---------------------------------------GQSLS------------SG----------------AVYARW------------------------LDFPGEQLISQVEVEIGGQRID-RQYGDWMH-IWNQ---LTLSKEQE----RGYFKMVGNT-TQLTYVC--DPNFAAIDGPC-SA-NGVRQVCA---PRDA----LPETTLYVPLQFWYCR-----------NPGLALP--LIALQYHEVKINLDIRNIEECLWAVSAID------------------GTGTKITDAYKQSLAAASLFVD-----YIFLDTDE----RRRMAQNPHEYLIEQLQFTGDESV---------GSSSNKIKLNLNHPCKELIWVVQPDANVDYC------------------------------------------------------------------------------------------------------------------SSLTASTHLNNLLGA-------------------------------------------------------------------------------QPFNYTDAFDALPN--AVHAFGGQA-----------------SASGANAVINASGLFEDP-FSNDIQSSVLDSGA---------------ATG--ADSGVSDAGTFVLAETALDMHCWGENPVIVAKLQLNGQDRFS--EREGTYFDLVQPYQHHTRAPDS-----------------------GINVYSFALHPEE-HQPSGTCNFSRIDNATLQLVLSNATVQG-----------------------VNTAKVRVYAVNYNVLRIMSGMGG-------------------------------LAYSN---------
>PkV_RF02
---------------------------------------------------------------------------------------------------------------------------------------------------------------------------------------------------------------------------GGQRID-RQYGDWMH-IWCQ---LTLSKEQE----RGYYKMVGNT-TQLTYVC--DPEFAAVDGPC-SV-DSVRQVCA---PRKA----LPETTLYVPLQFWFCR-----------NPGLALP--LIALQYHEVKINIDIRNIEECLWAMSSMD------------------GQGSKINDAYKQSLAAASLFVD-----YIFLDTDE----RRRMAQNPHEYLIEQL----------------------------------------------------------------------------------------------------------------------------------------------------------------------------------------------------------------------------------------------------------------------------------------------------------------------------------------------------------------------------------------------------------------------------------------------------------------------------------------------------------------------------------------------------------------------------------------------
>635334904|AHZ86984|Prymnesium_kappa_virus
-----------------------------------------------------------------------------------------------------------------------------------------------------------------------------------------------------------------------------QRIV-AQYGDWMH-IWCQ---LTLSKEQE----RGYYKMVGNT-TQLTYVC--DPEFAAVDGPC-SV-DSVRQVCA---PRKA----LPETTLYVPLQFWFCR-----------NPGLALP--LIALQYHEVKINIDIRNIEECLWAMSSMD------------------GQGSKINDAYKQSLAAASLFVD-----YIFLDTDE----RRRMAQNPHEYLIEQLQFTGDESV---------GSSSNKIKLNLNHPCKELIWVVQPDANVDYC------------------------------------------------------------------------------------------------------------------ASLQTGQPLNSLLGA-------------------------------------------------------------------------------QPFNYTDAYDALPN--AVHAFGGPT-----------------QTSGTTGVINSSGFFQDP-FANDVGGTGSAHTGF-------------ESTT--VESGVSDAGTFVLSETALDMHCWGENPVVVAKLQLNGQDRFS--EREGTYFDLVQPF----------------------------------------------------------------------------------------------------------------------------------------------------------------------
>635334900|AHZ86982|Haptolina_ericina_virus
--------------------------------------------------------------------------------------------------------------------------------------------------------------------------------------------------------------------------------------------------INFIEEQE----RGYHKMVGNT-TQLTYIC--DPHFDAVDGPC-SN-DSIRQVCT---PRDA----LPETTLYIPLQFWYCR-----------NPGLALP--LIALQYHEVKINLDIRNIEECLWAMSSLE-----------------EDTASKVSKAYQQSLAAASLYVD-----YIFLDTDE----RRRMAQNPHEYLIEQL----------------------------------------------------------------------------------------------------------------------------------------------------------------------------------------------------------------------------------------------------------------------------------------------------------------------------------------------------------------------------------------------------------------------------------------------------------------------------------------------------------------------------------------------------------------------------------------------
>HeV_RF02
---------------------------------------------------------------------------------------------------------------------------------------------------------------------------------------------------------------------------GGQRID-RQYGDWMH-IWCQ---LTLSKEQE----RGYHKMVGNT-TQLTYIC--DPHFDAVDGPC-SN-DSIRQVCT---PRDA----LPETTLYIPLQFWYCR-----------NPGLALP--LIALQYHEVKINLDIRNIEECLWAMSSLE-----------------EDTASKVSKAYQQSLAAASLYVD-----YIFLDTDE----RRRMAQNPHEYLIEQL----------------------------------------------------------------------------------------------------------------------------------------------------------------------------------------------------------------------------------------------------------------------------------------------------------------------------------------------------------------------------------------------------------------------------------------------------------------------------------------------------------------------------------------------------------------------------------------------
>OTU_070
----------------------------------------------------------------------------------------------------------------------------------------------------------------------------------------------------------------------------------RQFGDWMH-IWNQ---LTLSKDQE----RGYYKMVGNT-TQLTYIT--DPCFAPVDGPC-DS-SGPRQVCA---PRNT----LPESFLYIPLQFWFCR-----------NPGLALP--LIALQYHEVRINIDLSPLDECLWAVKELT---CD------------SGTSQKPPRP-----------------------TSS----R-------------------------------------------------------------------------------------------------------------------------------------------------------------------------------------------------------------------------------------------------------------------------------------------------------------------------------------------------------------------------------------------------------------------------------------------------------------------------------------------------------------------------------------------------------------------------------------------------------------
>155382391|ABU23704|uncultured_phycodnavirus
---------------------------------------------------------------------------------------------------------------------------------------------------------------------------------------------------------------------------GGQRID-RQFGYWMH-IWNQ---LTLSKDQE----RGYYKMVGNT-TQLTYIT--DPCFAPVDGPC-DS-SGPRQVCA---PRNT----LPESFLYIPLQFWFCR-----------NPGLALP--LIALQYHEVRINIDLSPLDECLWAVKELT---CD------------SGTSQKATAAYQQSLAAASLYVD-----YIFLDTEE----RRRMAQNPHEYLVEQL----------------------------------------------------------------------------------------------------------------------------------------------------------------------------------------------------------------------------------------------------------------------------------------------------------------------------------------------------------------------------------------------------------------------------------------------------------------------------------------------------------------------------------------------------------------------------------------------
>OTU_P0605
----------------------------------------------------------------------------------------------------------------------------------------------------------------------------------------------------------------------------------RQFGYWMH-IWNQ---LTLSKDQE----RGYYKMVGNT-TQLTYIT--DPCFAPVDGPC-DS-SGPRQVCA---PRNT----LPESFLYIPLQFWFCR-----------NPGLALP--LIALQYHEVRINIDLSPLDECLWAVKELT---CD------------SGTSQKATAAYQQSLAAASLYVD-----YIFLDTEE----RRRMAQNPHEYLVEQG----------------------------------------------------------------------------------------------------------------------------------------------------------------------------------------------------------------------------------------------------------------------------------------------------------------------------------------------------------------------------------------------------------------------------------------------------------------------------------------------------------------------------------------------------------------------------------------------
>OTU_102
----------------------------------------------------------------------------------------------------------------------------------------------------------------------------------------------------------------------------------RQYGDWMH-IWTQ---LTLSAEQQ----RGYFKMIGNT-TALTYIT--DPSFADINGPC-GG-DAPVNVCA---PRNA----LPET------------------------------------------------------------------------------------------------------------------------------------------------------------------------------------------------------------------------------------------------------------------------------------------------------------------------------------------------------------------------------------------------------------------------------------------------------------------------------------------------------------------------------------------------------------------------------------------------------------------------------------------------------------------------------------------------------------------------------------
>OTU_181
----------------------------------------------------------------------------------------------------------------------------------------------------------------------------------------------------------------------------------RQYGDWMH-IWTQ---LTLSAEQQ----RGYFKMIGNT-TALTYIT--DPSFADINGPC-GG-DAPVNVCA---PRNA----LPETTLYVPLQFWYCC-----------NPGLALP--LIALQYHEVKINLDLRPIDECLWAVGELN-----------------GNGNVQVTTAYNQSLVAAS-----------------------------------------------------------------------------------------------------------------------------------------------------------------------------------------------------------------------------------------------------------------------------------------------------------------------------------------------------------------------------------------------------------------------------------------------------------------------------------------------------------------------------------------------------------------------------------------------------------------------------------
>OTU_018
----------------------------------------------------------------------------------------------------------------------------------------------------------------------------------------------------------------------------------KQYGDWMQ-IWNQ---LTLDKNQE----RGYNKMVGQT-TQLTFLT--DPDFADVDGPC-DS-SAPRQVCA---PRNA----LPETTLYVPL------------------------------------------------------------------------------------------------------------------------------------------------------------------------------------------------------------------------------------------------------------------------------------------------------------------------------------------------------------------------------------------------------------------------------------------------------------------------------------------------------------------------------------------------------------------------------------------------------------------------------------------------------------------------------------------------------------------------------
>OTU_277
----------------------------------------------------------------------------------------------------------------------------------------------------------------------------------------------------------------------------------KQYGDWMQ-IWNQ---LTLDKNQE----RGYNKMVGQT-TQLTFLT--DPDFADVDGPC-DS-SAPRQVCA---PRNA----LPETTLYVPLQFWFCN-----------NPGLALR--LLLFSTTRSRLTLIFARLTSVFLPFPTLT----K------------QLAMLR------------------------------------------------------------------------------------------------------------------------------------------------------------------------------------------------------------------------------------------------------------------------------------------------------------------------------------------------------------------------------------------------------------------------------------------------------------------------------------------------------------------------------------------------------------------------------------------------------------------------------------------------
>602219353|AHN92288|uncultured_phycodnavirus
---------------------------------------------------------------------------------------------------------------------------------------------------------------------------------------------------------------------------GGQRID-KQYGDWMQ-IWNQ---LTLDKNQE----RGYNKMVGQT-TQLTFLT--DPDFADVDGPC-DS-SAPRQVCA---PRNA----LPETTLYVPLQFWFCN-----------NPGLALP--LIALQYHEVKINIDIRAIDECLFAVSSLD----K------------TTGDAKVTAAYAQSLVAASLYVD-----YVYLDTDE----RRRMAQNPHEYLVEQL----------------------------------------------------------------------------------------------------------------------------------------------------------------------------------------------------------------------------------------------------------------------------------------------------------------------------------------------------------------------------------------------------------------------------------------------------------------------------------------------------------------------------------------------------------------------------------------------
>602219301|AHN92262|uncultured_phycodnavirus
---------------------------------------------------------------------------------------------------------------------------------------------------------------------------------------------------------------------------GGQRID-KHYGDWMH-IWNQ---LTLDKNQE----RGYNKMVGQT-TQLTFLT--DPDFADVDGPC-DS-SAPRQVCA---PRNA----LPETTLYVPLQFWFCQ-----------NPGLALP--LIALQYHEVKINIDLRAIDECLFAVKSLS----E------------TSNDQKVTNAYAQSLVAASLYVD-----YVYLDTDE----RRRMAQNPHEYLVEQL----------------------------------------------------------------------------------------------------------------------------------------------------------------------------------------------------------------------------------------------------------------------------------------------------------------------------------------------------------------------------------------------------------------------------------------------------------------------------------------------------------------------------------------------------------------------------------------------
>602219275|AHN92249|uncultured_phycodnavirus
---------------------------------------------------------------------------------------------------------------------------------------------------------------------------------------------------------------------------GGQRID-KQYGDWMQ-IWNQ---LTLDKNQE----SGYKKMVGQT-TQLTFLT--DPSFADVDGPC-DS-TAPRQVCA---PRNA----LPETTLYIPLLFWFCN-----------NPGLALP--LIALQYHEVKINLDIRAIDECLFAVSSLS----S------------GTSSVKVTSAYAQSLVAASLYVD-----YVYLDTDE----RRRMAQNPHEYLVEQL----------------------------------------------------------------------------------------------------------------------------------------------------------------------------------------------------------------------------------------------------------------------------------------------------------------------------------------------------------------------------------------------------------------------------------------------------------------------------------------------------------------------------------------------------------------------------------------------
>OTU_261
----------------------------------------------------------------------------------------------------------------------------------------------------------------------------------------------------------------------------------KQYGDWMQ-LWVQ---LTMDNNQE----RGYHKMVGQT-TQLTFLT--DPNFADVDGPC-DA-VAPHQVCD---PRNA----LPETTLYIPLQFWFCN-----------NPGLALP--LIALQYHEVKINVDLRTIDECLWAVKDLN----A------------TSDDQKVGNAYSQSLVSA------------------------------------------------------------------------------------------------------------------------------------------------------------------------------------------------------------------------------------------------------------------------------------------------------------------------------------------------------------------------------------------------------------------------------------------------------------------------------------------------------------------------------------------------------------------------------------------------------------------------------------
>OTU_086_translation
----------------------------------------------------------------------------------------------------------------------------------------------------------------------------------------------------------------------------------RQYSDWMH-IWNQ---LTLSKEQE----RGYYKMIGHT-TQLTYIC--DPSFASIDGPCSDN-TTPSNVCA---PRNA----LPESTLYIPLQFWFC-------------------------------------------------------------------------------------------------------------------------------------------------------------------------------------------------------------------------------------------------------------------------------------------------------------------------------------------------------------------------------------------------------------------------------------------------------------------------------------------------------------------------------------------------------------------------------------------------------------------------------------------------------------------------------------------------------------------------
>OTU_031
----------------------------------------------------------------------------------------------------------------------------------------------------------------------------------------------------------------------------------RQYGDWMH-IWNQ---LTLTAEQQ----RGYYKMVGNT-TQLTFIT--DPSFAAVDGPC-AT-T--------------------------------CS-----------NSGMRSP------------------------------------------------------------------------------------------------------------------------------------------------------------------------------------------------------------------------------------------------------------------------------------------------------------------------------------------------------------------------------------------------------------------------------------------------------------------------------------------------------------------------------------------------------------------------------------------------------------------------------------------------------------------------------------------------------
>OTU_104
----------------------------------------------------------------------------------------------------------------------------------------------------------------------------------------------------------------------------------RQYGDWMH-IWNQ---LTLSKEQE----PGYNKMVGQT-TALTYLT--DEKFADVDSPC-EG-GAPGNVCT---PRKA----LPETTLY---------------------------------------------------------------------------------------------------------------------------------------------------------------------------------------------------------------------------------------------------------------------------------------------------------------------------------------------------------------------------------------------------------------------------------------------------------------------------------------------------------------------------------------------------------------------------------------------------------------------------------------------------------------------------------------------------------------------------------
>OTU_233
----------------------------------------------------------------------------------------------------------------------------------------------------------------------------------------------------------------------------------RQYGDWMH-IWNQ---LTLSKEQE----PGYNKMVGQT-SALTYLT--DDKFADVDSAC-GA-AAGGNVCT---PRNA----LPETTLYVPLQFWYCR-----------NPGLALP--LIALQYHEVKINLDLRPIEECLFATTDGT---TK------------------------------------------------------------------------------------------------------------------------------------------------------------------------------------------------------------------------------------------------------------------------------------------------------------------------------------------------------------------------------------------------------------------------------------------------------------------------------------------------------------------------------------------------------------------------------------------------------------------------------------------------------------------
>OTU_008
----------------------------------------------------------------------------------------------------------------------------------------------------------------------------------------------------------------------------------KQYGDWMH-IWNQ---LTLTSEQE----DGFHKMIGNT-TQLTYLT--DPKFAKVATAC-SSDDVPNATCA---PRQA----LPETTLYVPLEF----------------------------------------------------------------------------------------------------------------------------------------------------------------------------------------------------------------------------------------------------------------------------------------------------------------------------------------------------------------------------------------------------------------------------------------------------------------------------------------------------------------------------------------------------------------------------------------------------------------------------------------------------------------------------------------------------------------------------
>OTU_005
----------------------------------------------------------------------------------------------------------------------------------------------------------------------------------------------------------------------------------KQTTEWNQ-IWAD---LSAPESKA----DGFKCMTGAT-GVTGV--------------------------------------TAVGEVHVPLNFWFCR-----------NPGLALP--LIALQYHEVRLKCVWGAATGS-----------------------------------------GRKVLCD-----YIYLDTDE----RRRFAQVSHEYLASNS----------------------------------------------------------------------------------------------------------------------------------------------------------------------------------------------------------------------------------------------------------------------------------------------------------------------------------------------------------------------------------------------------------------------------------------------------------------------------------------------------------------------------------------------------------------------------------------------
>OTU_164
----------------------------------------------------------------------------------------------------------------------------------------------------------------------------------------------------------------------------------KQTSEWNQ-VWAD---LSTPESKA----AGFQCMTGGC-SNATI--------------------------------------FGVGEVQVPLNFWFCR-----------NPGLALP--LIALQYHEVKLKCLWGSAAGT------------------------------------------RKVVCD-----YIYLDTDE----RRRFAQVSHEYLIEQLH---------------------------------------------------------------------------------------------------------------------------------------------------------------------------------------------------------------------------------------------------------------------------------------------------------------------------------------------------------------------------------------------------------------------------------------------------------------------------------------------------------------------------------------------------------------------------------------------
>OTU_016
----------------------------------------------------------------------------------------------------------------------------------------------------------------------------------------------------------------------------------RHYSEWMN-VWSE---LSTPESKA----VGLKSMQGDI-GKTGDG-------------------------------------TGVGRVQVPLQFWFCR-----------NPGLALP--LIALQYHEVKVKVTWGSNADT-----------------------------------------TCRINCD-----YIYLDTDE----RRRFAQVSHEYLIEQFH---------------------------------------------------------------------------------------------------------------------------------------------------------------------------------------------------------------------------------------------------------------------------------------------------------------------------------------------------------------------------------------------------------------------------------------------------------------------------------------------------------------------------------------------------------------------------------------------
>OTU_147
----------------------------------------------------------------------------------------------------------------------------------------------------------------------------------------------------------------------------------KHYSEWMG-VWNE---LTTPESKA----IGLKAMQGDI-GSSNTT-------------------------------------GVKNVVQVPLQFWFCR-----------NPGLALP--LIALQYHEVKVKLH--------------------------------------------------------------------------------------------------------------------------------------------------------------------------------------------------------------------------------------------------------------------------------------------------------------------------------------------------------------------------------------------------------------------------------------------------------------------------------------------------------------------------------------------------------------------------------------------------------------------------------------------------------------------------------------
>OTU_237
----------------------------------------------------------------------------------------------------------------------------------------------------------------------------------------------------------------------------------RHYKEWNQ-IWNE---LSTPESKA----VGLKSMKGSI-GSSGTT--------------------------------------GASLVQIPLQFWFCR-----------NPGLALP--LIALQYHEVKLKITWGTSGADF-----------------------------------VGAAAGCKVFAD-----YIYLDTDE----RRRFAQVSHEYLVEQFH---------------------------------------------------------------------------------------------------------------------------------------------------------------------------------------------------------------------------------------------------------------------------------------------------------------------------------------------------------------------------------------------------------------------------------------------------------------------------------------------------------------------------------------------------------------------------------------------
>OTU_249
----------------------------------------------------------------------------------------------------------------------------------------------------------------------------------------------------------------------------------RHYQEWMQ-IWNE---LSTPESKA----IGLKSMQGCI-GAKGST-------------------------------------GPINLVQVPLQFWFCR-----------NPGLALP--LIALQYHEVKLKFNW-------------------------------------------------------------------------------------------------------------------------------------------------------------------------------------------------------------------------------------------------------------------------------------------------------------------------------------------------------------------------------------------------------------------------------------------------------------------------------------------------------------------------------------------------------------------------------------------------------------------------------------------------------------------------------------
>OTU_216
----------------------------------------------------------------------------------------------------------------------------------------------------------------------------------------------------------------------------------RHYSEWMN-VWAE---LSTPESKA----IGLKSMQCDV-GSSGTT--------------------------------------GVGTVQVPLQFWFCR-----------NPGLALP--LIALQYHEVKLKFTWGTDGAD---------------------------------------AGSIGVW---------------------------------------------------------------------------------------------------------------------------------------------------------------------------------------------------------------------------------------------------------------------------------------------------------------------------------------------------------------------------------------------------------------------------------------------------------------------------------------------------------------------------------------------------------------------------------------------------------------------------------
>OTU_256
----------------------------------------------------------------------------------------------------------------------------------------------------------------------------------------------------------------------------------RQYEEWMN-IWNE---LSTPESKA----LALKAMQCDI-GTGVTS-------------------------------------GGVGNVQVPLQFWFCR-----------NPGLALP--LIALQYHEVKLKFTWGSS----------------------------------------------------------------------------------------------------------------------------------------------------------------------------------------------------------------------------------------------------------------------------------------------------------------------------------------------------------------------------------------------------------------------------------------------------------------------------------------------------------------------------------------------------------------------------------------------------------------------------------------------------------------------------------
>OTU_285
----------------------------------------------------------------------------------------------------------------------------------------------------------------------------------------------------------------------------------RHYAEWNN-IWNE---LSTDESKA----VGLKSMQCDI-GTAGGT--------------------------------------GVNMTQVPLNFWFCR-----------NPGLALP--LIALQYHEVKLKFTWGTTTGD--------------------------------------TSSTCKVMCD-----YIYLDTDE----RRRFAQVSHEYLVEQLH---------------------------------------------------------------------------------------------------------------------------------------------------------------------------------------------------------------------------------------------------------------------------------------------------------------------------------------------------------------------------------------------------------------------------------------------------------------------------------------------------------------------------------------------------------------------------------------------
>OTU_110
----------------------------------------------------------------------------------------------------------------------------------------------------------------------------------------------------------------------------------RHYEEWMD-IWNE---LSTPESKA----IGLKAMQGDT-GAVGTE---------------------------------------VSECQIPLQFWFCR-----------NPGLALP--LIALQYHEVKLKFTWSATAGV--------------------------------------VSTSPVVVAD-----YIYLDTDE----RRRFAQVSHEYLIEQLH---------------------------------------------------------------------------------------------------------------------------------------------------------------------------------------------------------------------------------------------------------------------------------------------------------------------------------------------------------------------------------------------------------------------------------------------------------------------------------------------------------------------------------------------------------------------------------------------
>OTU_063
----------------------------------------------------------------------------------------------------------------------------------------------------------------------------------------------------------------------------------RHYEEWND-IWYE---LTTPASKA----LALKCMIGDK-GTTGGS------------------------------ADR----AGVNLVQIPLQFWFCR-----------NPGLALP--LIALQYHEVKLKFTWGTAANV-------------------------------------GATASCQVWAD-----YIYLD---------------------------------------------------------------------------------------------------------------------------------------------------------------------------------------------------------------------------------------------------------------------------------------------------------------------------------------------------------------------------------------------------------------------------------------------------------------------------------------------------------------------------------------------------------------------------------------------------------------------
>OTU_241
----------------------------------------------------------------------------------------------------------------------------------------------------------------------------------------------------------------------------------RHTHEYMN-VVTE---LTTPESKA----IGLKVMQSDI-GTRDDD-------------------------------GT----SGVKTLHIPLQFWFCR-----------NPGLALP--LIALQYHEVKLKFTRGKTSEA----------------------------------SGVVDGKACKVWCD-----YIYLDTDE----RRRFAQVSHEYLIEQLH---------------------------------------------------------------------------------------------------------------------------------------------------------------------------------------------------------------------------------------------------------------------------------------------------------------------------------------------------------------------------------------------------------------------------------------------------------------------------------------------------------------------------------------------------------------------------------------------
>OTU_050
----------------------------------------------------------------------------------------------------------------------------------------------------------------------------------------------------------------------------------RHYQEWND-VWNE---LSTVESKA----IGLKAMQLDI-GTGGG------------------------------AGVG----TGVGTAHIPLNFWFCR-----------NPGLALP--LIALQYHEVXINLDLRPIDECLW---------------------------------AVGELNGTEMYK--------------------------------------------------------------------------------------------------------------------------------------------------------------------------------------------------------------------------------------------------------------------------------------------------------------------------------------------------------------------------------------------------------------------------------------------------------------------------------------------------------------------------------------------------------------------------------------------------------------------------------
>OTU_006
----------------------------------------------------------------------------------------------------------------------------------------------------------------------------------------------------------------------------------RHYGDWLN-IWNE---LTQEPGKQ----AGYDNMVGNT-VALTGT-----------------------------GHNS----TEATTLYVPLQFWFCR-----------NPGLALP--LIALQYHEVKINLEFRQKEETYVTSSNVI---EC------------SGGGSGC-QVCIPSLEAASLYVD-----YIYLDTDE----RRRFAQVSH-----------------------------------------------------------------------------------------------------------------------------------------------------------------------------------------------------------------------------------------------------------------------------------------------------------------------------------------------------------------------------------------------------------------------------------------------------------------------------------------------------------------------------------------------------------------------------------------------------
>OTU_072
----------------------------------------------------------------------------------------------------------------------------------------------------------------------------------------------------------------------------------RHYGDWLN-IWNE---LTQEPGKQ----AGYDNMVGNT-VALTGT-----------------------------GHES----TEVTTLYVPLQFWFCR-----------NPGLALP--LIALQYHEVKINLEFRQKEETYVTSSTVI---EC------------SGTGNGC-QVCV------------------------------------------------------------------------------------------------------------------------------------------------------------------------------------------------------------------------------------------------------------------------------------------------------------------------------------------------------------------------------------------------------------------------------------------------------------------------------------------------------------------------------------------------------------------------------------------------------------------------------------------
>OTU_185
----------------------------------------------------------------------------------------------------------------------------------------------------------------------------------------------------------------------------------KHYGDWLN-IWNE---LTQEPGKQ----AGYDNMVGNT-VSLTGT-----------------------------GHNV----VETTTLYIPLQFWFCR-----------NPGLALP--LIALQYHEVKINLEFRQKEETYVTSSTVI---EC------------SGTTS-------------------------------------------------------------------------------------------------------------------------------------------------------------------------------------------------------------------------------------------------------------------------------------------------------------------------------------------------------------------------------------------------------------------------------------------------------------------------------------------------------------------------------------------------------------------------------------------------------------------------------------------------
>OTU_152
----------------------------------------------------------------------------------------------------------------------------------------------------------------------------------------------------------------------------------RQYGDWLN-IWNE---LTQEPGKQ----VGYDNMVGNT-IALTGV-----------------------------GHNK----TEATTLYVPLQFWFCR-----------NPGLALP--LIALQYHEVKINLEFSRKEELYVLACGKT---AN------------GCSSSSCDNICVPSLEAASLYVD-----YIYLDTDE----RRRFAQVS------------------------------------------------------------------------------------------------------------------------------------------------------------------------------------------------------------------------------------------------------------------------------------------------------------------------------------------------------------------------------------------------------------------------------------------------------------------------------------------------------------------------------------------------------------------------------------------------------
>OTU_193
-------------------------------------------------------------------------------------------------------------------------------------------------------------------------------------------------------------------------------------------------------------------MVGNT-IALTGV-----------------------------GHNK----TEATTLYVPLQFWFCR-----------NPGLALP--LIALQYHEVKINLEFSRKEELYVLACGK------------------------------PLMAATHLHA---------------------ITSV-------------------------------------------------------------------------------------------------------------------------------------------------------------------------------------------------------------------------------------------------------------------------------------------------------------------------------------------------------------------------------------------------------------------------------------------------------------------------------------------------------------------------------------------------------------------------------------------------------
>OTU_083
----------------------------------------------------------------------------------------------------------------------------------------------------------------------------------------------------------------------------------KHNGEWLH-LWNE---LTQEDGKV----AAHADMTS--------------------------------------AAAG----AAAKTLFIPLEFWFCR-----------NPGLALP--LIALQYHEVKVIVEFNSFDAVKNNVTLG--------------------------TGESQKLVSPKLWCD-----YIYLDTDE----RRRFAQVSHEYLIEHYH---------------------------------------------------------------------------------------------------------------------------------------------------------------------------------------------------------------------------------------------------------------------------------------------------------------------------------------------------------------------------------------------------------------------------------------------------------------------------------------------------------------------------------------------------------------------------------------------
>OTU_144
----------------------------------------------------------------------------------------------------------------------------------------------------------------------------------------------------------------------------------KHYGEWLH-IWNE---LTQEEGKK----DGYAEMTS--------------------------------------AAAA----AAEKTLYIPLEFWFCR-----------NPGLALP--LIALQYHEVKINVQFASQA------------------------------------------------------------------------------------------------------------------------------------------F--------------------------------------------------------------------------------------------------------------------------------------------------------------------------------------------------------------------------------------------------------------------------------------------------------------------------------------------------------------------------------------------------------------------------------------------------------------------------------------------------------------------------------------
>OTU_183
----------------------------------------------------------------------------------------------------------------------------------------------------------------------------------------------------------------------------------KQYGHFME-VLDE---LTCPAEKK----AGRDKMVS----------------------------------------------PSAGRLYIPLQFWFCR-----------NPGLALP--LIALQYHEVKVIVEFNSFDAVKNNVTLG--------------------------TGESQKLVSPKLWCD-----YIYLDTDE----RRRFAQVSHEYLIEQLH---------------------------------------------------------------------------------------------------------------------------------------------------------------------------------------------------------------------------------------------------------------------------------------------------------------------------------------------------------------------------------------------------------------------------------------------------------------------------------------------------------------------------------------------------------------------------------------------
>OTU_226
----------------------------------------------------------------------------------------------------------------------------------------------------------------------------------------------------------------------------------KQYGDWLH-IWNE---LTQTAGHQ----AGYANMVGNV-PRLTQAITG--------------------------TSAT----TPAVELFIPLQFWFCR-----------NPGLALP--LIALQYHEVKVEVEFRAKTECYWNAGT---------------------------SVTVGSLSSSSLWID-----YMYLDTDE----RRRFAQVSHEYLIEQLH---------------------------------------------------------------------------------------------------------------------------------------------------------------------------------------------------------------------------------------------------------------------------------------------------------------------------------------------------------------------------------------------------------------------------------------------------------------------------------------------------------------------------------------------------------------------------------------------
>OTU_275
----------------------------------------------------------------------------------------------------------------------------------------------------------------------------------------------------------------------------------KHYGDWLH-IWNE---LTQTAGHQ----AGYANMVGNV-PRLTQAIT---------------------------TGAE----TPAVELFIPLQFWFCR-----------NPGLALP--LIALQYHEVKVEVEFRNKSECYWNLGA---------------------------AADVGAL-TSSLWVD-----YVYLDTDE----RRRFAQVSHEYLIEQLH---------------------------------------------------------------------------------------------------------------------------------------------------------------------------------------------------------------------------------------------------------------------------------------------------------------------------------------------------------------------------------------------------------------------------------------------------------------------------------------------------------------------------------------------------------------------------------------------
>155382381|ABU23699|uncultured_phycodnavirus
---------------------------------------------------------------------------------------------------------------------------------------------------------------------------------------------------------------------------GGQRID-KHYGDWMH-IWNE---LTQTEGKK----VGYQNMIGNV-PTLTQVV----------------------------AEGL----VPELDLYIPLEFWFCR-----------NPGLALP--LIALQYHEVKINLEFRAASDCYYSAG----------------------------TVATPSFEAASLYAD-----YIFLDTDE----RRRFAQVSHEYLIEQL----------------------------------------------------------------------------------------------------------------------------------------------------------------------------------------------------------------------------------------------------------------------------------------------------------------------------------------------------------------------------------------------------------------------------------------------------------------------------------------------------------------------------------------------------------------------------------------------
>Aureococcus_anophagefferens_virus
---------------------------------------------------------------------------------------------------------------------------------------------------------------------------------------------------------------------------GGQRID-KHYGDWMH-IWNE---LTQTEGKK----VGYQNMIGNV-PTLTQLTA------------------PSV------TTAF----VPEMDLYIPLEFWFCR-----------NPGLALP--LIALQYHEVKINLEFRAASDCYFSSGN---------------------------AVVVPSFEAASLYAD-----YIFLDTDE----RRRFAQVSHEYLIEQV----------------------------------------------------------------------------------------------------------------------------------------------------------------------------------------------------------------------------------------------------------------------------------------------------------------------------------------------------------------------------------------------------------------------------------------------------------------------------------------------------------------------------------------------------------------------------------------------
>PkV_RF01
---------------------------------------------------------------------------------------------------------------------------------------------------------------------------------------------------------------------------GGQRID-KHYGDWLH-IWNE---LTQTSGHQ----VGYANMVGNL-PRLTQVVSG-------EGGP-TS-RPPQTTVDTCNSTGC----IPETTLYIPLQFWFCR-----------NPGLSLP--LIALQYHEVRINIQFTDARNCYWGTGRF--------------------------ANEMPQLRAASLYVD-----YIYLDTDE----RRRFAQVSHEYLIEQL----------------------------------------------------------------------------------------------------------------------------------------------------------------------------------------------------------------------------------------------------------------------------------------------------------------------------------------------------------------------------------------------------------------------------------------------------------------------------------------------------------------------------------------------------------------------------------------------
>155382403|ABU23710|Pyramimonas_orientalis_virus
---------------------------------------------------------------------------------------------------------------------------------------------------------------------------------------------------------------------------GGQRID-KHYADWLH-IWNE---LTQTAGHW----DGYKLMVDGT-HEYVDPAG---------------------------VAPT----NVKKTLFVPLQFWFCR-----------NPGLALP--LIALQYHEVKINLEFGDFSSVFGVTA-------------------------------TNSIDSAALYVD-----YIYLDTDE----RRRFAQVSHEYLIEQL----------------------------------------------------------------------------------------------------------------------------------------------------------------------------------------------------------------------------------------------------------------------------------------------------------------------------------------------------------------------------------------------------------------------------------------------------------------------------------------------------------------------------------------------------------------------------------------------
>155382405|ABU23711|Pyramimonas_orientalis_virus
---------------------------------------------------------------------------------------------------------------------------------------------------------------------------------------------------------------------------GGQRID-KHYGDWLH-IWNE---LTQTAGHW----DGYKLMVDGT-HEYVDPAG---------------------------VAPT----NVKKTLFVPLQFWFCR-----------NPGLALP--LIALQYHEVKINLEFGDSMSVMGAAD--------------------------------KSIDSAALYVD-----YIYLDTDE----RRRFAQVSHEYLVEQF----------------------------------------------------------------------------------------------------------------------------------------------------------------------------------------------------------------------------------------------------------------------------------------------------------------------------------------------------------------------------------------------------------------------------------------------------------------------------------------------------------------------------------------------------------------------------------------------
>A7U6E9|POV01_OS=Pyramimonas_orientalis_virus
----------MGGGLMQLVAYGAQDIYL-SGNPQITFFKVVY-RRHTNFSM-----ESIEQTFN-GFPNFGKKVTCPI--SRNGDLIHRIYLQATVTDSIAS-----------------------------------------------------------------------PGLTKW---------------------------AGHKLIKSVEVEIGGQRID-KHYADWLH-IWNE---LTQTAGHW----DGYKLMVNGT-TASQTVA----------------------------PGAT----TVSKTMFIPLQFWFCR-----------NPGLALP--LIALQYHEVKINLEFGDSADVMGASG--------------------------------ASLDSAALYVD-----YIYLDTDE----RRRFAQVSHEYLIEQLQFTGDESA------------SSKIKLNFNHPVKELIWVEKASGDGVGE-------Y--------------------------------------------------------------------------------------------------------------------------------------------------------------------------------------------------------DT-----------------------------------------------------------------------------------------------------------------------TYDSAKLQLNGHERFT--QRTPQYFQLVQPYQHHERVPTTCVLTVDASSIETDEAVMETCTTGGINVYSFALKPEE-HQPSGTCNMSRIDNATLNLQ-----------------------------GVDTDNTVKVFAVNYNVLRVMSGMGG-------------------------------LAYSN---------
>ABU23714|Pyramimonas_orientalis_virus
----------MGGGLMQLVAYGAQDIYL-SGNPQITFFKVVY-RRHTNFSM-----ESIEQTFN-GFPNFGKKVTCPI--SRNGDLIHRIYLQATVTDSIAS-----------------------------------------------------------------------PGLTKW---------------------------AGHKLIKSVEVEIGGQRID-KHYADWLH-IWNE---LTQTAGHW----DGYKLMVNGT-TASQTVA----------------------------PGAT----TVSKTMFIPLQFWFCR-----------NPGLALP--LIALQYHEVKINLEFGDSADVMGASG--------------------------------ASLDSAALYVD-----YIYLDTDE----RRRFAQVSHEYLIEQLQFTGDESA------------SSKIKLNFNHPVKELIWVEKASGDGVGE-------Y--------------------------------------------------------------------------------------------------------------------------------------------------------------------------------------------------------DT-----------------------------------------------------------------------------------------------------------------------TYDSAKLQLNGHERFT--QRTPQYFQLVQPYQHHERVPTTCVLTVDASSIETDEAVMETCTTGGINVYSFALKPEE-HQPSGTCNMSRIDNATLNLQ-----------------------------GVDTDNTVKVFAVNYNVLRVMSGMGG-------------------------------LAYSN---------
>OTU_245
----------------------------------------------------------------------------------------------------------------------------------------------------------------------------------------------------------------------------------KHYGDWLH-IWNE---LTQTSGKQ----AGYASMVGNV-DRLYRPVSG----GTSAGGS-TG-TSPQEVFD---RKGV----MPKTTLFIPLQFWFCR-----------NPGLALP--LIALQYHEVKINIEFRSAEECAGFKTSL--------------------------PTSAKVFPSASLYVD-----YIYLDTD-------------------------------------------------------------------------------------------------------------------------------------------------------------------------------------------------------------------------------------------------------------------------------------------------------------------------------------------------------------------------------------------------------------------------------------------------------------------------------------------------------------------------------------------------------------------------------------------------------------------
>OTU_087
----------------------------------------------------------------------------------------------------------------------------------------------------------------------------------------------------------------------------------KQYGDWMY-IWNE---LSLPSGKT----TGYDTMVGAT-------------------------------------AFT----TAGEVLYTPLEFWFCR-----------NPGLALP--LIALQYHEVKVNLEFAPLSDLGIDGAA-----------------------------ATGSITSSSLWVD-----YIFLDTDE----RRRFAQLSHEYLVEQFH---------------------------------------------------------------------------------------------------------------------------------------------------------------------------------------------------------------------------------------------------------------------------------------------------------------------------------------------------------------------------------------------------------------------------------------------------------------------------------------------------------------------------------------------------------------------------------------------
>471340452|AGI16502|unknown_phycodnavirus
---------------------------------------------------------------------------------------------------------------------------------------------------------------------------------------------------------------------------GGQRID-RQYGDWMN-IWTE---LTMPAGKR----AGYDNMVGNKLPTGTNQTG---------------------------SLNA----NVVQRLYVPLQFWFNR-----------NPGLALP--LIALQYHEVKLNLELRPSSELVNYATT-----------------------------AITSGLSCKLYVD-----YVYLDTDE----RRRFAQVSHEYLIEQL----------------------------------------------------------------------------------------------------------------------------------------------------------------------------------------------------------------------------------------------------------------------------------------------------------------------------------------------------------------------------------------------------------------------------------------------------------------------------------------------------------------------------------------------------------------------------------------------
>OTU_053
----------------------------------------------------------------------------------------------------------------------------------------------------------------------------------------------------------------------------------KHYGEWLE-IWSE---LTLPEEKR----VGFKEMIGRR-NV---------------------------------TATA----PESTTLYILMQFFFCR-----------NSRSGPP--LIALQYHEVKINLKFRDAADLTIEPT------------------------------DKPTLMSSKLYVD-----YIYLDTDE----RRRFAQAEHEYLVEQLH---------------------------------------------------------------------------------------------------------------------------------------------------------------------------------------------------------------------------------------------------------------------------------------------------------------------------------------------------------------------------------------------------------------------------------------------------------------------------------------------------------------------------------------------------------------------------------------------
>155382393|ABU23705|uncultured_phycodnavirus
---------------------------------------------------------------------------------------------------------------------------------------------------------------------------------------------------------------------------GGQRID-KHYGKWLE-IWSE---LTLPEEKR----QGFKEMIGRR-DTG--------------------------------NVTA----MQNQKLYIPLQFFFCR-----------NPGLALP--LIALQYHEVKLNIKFRDGGDLKTGAD------------------------------SLLDFDSVKLYVD-----YVYLDTEE----RQRFAQMSHEYLIEQL----------------------------------------------------------------------------------------------------------------------------------------------------------------------------------------------------------------------------------------------------------------------------------------------------------------------------------------------------------------------------------------------------------------------------------------------------------------------------------------------------------------------------------------------------------------------------------------------
>602219303|AHN92263|uncultured_phycodnavirus
---------------------------------------------------------------------------------------------------------------------------------------------------------------------------------------------------------------------------GGQRID-KHYGDWLH-IWNE---LTRPAGKQ----AGYAEMVGNV-PELVNTLT-QVVGGGCDNDC-LG-GEPHAADE---DRSC----APDYTLYIPLQFWFNR-----------HAGLALP--LIALQYHEVKINLEFNELRNLAWSNVQKI-----------------------MDRTNSAGLVAASLYVD-----YIYLDTEE----RRRFAQVAHEYLVEQL----------------------------------------------------------------------------------------------------------------------------------------------------------------------------------------------------------------------------------------------------------------------------------------------------------------------------------------------------------------------------------------------------------------------------------------------------------------------------------------------------------------------------------------------------------------------------------------------
>BAE06835|hypothetical_Heterosigma_akashiwo_virus_01
----------MGGGLMQLVAYGAQDVYL-TGDPEITFFKVVY-RRHTNFAI-----ESIEQTFN-GTADFGKKVTCTI--SRNGDLINHVYLQVQLPSLST-------------------------------------GLVAS------------GS----------------PTYVSW------------------------TNAIGHALIRNVEVEIGGQRID-RQFGTWLE-IWDE---LTMTTEKK----NGYNQMIGKY-ASELGL-----------------------------IGNS----YYERIYYIPLQFWFCR-----------NPGLSLP--LVALQYHEVKIIIEFRNAHECIVALKANG---DRV-----------AIGDNATTFTTTPTITNAQLYVD-----YIYLDTNE----RKLFAATSHEYLVEQLQFTGAESL-------SFSQQNQKLRLNFNHPVKELLWVLQRDENSTS-----------------------------------------------------------------------------------------------------------------------AGTAYN------------------------------------------------------------------------------------DWFNFSAA------------------------------------APGT--------------------------------------------P--SPSHAVD-------------------LLADAKLLLNGHERFT--VRPQTYFRLVQPYQHHTRIPDK-----------------------HIYLYSFAIRPEE-HQPSGTCNFSRIDTVQLVYDLTSLSTLTG--I-------------GTGMDTASTGQISVFAVNYNVLRIVSGMAG-------------------------------LAYAN---------
>OTU_158
----------------------------------------------------------------------------------------------------------------------------------------------------------------------------------------------------------------------------------KQYGHFME-VLDE---LSCPEEKL----RSRTHMISKG-GSRPDA-----------------------------GETA----SNRTRLYIPLQFWFCR-----------NPGLALP--LIALQYHEVRIDFDLASDFDTYLNKN------------------------------------VFKVWAN-----YIYLDTEE----RRRFAQKGHEYLIEQLH---------------------------------------------------------------------------------------------------------------------------------------------------------------------------------------------------------------------------------------------------------------------------------------------------------------------------------------------------------------------------------------------------------------------------------------------------------------------------------------------------------------------------------------------------------------------------------------------
>OTU_238
----------------------------------------------------------------------------------------------------------------------------------------------------------------------------------------------------------------------------------KQYGHFME-VLDE---LSCPGEKL----RSRTHMISKG-GSRPDA-----------------------------GETA----SNRTRLYIPLQFWFCR-----------NPGLALP--LIALP---------------------------------------------------------------------------------------STH-----------------------------------------------------------------------------------------------------------------------------------------------------------------------------------------------------------------------------------------------------------------------------------------------------------------------------------------------------------------------------------------------------------------------------------------------------------------------------------------------------------------------------------------------------------------------------------------------------
>OTU_258
----------------------------------------------------------------------------------------------------------------------------------------------------------------------------------------------------------------------------------KHYGHFME-VLDE---LTCPPGKE----RMRTDMIGKNQPRLDGLCG-VPVTTNVRGTN----NAGRQGPDG--DYTAQPVDATGRKLYIPLQFWFCR-----------NPGLALP--LIALQYHEVKVIVEFNSFDAVKITSR------------------------------------------------LVLVNL------KTRFAQA----LVR----------------------------------------------------------------------------------------------------------------------------------------------------------------------------------------------------------------------------------------------------------------------------------------------------------------------------------------------------------------------------------------------------------------------------------------------------------------------------------------------------------------------------------------------------------------------------------L-------------
>CrOV_PW1
----------------------------------------------------------------------------------------------------------------------------------------------------------------------------------------------------------------------------------EHYGDWLN-IWYE---LARNNSHD----SGYDQMIGNI-PELTNV-----------------------------SKNA----KPEHKLYIPLQFWFNR-----------NNGLALP--LIALQYHDVRLKLKLRPLKDVTNKKSGA--------------------------QVPNVNVEDSFLLVD-----YIFLDAQE----RKKFAQATHEYLIEQL----------------------------------------------------------------------------------------------------------------------------------------------------------------------------------------------------------------------------------------------------------------------------------------------------------------------------------------------------------------------------------------------------------------------------------------------------------------------------------------------------------------------------------------------------------------------------------------------
>Megavirus
---------------------------------------------------------------------------------------------------------------------------------------------------------------------------------------------------------------------------GGSSID-KQYGDWLH-IWKN---VSQSKDHD----HGMAKMLGDV-PELTSIS--TLSWDVHD------------------NTLL----KPSYTLYIPLQFYFCR-----------NNGLALP--LIALQYHVVRIYVKFRPAEQCYIASDAFK------------------------SGAENFELDDVSVYVN-----YVYLDTEE----RRRFAQVSHEYLIEQL----------------------------------------------------------------------------------------------------------------------------------------------------------------------------------------------------------------------------------------------------------------------------------------------------------------------------------------------------------------------------------------------------------------------------------------------------------------------------------------------------------------------------------------------------------------------------------------------
>Mimivirus
---------------------------------------------------------------------------------------------------------------------------------------------------------------------------------------------------------------------------GGSSID-KQYGDWLH-IWKN---VSQSKDHD----HGMAKMLGDV-PELTSIS--TLSWDVHD------------------NTLL----KPSYTLYIPLQFYFCR-----------NNGLALP--LIALQYHVVRIYVKFRPAEQCYIASDAFK------------------------SGAENFELDDVSVYVN-----YVYLDTEE----RRRFAQVSHEYLIEQL----------------------------------------------------------------------------------------------------------------------------------------------------------------------------------------------------------------------------------------------------------------------------------------------------------------------------------------------------------------------------------------------------------------------------------------------------------------------------------------------------------------------------------------------------------------------------------------------
>Moumouvirus_goulette
----------------------------------------------------------------------------------------------------------------------------------------------------------------------------------------------------------------------------------KQYGDWLH-IWQE---VSQSKDHE----DGLNKMLGNV-PELTSIS--TLDWDSYD------------------NNLL----KNSYTLYIPLQFYFCR-----------NNGLALP--LIALQYHVVRIYVKFRPAEQCYIASDAFK------------------------SGADNFELDDVSIYVN-----YVYLDTEE----RRRFAQVSHEYLIEQL----------------------------------------------------------------------------------------------------------------------------------------------------------------------------------------------------------------------------------------------------------------------------------------------------------------------------------------------------------------------------------------------------------------------------------------------------------------------------------------------------------------------------------------------------------------------------------------------
>Q5UQL7|CAPS1_MIMIV|Full=Capsid_protein_1
----------MAGGLLQLVAYGAQDVYL-TGNPMITFFKVVY-RRHTNFAV-----ESIEQFFG-GNLGFGKKSSAEI--NRSGDLITQVFLKVTLPEVRYC------------------------------------GDFTN------------FG----------------HVEFAW------------------------VRNIGHAIVEETELEIGGSPID-KHYGDWLQ-IWQD---VSSSKDHE----KGLAKMLGDV-PELTSIS--TLSWDVPD------------------NTVL----KPSYTLYVPLQFYFNR-----------NNGLALP--LIALQYHQVRIYVKFRQADQCYIASDAFK------------------------SGCGNLQLDDVSLYVN-----YVFLDTEE----RRRFAQVSHEYLIEQLQFTGEESA--------GSSNSAKYKLNFNHPVKAIYWVTKLGNYQGGK-------FMTYDPVCWENAR---------ENAAKLLLLAQYDLDDWGYFQEPGGYECEGNDGRSYVGD--------------------------------------------------CGVQYTAV----------------DPSNPSEEPSYIFNDTTTAEA---FDGSLLIGKLAPCVPLLKRNKDVDLKDKVEGIIRIHTDFEN-DRMKYPEVEKITRNDLTLHDLSVPI----------------SKYDVDNRVD----------YIKKFDVTVWQH-------------------N--NFGLLIDG---------------SGNPTHEAELQLNGQPRQS--KRGGIWYDTVNPTVHHTKSPRD-----------------------GVNVFSFALNPEE-HQPSCTCNFSRIDTAQLNLWFQHFTNHKF-----------------ADVFADNDNKVLIFAVNYNVLRMLSGMAG-------------------------------LAYSN---------
>OTU_041
----------------------------------------------------------------------------------------------------------------------------------------------------------------------------------------------------------------------------------KHYGHWLD-VWSE---LTDHEESEY---IGLNKHKAKT-SYLRSGGS-----GNTNG--------------------T----HSTWQLFIPLKFWFCR-----------NPGLALP--LIALQYHEVRLDFDLSAHFDEWLDTS------------------------------------TFKVWAN-----YIYLDT--------------------------------------------------------------------------------------------------------------------------------------------------------------------------------------------------------------------------------------------------------------------------------------------------------------------------------------------------------------------------------------------------------------------------------------------------------------------------------------------------------------------------------------------------------------------------------------------------------------------
>OTU_212
----------------------------------------------------------------------------------------------------------------------------------------------------------------------------------------------------------------------------------KHYGHWLD-VWSE---LTDHEESEY---IGLNKHKAKT-SYLRSGGS-----GNTNG--------------------T----HSTWQLFIPLKFWFCR-----------NPGLALP--LIALQYHEVKVKCVFRA-----------------------------------------------------------------------------------------------------------------------------------------------------------------------------------------------------------------------------------------------------------------------------------------------------------------------------------------------------------------------------------------------------------------------------------------------------------------------------------------------------------------------------------------------------------------------------------------------------------------------------------------------------------------------------------
>OTU_142
----------------------------------------------------------------------------------------------------------------------------------------------------------------------------------------------------------------------------------KHYGHWLD-VWSE---LTDHEESEY---IGLNKHKAKT-SYLRSGGS-----TGVLGAS---------------APAT----HTTWQLFIPLKFWFCR-----------NPGLALP--LIALQYHEVKVK----------------------------------------------------------------------------------------------------------------------------------------------------------------------------------------------------------------------------------------------------------------------------------------------------------------------------------------------------------------------------------------------------------------------------------------------------------------------------------------------------------------------------------------------------------------------------------------------------------------------------------------------------------------------------------------
>OTU_210
----------------------------------------------------------------------------------------------------------------------------------------------------------------------------------------------------------------------------------RQYGDWMQ-IWTQ---LSVDSSIV----PAFDSLVGNT-HDLVLMK--RPNGIALDGTC-SA-SETTISCV---PRAG----TPAKTLYVPLQFWFCR-----------NPGVAIP--LIALQYHEVRVNVTFETWQNCMYAESGLG----------------------------VPSTLANNLLRL-----HLFM----------------------------------------------------------------------------------------------------------------------------------------------------------------------------------------------------------------------------------------------------------------------------------------------------------------------------------------------------------------------------------------------------------------------------------------------------------------------------------------------------------------------------------------------------------------------------------------------------------------------
>OTU_250
----------------------------------------------------------------------------------------------------------------------------------------------------------------------------------------------------------------------------------RQYGDWMQ-IWTQ---LSVDQSIM----PAFESLIGNT-HDLVLMK--RPNGMALDGTC-SS-SETTISCV---PRAG----TPAKTLYVPLQFWFCR-----------NPGVAIP--LIALQYHEVRVNVQFETWQNCQYAESGIG----------------------------RPVALAASPLRL-----RLST----------------------------------------------------------------------------------------------------------------------------------------------------------------------------------------------------------------------------------------------------------------------------------------------------------------------------------------------------------------------------------------------------------------------------------------------------------------------------------------------------------------------------------------------------------------------------------------------------------------------
>PBCV
----------------------------------------------------------------------------------------------------------------------------------------------------------------------------------------------------------------------------------KHYNDWFR-TYDA---LFRMNDDR----YNYRRMTDWV-NNE----------------------------------VV----GSQKRFYVPLIFFFNQ-----------TPGLALP--LIALQYHEVKLYFTLASQVQGVNYSGTGA--------------------------IANAAQPTMSVWVD-----YIFLDTQE----RTRFAQLPHEYLIEQ-----------------------------------------------------------------------------------------------------------------------------------------------------------------------------------------------------------------------------------------------------------------------------------------------------------------------------------------------------------------------------------------------------------------------------------------------------------------------------------------------------------------------------------------------------------------------------------------------
>PBCV_CVK2_Vp52
----------------------------------------------------------------------------------------------------------------------------------------------------------------------------------------------------------------------------------KHYNDWFR-TYDA---LFRMNDDR----YNYRRMTDWV-NNE----------------------------------VV----GSQKRFYVPLIFFFNQ-----------TPGLALP--LIALQYHEVKLYFTLASQVQGVNYSGTGA--------------------------IANAAQPTMSVWVD-----YIFLDTQE----RTRFAQLPHEYLIEQ-----------------------------------------------------------------------------------------------------------------------------------------------------------------------------------------------------------------------------------------------------------------------------------------------------------------------------------------------------------------------------------------------------------------------------------------------------------------------------------------------------------------------------------------------------------------------------------------------
>BAA35143|Chlorella_virus_CVK2
----------MAGGLSQLVAYGAQDVYL-TGNPQITFFKTVY-RRYTNFAI-----ESIQQTIN-GSVGFGNKVSTQI--SRNGDLITDIVVEFVLTKGG-------------------------------------------------------------------------NGGTTY--------------------------YPAEELLQDVELEIGGQRID-KHYNDWFR-TYDA---LFRMNDDR----YNYRRMTDWV-NNE----------------------------------VV----GSQKRFYVPLIFFFNQ-----------TPGLALP--LIALQYHEVKLYFTLASQVQGVNYSGTGA--------------------------IANAAQPTMSVWVD-----YIFLDTQE----RTRFAQLPHEYLIEQLQFTGSETA----TPSATTQASQNIRLNFNHPTKYLAWNFNNPA---------------------------------------------------------------------------------------------------------------------------NYGQYT------------------ALANIP----GACANAGTAT----------------------------------------------ATVTAPDW-------------------------------------GNT--------------------------------------------G--TYYEQLA-------------------VLDSAKIQLNGQDRFA--TRKGSYFNKVQPYQSIGGVTPA-----------------------GVYMYSFALKPAG-RQPSGTCNFSRIDNATLSLTYKTCSVDA----TSPAAVLGN-TELVTANTATLLTALNIYAKNYNVLRIMSGMGG-------------------------------LAYAN---------
>PBCV1_A430L
----------------------------------------------------------------------------------------------------------------------------------------------------------------------------------------------------------------------------------KHYNDWFR-TYDA---LFRMNDDR----YNYRRMTDWV-NNE----------------------------------LV----GAQKRFYVPLIFFFNQ-----------TPGLALP--LIALQYHEVKLYFTLASQVQGVNYNGSSA--------------------------IAGAAQPTMSVWVD-----YIFLDTQE----RTRFAQLPHEYLIEQ-----------------------------------------------------------------------------------------------------------------------------------------------------------------------------------------------------------------------------------------------------------------------------------------------------------------------------------------------------------------------------------------------------------------------------------------------------------------------------------------------------------------------------------------------------------------------------------------------
>AAA88828|Chlorella_virus
----------MAGGLSQLVAYGAQDVYL-TGNPQITFFKTVY-RRYTNFAI-----ESIQQTIN-GSVGFGNKVSTQI--SRNGDLITDIVVEFVLTKGG-------------------------------------------------------------------------NGGTTY--------------------------YPAEELLQDVELEIGGQRID-KHYNDWFR-TYDA---LFRMNDDR----YNYRRMTDWV-NNE----------------------------------LV----GAQKRFYVPLIFFFNQ-----------TPGLALP--LIALQYHEVKLYFTLASQVQGVNYNGSSA--------------------------IAGAAQPTMSVWVD-----YIFLDTQE----RTRFAQLPHEYLIEQLQFTGSETA----TPSATTQASQNIRLNFNHPTKYLAWNFNNPT---------------------------------------------------------------------------------------------------------------------------NYGQYT------------------ALANIP----GACSGAGTAA----------------------------------------------ATVTTPDY-------------------------------------GNT--------------------------------------------G--TYNEQLA-------------------VLDSAKIQLNGQDRFA--TRKGSYFNKVQPYQSIGGVTPA-----------------------GVYLYSFALKPAG-RQPSGTCNFSRIDNATLSLTYKTCSIDA----TSPAAVLGN-TETVTANTATLLTALNIYAKNYNVLRIMSGMGG-------------------------------LAYAN---------
>PBCV_VP54
----------------------------------------------------------------------------------------------------------------------------------------------------------------------------------------------------------------------------------KHYNDWFR-TYDA---LFRMNDDR----YNYRRMTDWV-NNE----------------------------------LV----GAQKRFYVPLIFFFNQ-----------TPGLALP--LIACNTHEVKLYFTLASQVQGVNYNGSSA--------------------------IAGAAQPTMSVWVD-----YIFLDTQE----RTRFAQLPHEYLIEQ-----------------------------------------------------------------------------------------------------------------------------------------------------------------------------------------------------------------------------------------------------------------------------------------------------------------------------------------------------------------------------------------------------------------------------------------------------------------------------------------------------------------------------------------------------------------------------------------------
>ABT14984|Chlorella_virus_NY2A
----------MAGGLSQLVAYGAQDVYL-TGNPQITFFKTVY-RRYTNFAI-----ESIQQTIN-GSVGFGNKVSTQI--SRNGDLITDIVVEFVLTKVG-------------------------------------------------------------------------NGGTTY--------------------------YPAEELLQDVELEIGGQRID-KHYNDWFR-TYDA---LFRMNDDR----FNYRRMTDWV-NNE----------------------------------VV----GSQKRFYVPLIFFFNQ-----------TPGLALP--LIALQYHEVKLYFTLASQVQGVNVNGTTA--------------------------IASAQQPTMSVWVD-----YIFLDTQE----RTRFAQLPHEYLIEQLQFTGSETA----TPSATTQASQNIRLNFNHPTKYLAWNFNNPA---------------------------------------------------------------------------------------------------------------------------NYGQYT------------------ALANIP----GACGNAGTAT----------------------------------------------ASVTYPDW-------------------------------------GNT--------------------------------------------G--TYNEQLA-------------------VLDSAKIQLNGQDRFA--TRKGSYFNKVQPYQSIGGVTPA-----------------------GVYIYSFALKPAG-RQPSGTCNFSRIDNATLTLTYKTCSIDA----TSPAAVLGN-TETVTANTATLLTALNIYAKNYNVLRIMSGMGG-------------------------------LAYAN---------
>ABU44077|AR158_C532L|Chlorella_virus_AR158
----------MAGGLSQLVAYGAQDVYL-TGNPQITFFKTVY-RRYTNFAI-----ESIQQTIN-GSVGFGNKVSTQI--SRNGDLITDIVVEFVLTKVG-------------------------------------------------------------------------NGGTTY--------------------------YPAEELLQDVELEIGGQRID-KHYNDWFR-TYDA---LFRMNDDR----FNYRRMTDWV-NNE----------------------------------VV----GSQKRFYVPLIFFFNQ-----------TPGLALP--LIALQYHEVKLYFTLASQVQGVNVNGTTA--------------------------IASAQQPTMSVWVD-----YIFLDTQE----RTRFAQLPHEYLIEQLQFTGSETA----TPSATTQASQNIRLNFNHPTKYLAWNFNNPA---------------------------------------------------------------------------------------------------------------------------NYGQYT------------------ALANIP----GACGNAGTAT----------------------------------------------ASVTYPDW-------------------------------------GNT--------------------------------------------G--TYNEQLA-------------------VLDSAKIQLNGQDRFA--TRKGSYFNKVQPYQSIGGVTPA-----------------------GVYIYSFALKPAG-RQPSGTCNFSRIDNATLTLTYKTCSIDA----TSPAAVLGN-TETVTANTATLLTALNIYAKNYNVLRIMSGMGG-------------------------------LAYAN---------
>4587049|dbj|BAA76600|Chlorella_virus
----------MAGDLSQLVAYGAQDVYL-TGNPQITFFKTVY-RRYTNFAI-----ESIQQTIN-GSVGFGNKVSTQI--SRNGDLITDIVVEFVLTKVG-------------------------------------------------------------------------PANTTY--------------------------FPAEQLLQDVELEIGGQRID-KHYNDWFR-TYDA---LFRMNDDR----RNYRRMVDWV-GNE----------------------------------TV----GSQKRFYVPLIFFFNQ-----------TPGLALP--LIALQYHEVKLYFTLGSQIQGVNYS-AAA--------------------------PSRCRSATMSVWVD-----YIFLDTQE----RTRFAQLPHEYLIEQLQFTGSETA----TPSATTQASQNIRLNFNHPTKYLAWNFNNPS---------------------------------------------------------------------------------------------------------------------------VYGQYT------------------ALANIA----GACSNAGTAS----------------------------------------------ATVNFPDW-------------------------------------GNT--------------------------------------------G--TYYEQLA-------------------VLDSAKIQLNGQDRFA--TRKGSYFNTVQPYQSIGGVTPA-----------------------GVYMYSFALKPAG-RQPSGTCNFSRIDNATLSLTYKTCSVNA----TSPAAVLGN-TETVTANTATLLTALNIYAKNYNVLRIMSGMGG-------------------------------LAYAN---------
>ABT16414|Chlorella_virus
----------MAGGLSQLVAYGAQDVYL-TGNPQITFFKTVY-RRYTNFAV-----ESIQQTIN-GSVGFGNKVSTQI--SRNGDLITDIVIEFVLESVG----------------------------------------------------------------------------PTF--------------------------YPAEQLLQDVELEIGGQRID-KHYNDWFR-TYDS---IFRMDNDR----VNYRRMTDYV-DNE----------------------------------SI----GTTKRFYVPLIFFFNQ-----------TPGLALP--LIALQYHEVKLYFTLASSVNGITANASGS--------------------TSGFANGATVTAPQMSVYVD-----YIFLDTQE----RTRFAQLPHEYLIEQLQFTGSETA----TISTTTQASQNIRMNFNHPTKYLAWNFTPGTYN-------------------------------------------------------------------------------------------------------------------------SYGRYT------------------ALANV------------SVN----------------------------------------------SNTTVGDT-------------------------------------ANT--------------------------------------------A--TFNEQLA-------------------PLDSAKIQLNGQDRFS--SRKGSYFNKVQPYQTVGSVVPA-----------------------GVYLYSFALKPAG-RQPSGTCNFSRIDNATLSLTYKTASVNAYDVIANVANGLGQ-SETVTANTAVALTNLNIYAKNYNVFRVMSGMGG-------------------------------LAFAN---------
>ABT140177|Chlorella_virus_MT325
----------MAGGLSQLVAYGAQDVYL-TGNPQITFFKTVY-RRYTNFAV-----ESIQQTIN-GSVGFGNKVSTQI--SRNGDLITDIVVEFVLTKQG----------------------------------------------------------------------------PTF--------------------------YCAEQLLQDVELEIGGQRID-KHYADWFR-MYDS---LFRMDNDR----QNYRRMTDFV-NDE----------------------------------PA----TAVKRFYVPLIFFFNQ-----------TPGLALP--LIALQYHEVKLYFTLASTVNGITAVEGGA--------------------------AVTAVAPQMSVWVD-----YIFLDTQE----RTRFAQLPHEYLIEQLQFTGSETA----TPSASSQSTQNIRLNFNHPTKYLAWNFSNPSPL-------------------------------------------------------------------------------------------------------------------------AYGQYT------------------ALANL------------TAS----------------------------------------------SNVGYGDV-------------------------------------PNT--------------------------------------------A--VFNEALA-------------------ILDSSKLQLNGQDRFA--ARKGSYFNQVQPFQTIGSLAPS-----------------------GVYLYSFALKPAG-RQPSGTCNFSRIDNATLSLTYKTCSVAANTATTVTAAALYSGGETVTASTGTQLTALNIYAKNYNVLRIMSGMGG-------------------------------LAYAN---------
>AAC27492|Vp49|Chlorella_virus
----------MAGGLSQLVAYGAQDVYL-TGNPQITFFKTVY-RRYTNFAV-----ESIQQTIN-GSVGFGNKVSTQI--SRNGDLITDIVVEFVLTKQG----------------------------------------------------------------------------PTF--------------------------YCAEQLLQDVELEIGGQRID-KHYADWFR-MYDS---LFRMDNDR----QNYRRMTDFV-NDE----------------------------------PA----TAVKRFYVPLIFFFNQ-----------TPGLALP--LIALQYHEVKLYFTLASTVNGITAVEGGA--------------------------AVTAVAPQMSVWVD-----YIFLDTQE----RTRFAQLPHEYLIEQLQFTGSETA----TPSTTSQSTQNIRLNFNHPTKYLAWNFSNPSPL-------------------------------------------------------------------------------------------------------------------------AYGQYT------------------ATANL------------TAS----------------------------------------------SNVLYGDV-------------------------------------PNT--------------------------------------------A--VFNEALA-------------------ILDSSKLQLNGQDRFA--ARKGSYFNQVQPFQTIGSLAPS-----------------------GVYLYSFALKPAG-RQPSGTCNFSRIDNATLSLTYKTASVNAYAATATTAAALYA-SETVTANTATSLTALNIYAKNYNVLRIMSGMGG-------------------------------LAYAN---------
>ABT15755|Chlorella_virus_FR483
----------MAGGLSQLVAYGAQDVYL-TGNPQITFFKTVY-RRYTNFAV-----ESIQQTIN-GSVGFGNKVSTQI--SRNGDLITDIVVEFVLTKQG----------------------------------------------------------------------------PTF--------------------------YCAEQLLQDVELEIGGQRID-KHYADWFR-MYDS---LFRMDNDR----QNYRRMTDFV-NDE----------------------------------PA----TAVKRFYVPLIFFFNQ-----------TPGLALP--LIALQYHEVKLYFTLASTVNGITAVEGGA--------------------------AVTAVAPQMSVWVD-----YIFLDTQE----RTRFAQLPHEYLIEQLQFTGSETA----TPSATSQSTQNIRLNFNHPTKYLAWNFNNPSPM-------------------------------------------------------------------------------------------------------------------------AYGQYT------------------ATANL------------TAS----------------------------------------------SNVLYGDV-------------------------------------PNT--------------------------------------------A--VFNEALA-------------------ILDSSKLQLNGQDRFA--ARKGSYFNQVQPFQTIGSLAPS-----------------------GVYLYSFALKPAG-RQPSGTCNFSRIDNATLSLTYKTASVNAYAATATTAAALYA-SETVTANTATSLTALNIYAKNYNVLRIMSGMGG-------------------------------LAYAN---------
>OTU_026
----------------------------------------------------------------------------------------------------------------------------------------------------------------------------------------------------------------------------------RHYGHWLT-VWTN---LTEVNP------LGVSAAAADD-TGAEPGS--SATLAQLMGY-----NHQGYACD---NTQA----TAPAVAHVPLQFWFCR-----------NPGLALP--LIALQYHEVK------------------------------------------------------------------------------------------------------------------------------------------------------------------------------------------------------------------------------------------------------------------------------------------------------------------------------------------------------------------------------------------------------------------------------------------------------------------------------------------------------------------------------------------------------------------------------------------------------------------------------------------------------------------------------------------
>OTU_221
----------------------------------------------------------------------------------------------------------------------------------------------------------------------------------------------------------------------------------RHYGHWLT-VWTN---LTEVNP------LGVSAAAADD-TGAEPGS--SATLAQLMGY-----NHQGYACD---NTQA----TAPAVAHVPLQFWYCR-----------NPGLALP--LITLQYHEVR------------------------------------------------------------------------------------------------------------------------------------------------------------------------------------------------------------------------------------------------------------------------------------------------------------------------------------------------------------------------------------------------------------------------------------------------------------------------------------------------------------------------------------------------------------------------------------------------------------------------------------------------------------------------------------------
>OTU_243
----------------------------------------------------------------------------------------------------------------------------------------------------------------------------------------------------------------------------------KHYGHWLT-VWQQ---LTELNP------TGLQTGCTGN-GVEPTAG--QSTLGQLMSY-----NHGGRN-----GSLA----AAPTFASVPLQFWFCR-----------NPGLALP--LIALQYHEVK------------------------------------------------------------------------------------------------------------------------------------------------------------------------------------------------------------------------------------------------------------------------------------------------------------------------------------------------------------------------------------------------------------------------------------------------------------------------------------------------------------------------------------------------------------------------------------------------------------------------------------------------------------------------------------------
>OTU_081
----------------------------------------------------------------------------------------------------------------------------------------------------------------------------------------------------------------------------------KHYGHWLT-VWEN---LTEPNPFGQQSVLITAAGTSGG-VGQEALS--GNTLSQRRSY-----NHLGTSLA---AAAP----GVPTNISVPLQFWFCR-----------NPGLAPP--LIALQYHEVK------------------------------------------------------------------------------------------------------------------------------------------------------------------------------------------------------------------------------------------------------------------------------------------------------------------------------------------------------------------------------------------------------------------------------------------------------------------------------------------------------------------------------------------------------------------------------------------------------------------------------------------------------------------------------------------
>OTU_308
[truncated: 18,170 more chars]
