# Supplementary material for: Seasonal Dynamics of Algae-Infecting Viruses and Their Inferred Interactions with Protists
Source: Viruses. 2019 Nov 9;11(11):1043. doi: 10.3390/v11111043 (PMC6893440; doi:10.3390/v11111043)
Supplement: Supplementary file 1 [file viruses-11-01043-s001.zip › sup/Table S1 OTU table.xlsx]

## Sheet: OTUtab_Virus_97%_NoSingleton
Old_OTU_ID	NEW_vOTU_ID	Total Reads	%TotReads	Frequency	MAR.10	APR.10	MAY.10	JUN.10	AUG.10	SEP.10	OCT.10	NOV.10	DEC.10	JAN.11	FEB.11	MAR.11	APR.11	MAY.11	JUN.11	DNA sequence	AA sequence	Viroblast Taxonomy	Subject	Subject source	Score	Percentage	Expect	Identities	Max sequence length	Phylogenetic Taxonomy
OTU_528	vOTU_001	89978	70.9746	15	1351	778	65	260	1	433	931	2927	13340	14934	18097	15641	13270	6801	1149	CAAGCACTACCAGAAGTGGTGGCGCATGTACTCCGAGCTCTACCTCGATGAGTCCAAGAAGGCCACTTGGGGTAAGATGACCACTGCGGGTAACGGCAAGACTGTCTACCTCCCCCTCGTCTTCTTCTTCAACCGTAACCCAGGTCTCTACCTCCCCTCATCGCCCTCCAGTACCACGAGGTCCGCATTGATTTCGACCTCGCGTCCGACTTCGGTAACTACCTCGACACACAGACCTTCAAGGTCTGGGCCAACTACGTGTACCTCGACACCGAGGAGCGTCGTCGCTTCGCGCAGAGGGTCACGAGTACCTCA	KHYQKWWRMYSELYLDESKKATWGKMTTAGNGKTVYLPLVFFFNRNPGLYLPSSPSSTTRSALISTSRPTSVTTSTHRPSRSGPTTCTSTPRSVVASRRGSRVP	Micromonas sp. RCC1109 virus MpV1, complete genome	NC_014767.1	Viral GenBank	425	90	2e-116	286/317	315	Phycodnaviridae
OTU_515	vOTU_002	13181	10.3972	6	0	0	1	1	9593	3575	2	9	0	0	0	0	0	0	0	CCGTCAGTATGGTGATTGGATGCACATCTGGAACCAACTTACCCTCTCCAATGAGCAGAAGGATGGCTACAACAAGATGATCGGAAACACCACCCAGCTTACCTACATCACCGATCCTGGATTCGCCAATGTGTCTGGACCTTGCGCTGCCGCTGGTGGACCTTCCCAGGTGTGCGCTCCCCGTAATGCTCTTCCTGAGACTACCCTTTACGTGCCCCTTCAGTTCTGGTTTTTGCCG	RQYGDWMHIWNQLTLSNEQKDGYNKMIGNTTQLTYITDPGFANVSGPCAAAGGPSQVCAPRNALPETTLYVPLQFWFLP	Megaviridae environmental sample clone Q1-B-21 major capsid protein gene, partial cds	KT445734.1	Viral GenBank	215	84	1e-53	171/204	238	Mimiviridae
OTU_434	vOTU_003	8712	6.87202	15	1217	705	3517	1302	20	97	51	250	16	3	5	9	100	51	1369	CAAGCACTACCAGAAGTGGTGGCGCATGTACTCCGAGCTCTACCTCGATGAGTCCAAGAAGGCCACTTGGGGTAAGATGACCACTGCGGGTGACGGCAAGACTGTCTACCTCCCCCTTATTTTCTTCTTTAACAGGAATCCTGGACTTGCCCTCCCACTAATTGCTCTGCAGTACCATGAGGTGCGCATCGATTTCGATTTAGCGTCTGACTTTGATACCTTCCTCAGCACCTCTGTCTTCAAGGTGTGGGCCAACTACGTCTACCTTGACACTGAGGAGCGTAGGCGATTTGCGCAGAAGGGCCACGAGTACCTCGTCGAACAGCTCCAC	KHYQKWWRMYSELYLDESKKATWGKMTTAGDGKTVYLPLIFFFNRNPGLALPLIALQYHEVRIDFDLASDFDTFLSTSVFKVWANYVYLDTEERRRFAQKGHEYLVEQLH	Uncultured Phycodna virus isolate OTU/P06-04 putative major capsid protein (MCP) gene, partial cds	EU006619.1	Viral GenBank	491	93	1e-136	307/330	331	Phycodnaviridae
OTU_052	vOTU_004	3762	2.96746	9	3637	93	21	1	0	0	0	4	0	3	1	1	1	0	0	TCGCCAGTACGGTGATTGGATGCACATCTGGAACCAGCTCACTCTGACCGTGGACCAGCGCTCCGGCTACTTTGCCATGATCGGCAACACCACTCAGTTGACTTACATCACCGACCCCTCTTTTAACGATGTTGACGGTCCTTGCCAGGCCACCGCCCCCCGTCAGGTGTGCGCTCCCCGCAACGCCCTCCCCGAGACCACCCTCTACGTCCCATTCCAGTTC	RQYGDWMHIWNQLTLTVDQRSGYFAMIGNTTQLTYITDPSFNDVDGPCQATAPRQVCAPRNALPETTLYVPFQF	Uncultured phycodnavirus clone mcp_DH201302_27 putative major capsid protein (mcp) gene, partial cds	KP775277.1	Viral GenBank	352	95	5e-95	212/223	223	Mimiviridae
OTU_094	vOTU_005	1153	0.909485	3	0	0	1151	0	0	1	1	0	0	0	0	0	0	0	0	TAAACAAACTACTGAATGGAATCAGATCTGGGCTGATTTATCGGCACCCGAATCAAAAGCAGATGGATTTAAATGTATGACAGGTGCAACTGGAGTTACTGGTGTAACTGCTGTTGGAGAAGTCCATGTACCTCTCAACTTTTGGTTCTGCCGTAATCCAGGTCTTGCTTTACCTTTAATTGCCCTCCAGTACCACGAAGTCAGGCTTAAATGTGTTTGGGGTGCTGCCACAGGATCAGGTAGAAAGGTTTTATGCGACTACATATACCTTGACACCGATGAGCGCCGTCGTTTCGCACAGGTTTCTCATGAATACCTCGCGAGCAATTCCAC	KQTTEWNQIWADLSAPESKADGFKCMTGATGVTGVTAVGEVHVPLNFWFCRNPGLALPLIALQYHEVRLKCVWGAATGSGRKVLCDYIYLDTDERRRFAQVSHEYLASNS	Uncultured phycodnavirus clone 356-M5.5 major capsid protein gene, partial cds	KF008059.1	Viral GenBank	86	86	2e-14	66/77	333	Phycodnaviridae
OTU_398	vOTU_006	859	0.677578	9	0	0	0	0	0	109	400	156	2	1	1	2	0	80	108	TCGTCACTACGGTGATTGGCTCAACATCTGGAATGAATTAACTCAGGAACCAGGTAAACAGGCTGGTTATGATAATATGGTTGGTAACACTGTTGCTTTAACTGGCACTGGACATAACTCTACTGAAGCAACTACTTTATATGTTCCACTTCAGTTTTGGTTCTGCCGTAATCCTGGTTTAGCATTACCTCTTATTGCTCTTCAGTACCACGAGGTTAAGATTAATTTAGAATTCCGTCAGAAGGAAGAAACCTATGTTACTAGTTCTAATGTTATTGAATGTTCTGGAGGTGGTTCTGGTTGCCAAGTATGCATTCCTTCTCTTGAAGCTGCATCTCTCTACGTTGATTATATCTACCTTGACACTGATGAACGTCGTCGCTTCGCTCAGGTTTCCCAC	RHYGDWLNIWNELTQEPGKQAGYDNMVGNTVALTGTGHNSTEATTLYVPLQFWFCRNPGLALPLIALQYHEVKINLEFRQKEETYVTSSNVIECSGGGSGCQVCIPSLEAASLYVDYIYLDTDERRRFAQVSH	Uncultured phycodnavirus clone mcp_DH201209_20 putative major capsid protein (mcp) gene, partial cds	KP775225.1	Viral GenBank	188	70	3e-45	289/413	400	Mimiviridae
OTU_363	vOTU_007	769	0.606586	11	61	326	12	2	0	0	0	3	72	104	54	84	48	3	0	CAAGCACTACCAGAAGTGGTGGCGCATGTACTCCGAGCTTTACCTCGATGAGGCCAAGAAGGCCACTTGGGGTAAGATGACCACTGCGGCTGACGGTTCCACTGTGTACCTCCCCCTTATTTTCTTCTTTAACAGGAATCCCGGACTTGCCCTCCCACTAATTGCTCTGCAGTACCATGAGGTCCGCATCGATTTCGATTTGGCGTCCGATATGGAGACCTTCCTTAACAAGAACGTCTTCAAGGTCTGGGCCAACTACGTCTACCTTGACACCGAGGAGCGTCGCCGATTCGCCCAGAAGGGTCATGAGTACCTCATTGAACAGCTCCAC	KHYQKWWRMYSELYLDEAKKATWGKMTTAADGSTVYLPLIFFFNRNPGLALPLIALQYHEVRIDFDLASDMETFLNKNVFKVWANYVYLDTEERRRFAQKGHEYLIEQLH	Uncultured Phycodna virus isolate OTU/P06-04 putative major capsid protein (MCP) gene, partial cds	EU006619.1	Viral GenBank	419	88	7e-115	291/330	331	Phycodnaviridae
OTU_535	vOTU_008	726	0.572668	1	0	0	0	0	0	0	0	726	0	0	0	0	0	0	0	CAAACAGTACGGTGACTGGATGCACATTTGGAATCAGCTTACCCTCACCTCCGAACAGGAGGATGGTTTCCACAAAAATGATTGGTAACACCACTCAACTTACCTACTTGACTGACCCCAAGTTTGCTAAAGTCGCGACCGCTTGCTCGTCGGATGATGTCCCTAACGCCACCTGCGCCCCTCGCCAAGCGCTCCCAGAGACGACTCTTTACGTCCCTCTCGAGTTC	KQYGDWMHIWNQLTLTSEQEDGFHKNDW*HHSTYLLD*PQVC*SRDRLLVG*CP*RHLRPSPSAPRDDSLRPSRV	Megaviridae environmental sample clone WC10-12 major capsid protein gene, partial cds	KT445360.1	Viral GenBank	118	75	2e-24	135/180	227	Mimiviridae
OTU_190	vOTU_009	613	0.483534	3	160	0	452	1	0	0	0	0	0	0	0	0	0	0	0	CAAGCACTACCAAAAGTGGTGGCGTTTGTACTCCGAGCTTTACTTGGATGAGTCCAAGAAGGCCAGCTGGGCGAAGCTCACCACCGCCAAGGATGGCAAGGCGGTCTACCTCCCACTCATCTTCTTCTTCAACCGCAACCCAGGTTTGTATTTGCCATTGATTGCCCTTCAATACCACGAAGTGCGCATCGATATCGATTTGGCGGGCGACATGGAAACCTACCTCAACAAGAACGTCTTCAAGGTCTGGGCGAACTACATCTACCTCGACACCGAAGAGCGCCGACGCTTCGCGCAAAAGGGTCACGAATACC	KHYQKWWRLYSELYLDESKKASWAKLTTAKDGKAVYLPLIFFFNRNPGLYLPLIALQYHEVRIDIDLAGDMETYLNKNVFKVWANYIYLDTEERRRFAQKGHEY	Micromonas pusilla virus PL1, *** SEQUENCING IN PROGRESS ***, 2 unordered pieces	HQ633072.1	Viral GenBank	345	84	1e-92	265/314	314	Phycodnaviridae
OTU_033	vOTU_010	609	0.480379	3	0	0	0	0	1	598	10	0	0	0	0	0	0	0	0	CAAGCACTACCAGAAGTGGTGGCGCATGTACTCCGAGCTCTACCTCGATGAGGCCAAGAAGGCCACTTGGGGTAAGATGACCACTGCGGCGGACACCGGTACTGATACTGGTACTGTCTACCTCCCCCTTATTTTCTTCTTTAACAGGAATCCTGGACTTGCCCTCCCACTAATTGCCCTGCAGTACCATGAGGTGCGCATCGATTTCGATTTAGCGTCTAACTTCAACACCTACCTCAATACCTCCGTCTTCAAGGTGTGGGCCAACTACGTCTACCTTGACACTGAGGAGCGTCGCCGATTCGCCCAGAAGGGTCATGAGTACC	KHYQKWWRMYSELYLDEAKKATWGKMTTAADTGTDTGTVYLPLIFFFNRNPGLALPLIALQYHEVRIDFDLASNFNTYLNTSVFKVWANYVYLDTEERRRFAQKGHEY	Uncultured Phycodna virus isolate OTU/P06-04 putative major capsid protein (MCP) gene, partial cds	EU006619.1	Viral GenBank	437	90	2e-120	292/326	326	Phycodnaviridae
OTU_444	vOTU_011	445	0.351016	1	0	0	445	0	0	0	0	0	0	0	0	0	0	0	0	CAAGCACTACCAACGCTGGTGGCGTTTGTACTCCGAGCTTTACTTGGATGAAGCCAAGAAGGCTACTTACGCCAAGATGACCACCGCGATTACCGGTAACACCGTGTATTTGCCACTCATCTTCTTCTTCAACCGCAACCCAGGCCTCTACTTGCCATTGATTGCGCTCCAATACCACGAAGTCCGCCTCGACTTCGATTTGTCGGCTTCCTTCACGTCGGTGACTGACGGTTCTTTCAAGGTGTGGGCGAACTACATCTACTTGGACACCGAAGAGCGCCGCCGATTCGCGCAAAGGGTCACGAATACCTCATCGAACAATTCCAC	KHYQRWWRLYSELYLDEAKKATYAKMTTAITGNTVYLPLIFFFNRNPGLYLPLIALQYHEVRLDFDLSASFTSVTDGSFKVWANYIYLDTEERRRFAQRVTNTSSNNS	Ostreococcus lucimarinus virus OlV1, complete genome	NC_014766.1	Viral GenBank	370	86	3e-100	282/329	327	Phycodnaviridae
OTU_009	vOTU_012	384	0.302899	12	30	183	1	1	0	3	2	0	23	38	36	49	10	8	0	CAAGCACTACCAGAAGTGGTGGCGTCTGTACTCCGAGCTCTACCTCGATGAGGCCAAGAAGCTCAACTGGGGTAAGATGACCACTGCGCTCACCGGTAAGACTGTGTACTTGCCCTTGATCTTCTTCTTCAACCGCAACCCAGGTTTGTACCTCCCACTCATTGCCCTTCAATACCACGAAGTGCGCATTGACTTCGATTTGGCGTCCACCTTCGACACCTACTTGAGCACCTCCGTGTTCAAGGTCTGGGCGAACTACGTGTACCTCGACACCGAGGAACGCCGACGCTTCGCGCAAAAGGGTCACGAATACCTCATTGAACAATTCCAC	KHYQKWWRLYSELYLDEAKKLNWGKMTTALTGKTVYLPLIFFFNRNPGLYLPLIALQYHEVRIDFDLASTFDTYLSTSVFKVWANYVYLDTEERRRFAQKGHEYLIEQFH	Ostreococcus mediterraneus virus 1 isolate OmV1, complete genome	NC_028092.1	Viral GenBank	524	95	2e-146	314/330	331	Phycodnaviridae
OTU_335	vOTU_013	352	0.277657	13	0	34	4	16	0	20	9	8	35	5	18	20	10	162	11	CAAGCACTACCAGCGTTGGTGGAGGCTTTACTCCGAGCTTTACCTGGACGAGTCCAAGAAGCTCACTTGGGGTAAGATGACCACCCCCGGTGCGAACGGCGGTAAGATGTACCTTCCTCTTATTTTCTTCTTTAACCGCAATCCTGGACTTGCCCTCCCACTAATTGCTCTGCAGTATCATGAAGTCAGGCTGGATTTCGATTTATCTTCGGAGTTCTCACTGTATACCGATGATAGCACCTTCAAGGTCTGGGCTAATTACATTTACCTCGACACTGAGGAGCGTAGGCGATTCGCGCAGAAGGGTCATGAGTACCTCGTCGAACAGCTCCAC	KHYQRWWRLYSELYLDESKKLTWGKMTTPGANGGKMYLPLIFFFNRNPGLALPLIALQYHEVRLDFDLSSEFSLYTDDSTFKVWANYIYLDTEERRRFAQKGHEYLVEQLH	Uncultured Phycodna virus isolate OTU/M05-01 putative major capsid protein (MCP) gene, partial cds	EU086758.1	Viral GenBank	280	79	4e-73	267/337	334	Phycodnaviridae
OTU_187	vOTU_014	230	0.181424	10	120	41	4	34	0	0	0	7	1	8	1	1	0	0	13	CAAGCACTACCAGAAGTGGTGGCGTCTGTACTCCGAGCTCTACCTCGATGAGGCCAAGAAGCTCAACTGGGGTAAGATGACCACTGCCGGCAATGGCAAGACTGTCTATTTGCCCCTAGTCTTTTTCTTTAACCGCAATCCTGGACTTGCCCTCCCACTAATTGCTCTGCAGTATCATGAAGTCAGGCTGGATTTCGATTTA	KHYQKWWRLYSELYLDEAKKLNWGKMTTAGNGKTVYLPLVFFFNRNPGLALPLIALQYHEVRLDFDL	Uncultured Phycodna virus isolate OTU/M05-01 putative major capsid protein (MCP) gene, partial cds	EU086758.1	Viral GenBank	306	94	6e-81	189/202	202	Phycodnaviridae
OTU_568	vOTU_015	217	0.171169	14	10	125	3	4	0	13	8	1	4	4	3	14	7	10	11	CAAGCACTACCAACGCTGGTGGCGTTTGTACTCCGAGCTTTACTTGGACGAGTCCAAGAAGGCTAACTGGGGTAAGATGACCACTGCGCTCACTGGCAAGACTGTTTACTTGCCCTTGATCTTCTTCTTTAACCGCAACCCAGGTTTGTACTTGCCATTGATTGCTTTGCAATACCACGAAGTGCGCATTGACTTCGATTTGGCGGCTACCTTCGACACCTACTTGAGCACCTCCGTGTTCAAGGTGTGGGCGAACTATGTGTACTTGGACACCGAAGAGCGCCGACGCTTCGCGCAAAAGGGCCACGAGTACCTCATCGAACAACTCCAC	KHYQRWWRLYSELYLDESKKANWGKMTTALTGKTVYLPLIFFFNRNPGLYLPLIALQYHEVRIDFDLAATFDTYLSTSVFKVWANYVYLDTEERRRFAQKGHEYLIEQLH	Ostreococcus mediterraneus virus 1 isolate OmV1, complete genome	NC_028092.1	Viral GenBank	488	93	2e-135	306/330	331	Phycodnaviridae
OTU_507	vOTU_016	215	0.169592	5	0	0	0	0	0	4	54	149	4	4	0	0	0	0	0	CCGTCATTATTCCGAATGGATGAATGTTTGGAGTGAATTATCAACTCCGGAATCTAAGGCAGTAGGTCTTAAATCTATGCAGGGAGATATCGGGAAAACTGGGGACGGTACAGGGGTTGGCCGTGTTCAGGTTCCTCTTCAGTTCTGGTTCTGTCGCAACCCGGGTCTTGCTCTTCCTTTAATTGCCCTTCAATACCATGAAGTTAAGGTAAAGGTTACTTGGGGTAGCAATGCAGATACCACTTGTAGAATAAATTGTGATTACATCTACCTTGACACTGATGAACGTCGTAGATTTGCCCAAGTTTCACACGAATACCTCATTGAGCAATTCCAC	RHYSEWMNVWSELSTPESKAVGLKSMQGDIGKTGDGTGVGRVQVPLQFWFCRNPGLALPLIALQYHEVKVKVTWGSNADTTCRINCDYIYLDTDERRRFAQVSHEYLIEQFH	Pyramimonas orientalis virus isolate M06-01 putative major capsid protein (MCP) gene, partial cds	EU006627.1	Viral GenBank	116	71	1e-23	169/237	337	Phycodnaviridae
OTU_044	vOTU_017	207	0.163281	7	162	2	4	1	0	0	0	0	0	0	0	0	2	7	29	CAAACAGTATCAGCTGTGGTGGCGTCTGTACTCCGAGCTGAATATGGATGAATCAGCGAAGGGCTGTGTATGGTAAAATGACAACCAACCCAATTGACGCCGCTGCTGGCACCGTCTACCTGCCACTGCTGTTCTTCTTCAACCGCAACCCAGGTCTGTATCTGCCACTGATTGCTCTTCAGTACCACGAAGTCCGCCTTGACTTTGACCTGTCCAGCGAGTTTAGCGCCTACACCGATGGGCTCCACCTTC	KQYQLWWRLYSELNMDESAKGCVW*NDNQPN*RRCWHRLPATAVLLQPQPRSVSATDCSSVPRSPP*L*PVQRV*RLHRWAPP	Yellowstone lake phycodnavirus 1 DNA, complete genome, isolate: 1	NC_028112.1	Viral GenBank	132	88	1e-28	91/103	252	Phycodnaviridae
OTU_031	vOTU_018	186	0.146717	8	0	0	0	0	0	11	7	20	79	34	5	20	10	0	0	CAAGCAGTACGGTGACTGGATGCAGATCTGGAACCAGTTGACCCTTGACAAGAACCAGGAGCGCGGTTACAACAAGATGGTTGGCCAGACCACCCAGCTCACTTTCTTGACTGACCCTGACTTCGCCGATGTTGATGGCCCGTGCGATTCGTCCGCTCCTCGCCAGGTATGCGCTCCTCGTAACGCGCTCCCTGAGACCACTCTTTACGTTCCTCTT	KQYGDWMQIWNQLTLDKNQERGYNKMVGQTTQLTFLTDPDFADVDGPCDSSAPRQVCAPRNALPETTLYVPL	Uncultured phycodnavirus clone 399-M4.11 major capsid protein gene, partial cds	KF008098.1	Viral GenBank	356	96	4e-96	209/217	217	Mimiviridae
OTU_303	vOTU_019	186	0.146717	12	0	0	126	36	1	1	4	8	1	1	2	1	3	0	2	CAAGCACTACCAGAAGTGGTGGAGGCTTTACTCCGAGCTTTACCTCGATGAGGCCAAGAAGGCCACTTGGGGTAAGATGACCACTGCGGCGGATGGTTCCACTGTCTATTTGCCCCTAGTCTTCTTTTTCAACAGGAATCCTGGACTTTATTGCCACTAATTGCTCTGCAGTACCATGAGGTGCGCATTGATATTGACCTCGCGTCCGATTTCACCACCTTCCTCAACGCGTCCGTCTTCAAGGTCTGGGCCAACTACG	KHYQKWWRLYSELYLDEAKKATWGKMTTAADGSTVYLPLVFFFNRNPGLYCH*LLCSTMRCALILTSRPISPPSSTRPSSRSGPTT	Uncultured Phycodna virus isolate OTU/M05-01 putative major capsid protein (MCP) gene, partial cds	EU086758.1	Viral GenBank	298	86	1e-78	223/260	259	Phycodnaviridae
OTU_396	vOTU_020	186	0.146717	3	0	175	9	0	0	0	0	0	0	0	0	0	0	2	0	CAAGCACTACCAGAAGTGGTGGCGCATGTACTCCGAGCTTTACTTGGATGAGTCCAAGAAGGCCACTTGGGGTAAGATGACCACTGCCCCGGATACCGGTGCCGGCACTGGTGCGGTGTACCTCCCCTCATCTTCTTCTTCAACCGCAACCCCGGATTGTACTTGCCTCTGATTGCGCTCCAGTACCACGAAGTCCGTTTGGATTTCGACCTGGCGTCCAACTTCGGCACCTACCTGAACGTTGCTGTGTTCAAGGTGTGGGCCAACTACGTCTACCTGGACACCGAAGAGCGTCGCCGGTTCGCCCAGAAGGGTCATGAATACCTCGTCGAGCAGCTCCAC	KHYQKWWRMYSELYLDESKKATWGKMTTAPDTGAGTGAVYLPSSSSSTATPDCTCL*LRSSTTKSVWISTWRPTSAPT*TLLCSRCGPTTSTWTPKSVAGSPRRVMNTSSSSS	Micromonas sp. RCC1109 virus MpV1, complete genome	NC_014767.1	Viral GenBank	340	82	5e-91	281/342	342	Phycodnaviridae
OTU_460	vOTU_021	171	0.134885	10	9	0	0	83	2	19	7	7	1	3	0	0	0	2	38	CAAGCACTACCAGAAGTGGTGGCGTCTGTACTCCGAGCTCTACCTCGATGAGGCCAAGAAGCTCAACTGGGGTAAGATGACCACTGCCGGCAGTGGCAAGACTGTCTATTTGCCCCTAGTCTTCTTTTTCAACAGAAATCCTGGACTTTATTTGCCACTAATTGCTCTGCAGTACCACGAGGTCCGCATCGATTTCGACCTCGCGGGCCTAGTTACTTTACGACG	KHYQKWWRLYSELYLDEAKKLNWGKMTTAGSGKTVYLPLVFFFNRNPGLYLPLIALQYHEVRIDFDLAGLVTLR	Uncultured Phycodna virus isolate OTU/M05-01 putative major capsid protein (MCP) gene, partial cds	EU086758.1	Viral GenBank	280	91	3e-73	181/198	225	Phycodnaviridae
OTU_228	vOTU_022	145	0.114376	2	0	0	0	0	0	0	0	144	0	1	0	0	0	0	0	CAAACACTACCAACGCTGGTGGCGTTTGTACAGCGAACTTTACTTGGATGAATCCAAGAAAGCGAACTGGGCGAAGATGACCACGGCGTCCAATGGTACAGTTTTCCTCCCATTGGTCTTCTTTTTCAACCGCAATCCTGGACTTTATTTGCCACTAATTGCTCTGCAGTACCACGAGGTCCGCATCGATTTCGACCTCGCGGCTGATTTCAGCACCTTCCTCAGCACCTCTGTCTTCAAGGTGTGGGCCAACTACGTCTACCTTGACACCGAGGAGCGTCGCCGATTCGCCAGAAGGTCATGAGTACCTCGTTGAACAACTCCAC	KHYQRWWRLYSELYLDESKKANWAKMTTASNGTVFLPLVFFFNRNPGLYLPLIALQYHEVRIDFDLAADFSTFLSTSVFKVWANYVYLDTEERRRFARRS*VPR*TTP	Haptolina hirta virus isolate HhV_OF01 major capsid protein (MCP) gene, partial cds	KJ558370.1	Viral GenBank	345	89	1e-92	238/266	326	Phycodnaviridae
OTU_406	vOTU_023	144	0.113587	2	0	0	143	0	0	0	0	0	0	0	0	0	0	1	0	CAAGCACTACCAGAAGTGGTGGCGCATGTACTCCGAGCTTTACTTGGATGAGTCTAAGAAGCTTGCGTGGGGTAAGATGACCACCGCGGCGGACACAAAGACTGTCTACCTCCCCCTCATCTTCTTCTTCAACCGCAACCCAGGTCTCTACCTCCCCTCATCGCCCTCCAGTACCACGAGGTCCGCGTCGACTTTGACCTTGCGTCCGACTTCGGTACCTACCTCTACACCGACGTCTTCAAGGTCTGGGCGAACTACATCTACCTCGACACCGAGGAGCGTCGTCGCTTCGCCCAGAAGGGCCACGAGTACCTCATCGAGCAATTCCAC	KHYQKWWRMYSELYLDESKKLAWGKMTTAADTKTVYLPLIFFFNRNPGLYLPSSPSSTTRSASTLTLRPTSVPTSTPTSSRSGRTTSTSTPRSVVASPRRATSTSSSNS	Micromonas pusilla virus PL1, *** SEQUENCING IN PROGRESS ***, 2 unordered pieces	HQ633072.1	Viral GenBank	434	89	3e-119	295/330	330	Phycodnaviridae
OTU_155	vOTU_024	130	0.102544	2	0	0	0	0	0	0	0	0	0	0	0	0	0	100	30	CAAGCACTACCAACGCTGGTGGCGTTTGTACTCCGAGCTTTACTTGGACGAATCCAAGAAGGCTAACTGGGGTAAGATGACCACTGCGATCACCGGTAACACCGTGTACTTGCCATTGATCTTCTTCTTCAACCGCAACCCAGGTTTGTACTTGCCATTGATCGCCCTTCAATACCACGAAGTGCGCATTGACTTCGACCTTGCGTCCACCTTCTCCACCTACTTGAGCACCTCCGTGTTCAAGGTCTGGGCGAACTACGTGTACTTGGATACCGAAGAGCGTCGCCGATTCGCGCAAAAGGGTCACGAGTACCTCGTCGAGCAGCTCCAC	KHYQRWWRLYSELYLDESKKANWGKMTTAITGNTVYLPLIFFFNRNPGLYLPLIALQYHEVRIDFDLASTFSTYLSTSVFKVWANYVYLDTEERRRFAQKGHEYLVEQLH	Ostreococcus lucimarinus virus OlV5 genomic sequence	NC_020852.1	Viral GenBank	544	97	2e-152	315/324	331	Phycodnaviridae
OTU_278	vOTU_025	122	0.0962335	9	39	0	14	0	0	0	0	1	13	25	0	13	13	2	2	CAAGCACTACCAGAAGTGGTGGCGTCTGTACTCCGAGCTCTACCTCGATGAGGCCAAGAAGCTCAACTGGGGTAAGATGACCACTGCCGGCAGTGGCAAGACTGTCTATTTGCCCCTAGTCTTCTTCTTCAACCGTAACCCAGGTCTCTACCTCCCCTCATCGCCCTCCAGTACCACGAGGTCCGCATTGATTTCGACCTCGCGTCCGACTTCTCCACTTACCTCAACACCGACACCTTCAAGGTCTGGGCCAACTACGTGTACCTCGACACCGAGGAGCGTCGTCGCTTCGCGCAGAAGGGTCACGAGTACCTCGTCGAACAACTCCAC	KHYQKWWRLYSELYLDEAKKLNWGKMTTAGSGKTVYLPLVFFFNRNPGLYLPSSPSSTTRSALISTSRPTSPLTSTPTPSRSGPTTCTSTPRSVVASRRRVTSTSSNNS	Micromonas sp. RCC1109 virus MpV1, complete genome	NC_014767.1	Viral GenBank	398	87	2e-108	287/330	330	Phycodnaviridae
OTU_570	vOTU_026	118	0.0930783	11	39	55	1	1	0	0	1	5	5	2	2	4	0	3	0	TAGACATTATGGTCACTGGCTCACTGTGTGGACAAATTTAACAGAGGTTAATCCACTTGGTGTAAGTGCTGCTGCAGCAGATGACACTGGAGCTGAACCTGGATCTTCTGCCACACTTGCTCAGTTAATGGGTTACAATCATCAAGGTTATGCCTGTGATAATACACAAGCAACCGCACCAGCTGTTGCTCACGTACCACTTCAGTTCTGGTTCTGCCGTAATCCAGGTCTTGCGCTTCCACTTATTGCTCTTCAATACCACGAAGTTAAGGTGAACATCACATTCTGCGCAGCTGCTGATCTTGTAGCAACCGCTGGTAACATTACATTTGCTAACACAAAGTTATGGGTTGACTATATCTATCTTGATACCGATGAAAGACGCAGATTCGCTCAGC	RHYGHWLTVWTNLTEVNPLGVSAAAADDTGAEPGSSATLAQLMGYNHQGYACDNTQATAPAVAHVPLQFWFCRNPGLALPLIALQYHEVKVNITFCAAADLVATAGNITFANTKLWVDYIYLDTDERRRFAQ	Uncultured Phycodna virus isolate OTU/P06-03 putative major capsid protein (MCP) gene, partial cds	EU006618.1	Viral GenBank	147	75	8e-33	154/205	398	Phycodnaviridae
OTU_495	vOTU_027	105	0.0828239	1	105	0	0	0	0	0	0	0	0	0	0	0	0	0	0	CAAGCACTACCAACGCTGGTGGCGTTTGTACTCCGAGCTTTACTTGGACGAATCCAAGAAGGCTAACTGGGGTAAGACGACCACTGCGGTCGATGGTAAGACTGTCTACTTGCCACTCATCTTCTTCTTCAACCGCAACCCAGGTTTGTATTTGCCACTTATTGCGCTCCAATACCACGAAGTCCGCATCGACATCGATTTGGCGTCTGACTTCTCCACCTACTGTAACACCGACACCTTCAAGGTCTGGGGTAACTATGTCTACCTTGACACCGAAGAGCGTCGTCGTTCGCGCAAAGGGTCACGATACCTCGTCGAACAGCTCCAC	KHYQRWWRLYSELYLDESKKANWGKTTTAVDGKTVYLPLIFFFNRNPGLYLPLIALQYHEVRIDIDLASDFSTYCNTDTFKVWGNYVYLDTEERRRSRKGSRYLVEQLH	Ostreococcus lucimarinus virus OlV5 genomic sequence	NC_020852.1	Viral GenBank	367	86	4e-99	278/324	328	Phycodnaviridae
OTU_226	vOTU_028	103	0.0812463	8	0	3	0	0	1	75	12	0	0	4	0	4	3	1	0	CAAGCACTACCAGCGCTGGTGGCGTCTGTACTCCGAGCTCTACCTCGATGAGTCCAAGAAGGCCACGTGGGGTAAGATGTGCACCCCCGGCTCCCTCGCGTCCGGTGCCATCTACCTCCCCCTCATCTTCTTCTTCAACCGCAACCCCGGTCTGGCCCTCCCCCTCATCGCCCTCCAGTACCACGAGGTCCGCCTCGACTTCGATCTCTCCTCCGAGTTCGACCAGTACACCGATGGCTCCACCTTCAAGGTTTGGGGTAACTACGTGTACCTCGACACCGAGGAGCGCCGCCGCTTCGCCCAAAAGGGTCACGAATACCTCATCGAACAACTCCAC	KHYQRWWRLYSELYLDESKKATWGKMCTPGSLASGAIYLPLIFFFNRNPGLALPLIALQYHEVRLDFDLSSEFDQYTDGSTFKVWGNYVYLDTEERRRFAQKGHEYLIEQLH	Micromonas pusilla virus PL1, *** SEQUENCING IN PROGRESS ***, 2 unordered pieces	HQ633072.1	Viral GenBank	315	81	2e-83	271/336	337	Phycodnaviridae
OTU_264	vOTU_029	86	0.0678367	6	3	0	0	0	0	0	0	0	13	14	15	32	9	0	0	CAAGCACTACCAGAAGTGGTGGCGCATGTACTCCGAGCTCTACCTCGATGAGGCCAAGAAGGCCACTTGGGGTAAGATGACCACTGCGGGTGACAACAAGACTGTCTATTTGCCCCTAATCTTTTTCTTTAACCGCAATCCTGGACTTGCCCTCCCACTAATTGCTCTGCAGTACCATGAGGTCCGTATCGATTTCGATTTAGCGTCTAACTTCGACGACTACCTCAATACCTCCGTCTTCAAGGTGTGGGCCAACTACGTCTACCTTGACACTGAGGAACGTAGGCGTTTTGCCCAGAAGGGTCACGAGTACCTCATTGAGCAACTCCAC	KHYQKWWRMYSELYLDEAKKATWGKMTTAGDNKTVYLPLIFFFNRNPGLALPLIALQYHEVRIDFDLASNFDDYLNTSVFKVWANYVYLDTEERRRFAQKGHEYLIEQLH	Uncultured Phycodna virus isolate OTU/M05-01 putative major capsid protein (MCP) gene, partial cds	EU086758.1	Viral GenBank	443	90	6e-122	296/330	331	Phycodnaviridae
OTU_025	vOTU_030	83	0.0654703	1	0	0	0	83	0	0	0	0	0	0	0	0	0	0	0	CAAACACTACCAACGCTGGTGGCGTTTGTACAGCGAACTTTACTTGGATGAATCCAAGAAAGCGAACTGGGCGAAGATGACCACGGCGTCCAATGGTACAGTTTTCCTCCCATTGGTCTTCTTTTTCAACCGCAATCCAGGTCTTTATTTGCCACTTATTGCGCTTCAATACCACGAAGTCCGTCTCGACTTCGATTTGAGCTCTGAGTTCACTCAGTACACTGACGGTAGCTTCAAGGTCTGGGGTAACTATGTCTACCTTGACACCGAAGAACGCCGCCGCTTTGCGCAAAAGGGTCACG	KHYQRWWRLYSELYLDESKKANWAKMTTASNGTVFLPLVFFFNRNPGLYLPLIALQYHEVRLDFDLSSEFTQYTDGSFKVWGNYVYLDTEERRRFAQKGH	Ostreococcus lucimarinus virus 7 isolate OlV7, complete genome	NC_028093.1	Viral GenBank	273	80	6e-71	251/313	302	Phycodnaviridae
OTU_309	vOTU_031	78	0.0615263	9	32	0	3	1	0	2	1	0	0	5	0	0	8	4	22	TCGCCAATATGGTGACTGGATGCACATCTGGAATCAGCTCACCCTCACTGCTGAGCAGCAGCGTGGCTACTACAAAATGGTTGGTAACACTACTCAGCTTACTTTCATCACCGATCCATCATTCGCCGCAGTTGATGGCCCATGTGCTACTACCTGCTCCAACTCAGGTATGCGCTCCCCGTAATGCACTTCCTGAGACCACTCTCTATATTCCCCTTAGTTCTGGTTCTGCCG	RQYGDWMHIWNQLTLTAEQQRGYYKMVGNTTQLTFITDPSFAAVDGPCATTCSNSGMRSP*CTS*DHSLYSP*FWFC	Chrysochromulina ericina virus isolate CeV-01B, complete genome	NC_028094.1	Viral GenBank	349	94	7e-94	220/235	234	Mimiviridae
OTU_261	vOTU_032	77	0.0607375	3	0	0	6	0	0	0	0	0	0	0	0	0	0	53	18	CAAACACTACCAACGCTGGTGGCGTTTGTACTCCGAGCTTTACTTGGACGAATCCAAGAAGGCTAACTGGGGTAAGATGACCACTGCGGTCGATGGTAAGACTGTCTACTTGCCACTCATCTTCTTCTTCAACCGCAACCCAGGTTTGTATTTGCCACTTATTGCGCTCCAATACCACGAAGTGCGCATCGACTTCGACTTGTCTGACAAGTTCGCGAACTACTTGAACACCAACGTGTTCAAGGTTTACGCTAACTACGTGTACCTCGACACCGAGGAGCGCCGCCGCTTCGCCCAAAAGGGTCACGAATACC	KHYQRWWRLYSELYLDESKKANWGKMTTAVDGKTVYLPLIFFFNRNPGLYLPLIALQYHEVRIDFDLSDKFANYLNTNVFKVYANYVYLDTEERRRFAQKGHEY	Ostreococcus mediterraneus virus 1 isolate OmV1, complete genome	NC_028092.1	Viral GenBank	396	88	7e-108	276/314	314	Phycodnaviridae
OTU_321	vOTU_033	76	0.0599487	2	0	0	0	0	0	70	0	6	0	0	0	0	0	0	0	CAAGCACTACCAGAAGTGGTGGCGTCTGTACTCCGAGCTCTACCTCGATGAGGCCAAGAAGCTCAACTGGGGTAAGATGACCACTGCCGGCAGTGGCAAGACTGTCTATTTGCCCCTAGTCTTTTTCTTTAACCGCAATCCTGGACTTTACCTCCCACTAATTGCTCTGCAGTACCATGAGGTGCGCATCGATATTGACCTCGCGTCCGATTTCGACACCTTCCTTAACAAGTCCGTCTTCAAGGTCTGGGCCAACTATGTCTACCTTGACACTGAGGAGCGTAGGCGATTTGCGCAGAAGGGCCACGAGTACCTCATCGAACAATTCCAC	KHYQKWWRLYSELYLDEAKKLNWGKMTTAGSGKTVYLPLVFFFNRNPGLYLPLIALQYHEVRIDIDLASDFDTFLNKSVFKVWANYVYLDTEERRRFAQKGHEYLIEQFH	Uncultured Phycodna virus isolate OTU/M05-01 putative major capsid protein (MCP) gene, partial cds	EU086758.1	Viral GenBank	491	93	1e-136	307/330	331	Phycodnaviridae
OTU_393	vOTU_034	72	0.0567935	3	9	0	62	0	0	0	0	0	0	0	0	1	0	0	0	CAAGCACTACCAGCGCTGGTGGCGCCTGTACTCCGAGCTCTACCTCGACGAGTCCAAGAAGGCCACGTGGGCCAAGATGTGCACCCCGGGTGACCTCGCCTCCGGTACCATCTACCTCCCCCTCATCTTCTTCTTCAACCGCAACCCCGGTCTGGCCCTCCCCCTCATCGCCCTCCAGTACCACGAGGTCCGTCTCGACTTCGACCTCTCCTCCGAGTTCGACCAGTACACCGATGGCTCCACCTTCAAGGTTTGGGGTAACTACGTGTACCTTGACACCGAGGAGCGTCGCCGATTCGCCCAGAAGGGTCATGAGTACCTCATCGAACAATTCCAC	KHYQRWWRLYSELYLDESKKATWAKMCTPGDLASGTIYLPLIFFFNRNPGLALPLIALQYHEVRLDFDLSSEFDQYTDGSTFKVWGNYVYLDTEERRRFAQKGHEYLIEQFH	Micromonas pusilla virus PL1, *** SEQUENCING IN PROGRESS ***, 2 unordered pieces	HQ633072.1	Viral GenBank	327	82	3e-87	274/336	337	Phycodnaviridae
OTU_018	vOTU_035	63	0.0496943	4	0	0	0	0	0	4	21	32	0	0	0	6	0	0	0	CAAGCACTACCAGAAGTGGTGGCGTCTGTACTCCGAGCTTTACCTCGATGAGTTCAAGAAGGCTACTTACGGCAAGATGACCACTGCCATCAACGGCAAGACTGTCTACCTTCCCCTGTTCTTCTTCTTCAACCGCAACCCCGGTCTCTACCTGCCCCTCATTGCGCTCCAGTACCACGAGGTCCGCGTTGACATTGACCTTGCGTCCGACTTCTCCACCTACTGCAACACCTCCGTGTTCAAGGTGTGGGCCAACTACATCTACCTGGACACCGAGGAGCGTCGTCGCTTCGCCCAGAAGGGTCACGAGTACCTCATTGAACAACTCCAC	KHYQKWWRLYSELYLDEFKKATYGKMTTAINGKTVYLPLFFFFNRNPGLYLPLIALQYHEVRVDIDLASDFSTYCNTSVFKVWANYIYLDTEERRRFAQKGHEYLIEQLH	Micromonas sp. RCC1109 virus MpV1, complete genome	NC_014767.1	Viral GenBank	410	88	4e-112	289/330	331	Phycodnaviridae
OTU_478	vOTU_036	60	0.0473279	9	0	1	0	0	0	16	26	2	2	3	1	0	4	0	5	CAAGCACTATCAGCGTTGGTGGCGCCTATACTCCGAGCTCTACCTCGACGACGCCAAGAAGGCCAACTGGGCCAAGATGACAACACTACCACGTACAAGTGTTGCCGGTGACAGAGTATTCCTACCCCTCGTCTTCTTCTTCAACCGCAACCCAGGTCTATTCCTACCCCTCATCGCCCTTCAGTACCACGAGGTCCGTCTTGACATTGATCTATCAGACACTTACTCATCTACTGATGTCACCTCCCTCAAAGTATGGGCCAATTACGTCTACCTTGACACGGATGAGCGCCGCCGTATGGCCCAGAACCCG	KHYQRWWRLYSELYLDDAKKANWAKMTTLPRTSVAGDRVFLPLVFFFNRNPGLFLPLIALQYHEVRLDIDLSDTYSSTDVTSLKVWANYVYLDTDERRRMAQNP	Uncultured Phycodna virus isolate OTU/P06-01 putative major capsid protein (MCP) gene, partial cds	EU006616.1	Viral GenBank	215	76	1e-53	241/318	313	Phycodnaviridae
OTU_452	vOTU_037	58	0.0457503	1	0	0	0	0	0	0	0	0	0	0	0	0	0	0	58	CAAGCACTACCAGAAGTGGTGGCGTCTGTACTCCGAGCTCTACCTCGATGAGGCCAAGAAGCTCAACTGGGGTAAGATGACCACTGCCGGCAATGGCAAGACTGTCTATTTGCCCCTAGTCTTTTTCTTTAACCGCAATCCTGGACTTTACCTCCCACTAATTGCTCTGCAGTACCATGAGGTGCGCATCGATTTCGATTTAGCGTCTGACTTCTCCACTTACCTCAACACCGACACCTTCAAGGTCTGGGCCAACTACGTGTACCTTGACACCGAGGAGCGTCGTCGTTTCGCCCAGAAGGGTCACGAGTACCTCGTCGAGCAATTCCAC	KHYQKWWRLYSELYLDEAKKLNWGKMTTAGNGKTVYLPLVFFFNRNPGLYLPLIALQYHEVRIDFDLASDFSTYLNTDTFKVWANYVYLDTEERRRFAQKGHEYLVEQFH	Uncultured Phycodna virus isolate OTU/M05-01 putative major capsid protein (MCP) gene, partial cds	EU086758.1	Viral GenBank	452	90	1e-124	298/330	331	Phycodnaviridae
OTU_224	vOTU_038	57	0.0449615	3	0	0	0	0	0	0	0	0	35	16	6	0	0	0	0	TCGCCAGTATGGTGACTGGATGCACATCTGGAATAACCTTACTCTCCCCGTTGACCAGCAGGATGGTTACTTTGCCATGGTTGGCAACACTACCGAGTTGACCTTCATTACCGATCCCTCTTTCAATGCCATCGATGGTCCTTGCCAGGCTAACGCTCCCCGTCAGGTTTGCGCTCCCCGCAATGCTCTCCCCGAGACTACCCTCTATGTTCCCTTTCAGTTCTGGTATTGCCGTAACCCCGGTCTTGCTCTCCCCCTCATCGCCCTTCAGTATCACGAGGTCAAATTAACCTCGATATTCGCCCCATCGATGAGTGCTTGTGGGCCGTCGGCTCTCTCAGCTGCGGTGTCAATAACACCTC	RQYGDWMHIWNNLTLPVDQQDGYFAMVGNTTELTFITDPSFNAIDGPCQANAPRQVCAPRNALPETTLYVPFQFWYCRNPGLALPLIALQYHEVKLTSIFAPSMSACGPSALSAAVSITP	Uncultured phycodnavirus clone mcp_DH201212_73 putative major capsid protein (mcp) gene, partial cds	KP775255.1	Viral GenBank	493	92	4e-137	319/348	362	Mimiviridae
OTU_109	vOTU_039	54	0.0425951	1	0	0	0	0	0	54	0	0	0	0	0	0	0	0	0	CCGTCAGTACGGTGACTGGATGCACATCTGGAACCAACTTACCCTTTCCAAGGAGCAAGAGTCTGGTTACCACAAGATGATCGGTCACACCACCCAGCTTACCTACATGACCGAATCCGATCCCTCTTTCAACGCAGTTGATGGACCCTGTGAGAGCGGTGCCCCCACTCAAGTGTGTGCTCCTCGTAATGCTCTTCCTGAGACCACTCTTTACGTGCCTTTCCAATTCTGGTACTGCCGTAATCCTGGACTTGCCCTTCCTCTTATTGCCCTTCAATACCACGAGGTCAAGATCAATCTTGATATTCGTCCTATTGATGAGTGCTTATTCGCTGTTGGGTCTCTTCACTGCGACAATGGTTCCAACAAGGTCACCACCGCATACAACCAATCTCTTGTT	RQYGDWMHIWNQLTLSKEQESGYHKMIGHTTQLTYMTESDPSFNAVDGPCESGAPTQVCAPRNALPETTLYVPFQFWYCRNPGLALPLIALQYHEVKINLDIRPIDECLFAVGSLHCDNGSNKVTTAYNQSLV	Megaviridae environmental sample clone QB10-6 major capsid protein gene, partial cds	KT445538.1	Viral GenBank	361	82	2e-97	299/365	400	Mimiviridae
OTU_158	vOTU_040	40	0.031552	2	38	0	2	0	0	0	0	0	0	0	0	0	0	0	0	CAAGCAGTACCAGAAGTGGTGGCGTCTGTATTCCGAGCTGTGCCTCGACGAGTGCAAGCGCAGCCAGTACGCCAAGATGACGACCAACTCCACCGGTGCGGCGGGCAAGGTTTACCTGCCGCTGCTCTTCTTCTTCAACCGCAACCCGGGCCTGTACCTGCCTCTGATTGCTCTGCAGTACCACGAGGTCCGTCTGGACTTTGATCTGTCCAGCGAGTTTAGCAAC	KQYQKWWRLYSELCLDECKRSQYAKMTTNSTGAAGKVYLPLLFFFNRNPGLYLPLIALQYHEVRLDFDLSSEFSN	Uncultured phycodnavirus clone 399-M4.16 major capsid protein gene, partial cds	KF008103.1	Viral GenBank	156	77	8e-36	161/210	226	Phycodnaviridae
OTU_222	vOTU_041	37	0.0291856	2	0	0	0	0	0	0	0	33	0	4	0	0	0	0	0	CAAACACTATGGTCACTGGTTAGATGTATGGAGTGAATTAACTGATCACGAAGAATCTGAATACATTGGTCTTAACAAACACAAAGCCAAAACTTCATATTTACGATCTGGTGGTTCTGGAAATACAAACGGAACTCACTCTACTTGGCAGCTCTTTATTCCATTAAAGTTCTGGTTCTGCCGCAACCCAGGTCTTGCACTGCCACTAATTGCTCTGCAGTACCATGAGGTCAGGCTGGATTTCGATTTATCGGCGCACTTCGATGAGTGGCTCGACACCTCCACCTTCAAGGTCTGGGCTAACTACATCTACCTTGACACC	KHYGHWLDVWSELTDHEESEYIGLNKHKAKTSYLRSGGSGNTNGTHSTWQLFIPLKFWFCRNPGLALPLIALQYHEVRLDFDLSAHFDEWLDTSTFKVWANYIYLDT	Uncultured Phycodna virus isolate OTU/P06-04 putative major capsid protein (MCP) gene, partial cds	EU006619.1	Viral GenBank	105	77	2e-20	106/138	322	Phycodnaviridae
OTU_075	vOTU_042	36	0.0283968	6	0	0	0	25	0	1	0	0	1	0	2	1	0	6	0	CAAGCACTACCAGAAGTGGTGGCGCATGTACTCCGAGCTCTACCTCGATGAGGCCAAGAAGCTCAACTGGGGTAAGATGACCACTGCGGGTAACGGCAAGACTGTCTACCTCCCCCTCGTCTTCTTCTTCAACCGTAACCCAGGTCTCTACCTCCCCTCATCGCCCTCCAGTACCACGAGGTCCGCATTGATTTCGACCTCGCGTCCGACATGAGACCTTTC	KHYQKWWRMYSELYLDEAKKLNWGKMTTAGNGKTVYLPLVFFFNRNPGLYLPSSPSSTTRSALISTSRPT*DL	Micromonas sp. RCC1109 virus MpV1, complete genome	NC_014767.1	Viral GenBank	313	92	5e-83	204/222	222	Phycodnaviridae
OTU_344	vOTU_043	35	0.027608	1	0	0	35	0	0	0	0	0	0	0	0	0	0	0	0	TCGCCAATATGGTGACTGGATGCACTTGTGGAATCAGCTCACGCTCTCCAAGGAGCAAGAGCGCGGTTACTACAAGATGATTGGTAACACTTCCCAGCTTACCTTCATCACTGACCCCTCGTTCTCGGCGGTTGATGGTCCCTGCGCTTCCTCGGCCCCCGTCCAGGTGTGCGAGCCCCGCAATGCTCTCCCCGAAACTACCCTCTATGTTCCCTTCCAATTCTGGTACTGCCGAAACCCCGGACTTGCCCTCCCCCTCATCGCTCTTCAATACCACGAAGTCAAGATCAACCTTGACATCCGCCCTATTGATGAGTGCTTGTGGGCCGTTGGTGAGCTCTCCTGCTCTGATGCCGTCAGCAAGCGCGTGACCTCGGCTTACAACCAGTCCCTTGTCGCC	RQYGDWMHLWNQLTLSKEQERGYYKMIGNTSQLTFITDPSFSAVDGPCASSAPVQVCEPRNALPETTLYVPFQFWYCRNPGLALPLIALQYHEVKINLDIRPIDECLWAVGELSCSDAVSKRVTSAYNQSLVA	Unknown phycodnavirus clone LAB_mcp_b21_E12 major capsid protein gene, partial cds	KC574427.1	Viral GenBank	459	85	1e-126	341/399	400	Mimiviridae
OTU_420	vOTU_044	34	0.0268192	1	0	0	0	0	0	0	0	0	0	0	0	0	0	0	34	CAAGCACTACCAAAAGTGGTGGCGTTTGTACTCGGAGTTGTACTTGGACGACTCCAAGAAGGCGAACTACGGTAAGATGACGACCAACCCGGTTGCCTCCTCGGCCGGTACGGTTTTCCTCCCGCTGTTGTTCTTCTTCAACCGCAACCCGGGTCTCTATTTGCCGCTCATTGCGCTTCAATACCACGAATGCCGCATTGACTTCGATTTGAGCGCCGAGTTCTCCCAATACACTGACGGTTCCACCTTCAAGGTCTGGGGTAACTACGTGTACTTGGACACCGAAGAGCGCCGACGCTTCGCGCAAAAGGGTCACGAGTACCTCATCGAACAATTCCAC	KHYQKWWRLYSELYLDDSKKANYGKMTTNPVASSAGTVFLPLLFFFNRNPGLYLPLIALQYHECRIDFDLSAEFSQYTDGSTFKVWGNYVYLDTEERRRFAQKGHEYLIEQFH	Ostreococcus mediterraneus virus 1 isolate OmV1, complete genome	NC_028092.1	Viral GenBank	266	78	1e-68	268/342	340	Phycodnaviridae
OTU_389	vOTU_045	33	0.0260304	2	0	0	0	31	0	0	0	0	0	0	0	0	0	2	0	CAAGCACTACCAGAAGTGGTGGCGTCTGTACTCCGAGCTCTACCTCGATGAGGCCAAGAAGCTCAACTGGGGTAAGATGACCACTGCCGGCAGTGGCAAGACTGTCTATTTGCCCCTAGTCTTCTTTTTCAACAGAAATCCTGGACTTTATTTGCCACTAATTGCTCTGCGTACACGAGGTCGGCATCGATTCGTACCTCCGCGGCCGTGATTTCTACGCACCTTCCTTCCAGCACCTCCTGTCTTC	KHYQKWWRLYSELYLDEAKKLNWGKMTTAGSGKTVYLPLVFFFNRNPGLYLPLIALRTRGRHRFVPPRP*FLRTFLPAPPVF	Uncultured Phycodna virus isolate OTU/M05-01 putative major capsid protein (MCP) gene, partial cds	EU086758.1	Viral GenBank	257	90	4e-66	175/194	247	Phycodnaviridae
OTU_539	vOTU_046	33	0.0260304	1	0	0	33	0	0	0	0	0	0	0	0	0	0	0	0	CAAGCACTACCAGAAGTGGTGGCGTCTGTACTCCGAGCTCTACCTCGATGAGGCCAAGAAGCTCAACTGGGGTAAGATGACCACTGCGGGTACCGGCAAGGCTGTCTACCTCCCCCTCGTCTTCTTCTTCAACCGTAACCCAGGTCTCTACCTGCCCCTCATTGCCCTCCAGTACCACGAGGTCCGCATTGACATCGACCTCGCGTCGGACATGGCGACCTTCGTCAACCCCTCCGTCTTCAAGGTCTGGGCCAACTACGTCTACCTTGACACCGAGGAGCGTCGCCGATTCGCCCAGAAGGGTCATGAGTACCTCATCGAGCAGCTCCAC	KHYQKWWRLYSELYLDEAKKLNWGKMTTAGTGKAVYLPLVFFFNRNPGLYLPLIALQYHEVRIDIDLASDMATFVNPSVFKVWANYVYLDTEERRRFAQKGHEYLIEQLH	Micromonas sp. RCC1109 virus MpV1, complete genome	NC_014767.1	Viral GenBank	443	90	6e-122	296/330	331	Phycodnaviridae
OTU_427	vOTU_047	32	0.0252416	3	0	0	0	0	0	0	0	0	0	0	0	1	0	2	29	CAAGCACTACCAGAAGTGGTGGCGCATGTACTCCGAGCTCTACCTCGATGAGGCCAAGAAGGCCACTTGGGGTAAGATGACCACTGCGGCGGACACCGGTACTGATACTGGTACTGTCTACCTCCCCCTTATTTTCTTCTTTAACAGGAATCCTGGACTTGCCCTCCCACTAATTGCCCTGCAGTACCATGAGGTGCGCATCGATTTCGACCTCGCGTCCGACTTCGGTAACTACCTCGACACACAGACCTTCAAGGTCTGGGCCAACTACATGTACCTCGACACCGAGGAGCGTCGTCGCTTCGCGCAGAAGGGTCACGAGTACCTCATTGAACAGTTCCAC	KHYQKWWRMYSELYLDEAKKATWGKMTTAADTGTDTGTVYLPLIFFFNRNPGLALPLIALQYHEVRIDFDLASDFGNYLDTQTFKVWANYMYLDTEERRRFAQKGHEYLIEQFH	Uncultured Phycodna virus isolate OTU/P06-04 putative major capsid protein (MCP) gene, partial cds	EU006619.1	Viral GenBank	389	85	1e-105	291/342	343	Phycodnaviridae
OTU_256	vOTU_048	31	0.0244528	6	16	6	0	1	0	0	0	0	0	5	1	0	0	2	0	CAAGCACTACCAGAAGTGGTGGCGCATGTACTCCGAGCTCTACCTTGATGAGTCCAAGAAGCTCAACTGGGGTAAGATGACCACTGCCGGCAGTGGCAAGACTGTCTATTTGCCCCTAGTCTTCTTTTTCAACAGAAATCCTGGACTTTATTTGCCACTAATTGCTCTGCAGTACCACGAGGTGCGCATTGATATTGACCTCGCGCCCAACTTCAGCACCTTCCTCAGCACCTCTGTCTTCAAGGTGTGGGCCAACTACGTCTACCTTGACACCGAGGAGCGTCGCCGATTCGCCCAGAAGGGTCATGAGTACCTCATCGAGCAGTTCCAC	KHYQKWWRMYSELYLDESKKLNWGKMTTAGSGKTVYLPLVFFFNRNPGLYLPLIALQYHEVRIDIDLAPNFSTFLSTSVFKVWANYVYLDTEERRRFAQKGHEYLIEQFH	Haptolina hirta virus isolate HhV_OF01 major capsid protein (MCP) gene, partial cds	KJ558370.1	Viral GenBank	432	95	1e-118	260/274	331	Phycodnaviridae
OTU_105	vOTU_049	30	0.023664	2	29	0	0	0	0	0	0	0	0	1	0	0	0	0	0	CCGTCAATATGGCGACTGGATGCACATCTGGAACCAACTTACCCTTACATCCGAGCAACAACGTGGATACTACCAAATGATTGGTAATACCACTCAACTCACATTCCTCACTGATCCTTCTTTCAACGCAGTTGATGGACCCTGTGAGAGCGGTGCCCCCACTCAAGTGTGTGCTCCTCGTAATGCTCTTCCTGAGACCACTCTTTACGTGCCTTTCCAATTCTGGTACTGCCGTAATCCTGGACTTGCCCTTCCTCTTATTGCCCTTCAATACCACGAGGTCGAGATCAATCTTGATATTCGTCCTATTGATGAGTGCTTATTCGCTGTTGGGTCTCTTCACTGCGACAATGGTTCCAACAAGGTCACCACCGCATACAACCAATCTCTTGTTGCTGCT	RQYGDWMHIWNQLTLTSEQQRGYYQMIGNTTQLTFLTDPSFNAVDGPCESGAPTQVCAPRNALPETTLYVPFQFWYCRNPGLALPLIALQYHEVEINLDIRPIDECLFAVGSLHCDNGSNKVTTAYNQSLVAA	Megaviridae environmental sample clone QB10-6 major capsid protein gene, partial cds	KT445538.1	Viral GenBank	408	85	2e-111	310/366	400	Mimiviridae
OTU_369	vOTU_050	30	0.023664	2	0	0	0	0	20	10	0	0	0	0	0	0	0	0	0	CCGTCATTATCAGGAATGGAATGATGTCTGGAATGAGTTATCTACTGTTGAATCCAAGGCTATCGGTCTAAAGGCCATGCAACTGGATATTGGTACTGGTGGTGGAGCCGGTGTCGGTACCGGTGTCGGTACTGCGCATATCCCTCTTAACTTCTGGTTTTGCCGTAATCCGGGTCTCGCTTTACCGCTAATTGCCCTTCAGTATCACGAAGTCAAATCAACCTTGACCTCCGCCCCATTGATGAATGCTTATGGGCTGTCGGTGAACTTAACGGAACGGAAATGTACAAGTAACAACTGCTTACAACCAATCCCTTGTTGCCGCTTCTTTATACGTTGATTATATCTTCCTTGATACCGATGAACGTCGCAGAATGGCTCAAACCCCCACGAATACCTC	RHYQEWNDVWNELSTVESKAIGLKAMQLDIGTGGGAGVGTGVGTAHIPLNFWFCRNPGLALPLIALQYHEVKSTLTSAPLMNAYGLSVNLTERKCTSNNCLQPIPCCRFFIR*LYLP*YR*TSQNGSNPHEYL	Prymnesium parvum DNA virus BW1 major capsid protein gene, complete cds	KY509047.1	Viral GenBank	210	79	8e-52	204/259	400	Phycodnaviridae
OTU_466	vOTU_051	29	0.0228752	2	0	0	0	0	0	28	1	0	0	0	0	0	0	0	0	CAAGCACTACCAGAAGTGGTGGCGTCTGTACTCCGAGCTCTACCTTGATGAGTCCAAGAAGCTCAACTGGGGTAAGATGACCACTGCGGGTACCGGCAAGGCTGTCTACCTCCCCCTCGTCTTCTTCTTCAACCGTAACCCAGGTCTCTACCTCCCCCTCATCGCCCTCCAGTACCACGAGGTCCGCATTGATTTCGACCCCGCGTCCGACTTCTCCACTTACCTCAACACCGACACCTTCAAGGTCTGGGCCAACTACGTGTACCTCGACACCGAGGAGCGTCGTCGCTTCGCGCAGAAGGGTCACG	KHYQKWWRLYSELYLDESKKLNWGKMTTAGTGKAVYLPLVFFFNRNPGLYLPLIALQYHEVRIDFDPASDFSTYLNTDTFKVWANYVYLDTEERRRFAQKGH	Micromonas sp. RCC1109 virus MpV1, complete genome	NC_014767.1	Viral GenBank	403	89	5e-110	274/308	308	Phycodnaviridae
OTU_223	vOTU_052	28	0.0220864	1	0	0	0	0	0	0	28	0	0	0	0	0	0	0	0	TCGGCAGTATGGTGACTGGATGCACTTGTGGAATCAGCTCACGCTCTCCAAGGAGCAGGAGCGTGGTTACTTCAAGATGGTCGGTAACACCACCCAGTTGACGTTCTTGACTGATCCCTCGTTCGCGAATGTTGATGGTCCCTGCGACTCTGACGCACCTAAACAAGTGTGCGCACCCCGTAACGCCCTCCCCGAAACCACCCTCTATGTGCCCCTCCAATTCTGGTACTGCCGAAACCCTGGTTTGGCGCCTCCTCTCATTGCCCTCCAATACCACGAAGTCAAGATTAACCTTGATATCCGCCCTATTGATGAGTGCTTGTGGGCTGTGCAGAACTTGTCGTGCTCGACCGGTAATGCTAAGGTCACCGCGGCCTACCAGCAATCCCTGGTTGCCGCG	RQYGDWMHLWNQLTLSKEQERGYFKMVGNTTQLTFLTDPSFANVDGPCDSDAPKQVCAPRNALPETTLYVPLQFWYCRNPGLAPPLIALQYHEVKINLDIRPIDECLWAVQNLSCSTGNAKVTAAYQQSLVAA	Unknown phycodnavirus clone LAB_mcp_b47_C11 major capsid protein gene, partial cds	KC574473.1	Viral GenBank	363	84	6e-98	288/343	400	Mimiviridae
OTU_157	vOTU_053	26	0.0205088	6	0	0	0	17	0	1	0	0	1	0	3	0	0	2	2	CAAGCACTACGGTGAGTGGCTGGAGATCTGGTCCGAGCTGACCCTCCCCGAGGAGAAGCGCGTGGGCTTTAAGGAGATGATCGGTCGCCGCAATGTAACCGCCACCGCCCCCGAGTCCACCACTCTGTACATTCTCATGCAATTCTTCTTCTGCCGCAACTCCCGGTCTGGCCCTCGCCCCTGATTGCCCTGCAATACCACGAGGTTAAGATCAACCTCAAGTTCCGTGATGCCGCCGACCTGACCATCGAGCCCACCGACAAGCCCACCCTTATGTCCAGCAAGCTGTACGTGGACTACATTTACCTCGACACCGACGAGCGTCGCCGTTTCGCCCAGGCCGAGCACGAGTACCTCGTCGAGCAGCTCCAC	KHYGEWLEIWSELTLPEEKRVGFKEMIGRRNVTATAPESTTLYILMQFFFCRNSRSGPRP*LPCNTTRLRSTSSSVMPPT*PSSPPTSPPLCPASCTWTTFTSTPTSVAVSPRPSTSTSSSSS	Uncultured Phycodna virus isolate OTU/P06-06 putative major capsid protein (MCP) gene, partial cds	EU006621.1	Viral GenBank	264	77	4e-68	291/379	372	Phycodnaviridae
OTU_180	vOTU_054	25	0.01972	5	0	0	5	0	0	0	0	3	1	13	0	3	0	0	0	CAAACACTACCAACTCTGGTGGCGTATGTACTCCGAGCTGATGATGGACGAGTCCAAGAAAGCGAACTACGGCAAGATGACATCTGATGCCGTTGGTGGTGGTGCCACTGTGTACCTGCCTCTTCTGTTTTTCTTCAACCGCAACCCAGGTCTTTACCTGCCACTCATTGCTCTGCAGTACCACGAGGTTCGCCTTGACTTTGACCTGTCATCCGAGTTCTCCACCTACACTGACAATCAGACCTTCAAAGTGTGGGGCAACTACGTATACCTCGACACTGAGGAGCGTCGCCGCTTCGCCCAGAAAGGTCATGAGTACCTCATCGAACAGCTCCAC	KHYQLWWRMYSELMMDESKKANYGKMTSDAVGGGATVYLPLLFFFNRNPGLYLPLIALQYHEVRLDFDLSSEFSTYTDNQTFKVWGNYVYLDTEERRRFAQKGHEYLIEQLH	Uncultured Phycodna virus isolate OTU/P06-02 putative major capsid protein (MCP) gene, partial cds	EU006617.1	Viral GenBank	259	77	1e-66	266/346	337	Phycodnaviridae
OTU_122	vOTU_055	24	0.0189312	7	0	8	0	0	0	3	0	0	1	0	6	2	3	1	0	CAAGCACTACCAGATCTGGTGGCGCCTGTACTCCGAGCTGTACCTCACCGCGGACAAGAAGGCCAACTACGCCAAGCTCACCACCGACGCATCAGGCGGCTCTACCCGTGGATCCCACCAGGTGTTCCTCCCCCTCCTCTTCTTCTTCAACAGGAACCCGGGTCTCTACCTCCCCCTCATTGCTCTCCAGTACCACGAGGTTCGTCTCGACTTCGACCTCGCCAGCGAGTTCACGCTGTACCACAGCACCAGCGGCACTCACGTGTGGGGTAACTACGTGTACCTCGACACTGAGGAGCGCAGGCGCTTTGCCCAGAAGGGTCACGAGTACCTCATCGAACAGTTCCAC	KHYQIWWRLYSELYLTADKKANYAKLTTDASGGSTRGSHQVFLPLLFFFNRNPGLYLPLIALQYHEVRLDFDLASEFTLYHSTSGTHVWGNYVYLDTEERRRFAQKGHEYLIEQFH	Chrysochromulina parva virus BQ1 clone CpV375MCPbL1.02 MCP (MCP) gene, partial cds	KT318565.1	Viral GenBank	269	76	8e-70	279/367	349	Phycodnaviridae
OTU_179	vOTU_056	24	0.0189312	4	0	3	0	4	0	0	0	0	0	0	0	0	0	6	11	CAAGCACTACCAGCGCTGGTGGAGGCTTTACTCCGAGCTTTACCTCGATGAGTCCAAGAAGGCCACTTGGGGTAAGATGACTTCCCCCGCGGTCGACGATGGTCAGATGTTCCTTCCTCTTATTTTCTTCTTTAACCGCAATCCCGGTCTGTACCTGCCACTGATTGCCCTGCAGTACCACGAGGTCCGTCTGGACTTTGACCTGTCCGCTGAATTTGAGATTTATGCTGATGCTTCCAAGACCTTCAAAGTATGGGGTAACTACGTCTACCTTGACACCGAGGAGCGTCGCCGCTTCGCCCAGAGGGGTCACGAGTACCTCGTTGAGCAGTTCCAC	KHYQRWWRLYSELYLDESKKATWGKMTSPAVDDGQMFLPLIFFFNRNPGLYLPLIALQYHEVRLDFDLSAEFEIYADASKTFKVWGNYVYLDTEERRRFAQRGHEYLVEQFH	Micromonas pusilla virus 12T genomic sequence	NC_020864.1	Viral GenBank	288	80	3e-75	264/331	337	Phycodnaviridae
OTU_218	vOTU_057	24	0.0189312	1	0	0	24	0	0	0	0	0	0	0	0	0	0	0	0	CAAGTACTACCAGAAGTGGTGGCGTCTGTACTCCGAGCTCTACCTCGATGAGGCCAAGAAGCTCAACTGGGGTAAGATGACCACTGCCGGCAATGGCAAGACTGTCTATTTGCCCCTAGTCTTTTTCTTTAACCGCAACCCTGGACTCGCCCTCCCCCTTATTGCTCTTCAGTATCACGAAGTTAAGGTTGATATTGAATTCCGTACAAGTGCTGCGATTACAACAGCAGATGCGTCTACTGCCGTTCTTACTACTTGCAAACTCTACGTCGACTACGTATACCTTGACACTGATGAACGCCGCCGTTTCGCCCAGGTTAGCCACGAATACCTCGTTGAACAACTCCAC	KYYQKWWRLYSELYLDEAKKLNWGKMTTAGNGKTVYLPLVFFFNRNPGLALPLIALQYHEVKVDIEFRTSAAITTADASTAVLTTCKLYVDYVYLDTDERRRFAQVSHEYLVEQLH	Uncultured Phycodna virus isolate OTU/M05-01 putative major capsid protein (MCP) gene, partial cds	EU086758.1	Viral GenBank	275	78	2e-71	273/348	349	Phycodnaviridae
OTU_293	vOTU_058	24	0.0189312	4	4	0	0	0	0	0	0	2	0	0	0	0	17	1	0	CAAGCACTACCAGAAGTGGTGGCGTCTGTACTCCGAGCTCTACCTCGATGAGGCCAAGAAGCTCAACTGGGGTAAGATGACCACTGCCGGCAATGGCAAGACTGTCTATTTGCCCCTAGTCTTTTTCTTTAACCGCAATCCTGGACTTTACCTCCCACTAATTGCTCTGCAGTACCATGAGGTGCGCATCGATTTCGATTTAGCGTCTAACTTCGACGACTACCTCAATACCTCCGTCTTCAAGGTGTGGGCCAACTACGTCTACCTTGACACTGAGGAACGTAGGCGTTTTGCCCAGAAGGGTCACGAGTACCTCATTGAGCAATTCCAC	KHYQKWWRLYSELYLDEAKKLNWGKMTTAGNGKTVYLPLVFFFNRNPGLYLPLIALQYHEVRIDFDLASNFDDYLNTSVFKVWANYVYLDTEERRRFAQKGHEYLIEQFH	Uncultured Phycodna virus isolate OTU/M05-01 putative major capsid protein (MCP) gene, partial cds	EU086758.1	Viral GenBank	482	92	7e-134	305/330	331	Phycodnaviridae
OTU_453	vOTU_059	24	0.0189312	5	0	0	0	0	0	0	0	0	1	15	1	5	2	0	0	CCGTCAATATGGTGACTGGATGCACATCTGGAACCAACTTACCATGTCTGCCGAGCAGCAGCGTGGTTACTTCAAGATGATCGGTAATACCACCCAACTTACCTACATCACCGACCCTTCCTTTGCTGACATCAGCGGTCCCTGTGCTGCTGCTGGTGGTCCCTCCCAGGTGTGCGCCCCTCGCAAGGCCCCTTCCTGAGACCACTCTTTACATTCCCCTACTTTTTCTGGTTTTTGCCGCAACCCCGGACTTGCTCTTCCTTTGATCGCCCTTCAGTACCACGAGGTCAAGATCAACATTGATTTCCGCCCATTGGTGAGTGCCTCTGGG	RQYGDWMHIWNQLTMSAEQQRGYFKMIGNTTQLTYITDPSFADISGPCAAAGGPSQVCAPRKAPS*DHSLHSPTFSGFCRNPGLALPLIALQYHEVKINIDFRPLVSASG	Megaviridae environmental sample clone WC10-19 major capsid protein gene, partial cds	KT445493.1	Viral GenBank	389	90	1e-105	268/298	331	Mimiviridae
OTU_361	vOTU_060	23	0.0181424	1	0	0	0	23	0	0	0	0	0	0	0	0	0	0	0	TCGCCAGTATGGTGACTGGATGCACTTGTGGAATCAGCTCACCTTGTCCAAGGAACAGGAACGTGGTTATTTCAAGATGATTGGAAACACCACCCAGCTGACCTTCATCACAGATCCTTCCTTCTCGGCGGTTGATGGTCCTTGTTCCTCCAACGCCCCCACCCAGGTGTGCGAGCCCCGTAATGCCCTCCCTGAAACCACCCTCTATGTCCCCTTCCAATTCTGGTACTGCCGCAACCCCGGGTTGGCCCTTCCCCTCATTGCCCTTCAATACCACGAAGTCAAGATCAACCTCGATATTCGTCCTATTGATGAGTGCTTGTGGGCCGTGTCTGATTTGACGCTCACTGACGGCACCAGCAAGCGTGTCACTGCCGCCTACAACCAGTCCCTCGTCGCC	RQYGDWMHLWNQLTLSKEQERGYFKMIGNTTQLTFITDPSFSAVDGPCSSNAPTQVCEPRNALPETTLYVPFQFWYCRNPGLALPLIALQYHEVKINLDIRPIDECLWAVSDLTLTDGTSKRVTAAYNQSLVA	Chrysochromulina parva virus BQ1 clone CpV375MCPaL1.09 MCP (MCP) gene, partial cds	KT318547.1	Viral GenBank	484	88	2e-134	351/401	400	Mimiviridae
OTU_423	vOTU_061	23	0.0181424	1	23	0	0	0	0	0	0	0	0	0	0	0	0	0	0	CAAGCACTACCAACGCTGGTGGCGTTTGTACTCCGAGCTTTACTTGGACGAATCCAAGAAGGCTAACTGGGGTAAGATGACCACTGCGGTCGATGGTAAGACTGTCTACTTGCCACTCATCTTCTTCTTCAACCGCAACCCAGGTTTGTATTTGCCACTTATTGCGCTCCAATACCACGAAGTGCGCATCGACTTCGACCTCGCCTCCGACATGGAGACCTTCCTCAACAAGTCCGTCTTCCGGGTGTGGGCGAACTACATCTACCTCGACACTGAGGAGCGTCGCCGCTTCGCGCAGAAGGGTCACGAGTACCTCATCGAACAGCTCCAC	KHYQRWWRLYSELYLDESKKANWGKMTTAVDGKTVYLPLIFFFNRNPGLYLPLIALQYHEVRIDFDLASDMETFLNKSVFRVWANYIYLDTEERRRFAQKGHEYLIEQLH	Micromonas pusilla virus PL1, *** SEQUENCING IN PROGRESS ***, 2 unordered pieces	HQ633072.1	Viral GenBank	428	89	1e-117	293/330	331	Phycodnaviridae
OTU_014	vOTU_062	21	0.0165648	5	0	0	0	0	0	1	13	3	0	0	0	3	1	0	0	CAAGCACTACCAGAGATGGTGGCGTTTGTATGCCGAGCTTTACCTCGACAACGCCAAGAAGGCTGAGTGGGGTAAGATGACCTCGACAGCGGCCGCTACCGGCACTGACAACTCTGTTTCTAATGTGCGTCTCCCCCTGATCTTCTTCTTCAACCGCAACCCTGGTCTCTTCCTGCCCCTGATTGCCCTCCAGTACCATGAGGTTCGCCTTGACATCGACTTGTCGGCCGAGTACGACTCCTACTTCGGGGGTGTTAAGGTGTGGGGTAACTACGTGTACCTTGACACCGAGGAGCGCCGTCGCTTCGCCCAGAAGGGCCACGAGTACCTCATCGAGCAATTCCAC	KHYQRWWRLYAELYLDNAKKAEWGKMTSTAAATGTDNSVSNVRLPLIFFFNRNPGLFLPLIALQYHEVRLDIDLSAEYDSYFGGVKVWGNYVYLDTEERRRFAQKGHEYLIEQFH	Micromonas sp. RCC1109 virus MpV1, complete genome	NC_014767.1	Viral GenBank	266	77	1e-68	271/351	346	Phycodnaviridae
OTU_017	vOTU_063	21	0.0165648	1	0	0	21	0	0	0	0	0	0	0	0	0	0	0	0	CCGTCATTATGAAGAATGGAATGATATCTGGTATGAGTTAACTACTCCCGCATCTAAGGCTCTAGCCCTTAAATGTATGATTGGTGACAAGGGAACTACCGGTGGTTCTGCTGACCGTGCCGGTGTCAACCTTGTTCAGATTCCTCTTCAGTTCTGGTTCTGTCGTAACCCTGGTCTCGCACTACCTTTAATTGCCCTTCAGTATCATGAAGTCAAACTCAAGTTTACCTGGGGCACCGCGGCCAATGTAGGCGCTACCGCAAGTTGTCAAGTATGGGCTGATTACATCTATCTTGAC	RHYEEWNDIWYELTTPASKALALKCMIGDKGTTGGSADRAGVNLVQIPLQFWFCRNPGLALPLIALQYHEVKLKFTWGTAANVGATASCQVWADYIYLD	Megaviridae environmental sample clone WC2-10 major capsid protein gene, partial cds	KT445351.1	Viral GenBank	104	85	6e-20	80/94	298	Phycodnaviridae
OTU_107	vOTU_064	21	0.0165648	3	1	0	19	1	0	0	0	0	0	0	0	0	0	0	0	CAAGCACTACCAACGCTGGTGGCGTTTGTACTCCGAGCTTTACCTCGATGAAGCCAAGAAGACTAACTGGGCTAAGCTCACCACCGCGAAAGATGGCAAGGCTGTCTACCTTCCACTCATCTTCTTCTTCAACCGCAACCCAGGTTTGTATTTGCCATTGATTGCGCTCCAATACCACGAAGTCCGCATCGACATCGATTTGGCCTCCGACATGGAAACCTACCTCGAAAGAACGTCTTCAAGGTGTGGGCCAACTACATCTACCTTGACACCGAAGAGCGCCGTCGTTTCGCGCAAAAGGGTCACGAATACCTCATCGAGCAACTCCAC	KHYQRWWRLYSELYLDEAKKTNWAKLTTAKDGKAVYLPLIFFFNRNPGLYLPLIALQYHEVRIDIDLASDMETYLERTSSRCGPTTSTLTPKSAVVSRKRVTNTSSSNS	Ostreococcus tauri virus RT-2011, complete genome	JN225873.1	Viral GenBank	358	84	2e-96	278/330	330	Phycodnaviridae
OTU_173	vOTU_065	21	0.0165648	3	0	0	0	0	0	1	1	19	0	0	0	0	0	0	0	CAAGCAGTACCAGAAGTGGTGGCGTCTGTACACCGAGCTTTACCTCGATGACTCGAAGAAGGCTACCTACGGTAAGATGACCTCCGGTATTTCCGGCAAGACTGTCTATTTGCCCCTATACTTCTTTTTCAACAGAAATCCTGGACTTTATTTGCCACTAATTGCTCTGCAGTACCATGAGGTCAGGCTGGATTTCGATTTATCGGCGCACTTCGATGAGTGGCTCGACACCTCCACCTTCAAGGTCTGGGCTAACTACATCTACCTTGACACTGAGGAGCGTCGCCGATTCGCCCAGAAGGGTCATGAGTACCTCATCGAACAATTCCAC	KQYQKWWRLYTELYLDDSKKATYGKMTSGISGKTVYLPLYFFFNRNPGLYLPLIALQYHEVRLDFDLSAHFDEWLDTSTFKVWANYIYLDTEERRRFAQKGHEYLIEQFH	Uncultured Phycodna virus isolate OTU/M05-01 putative major capsid protein (MCP) gene, partial cds	EU086758.1	Viral GenBank	298	80	2e-78	264/330	331	Phycodnaviridae
OTU_354	vOTU_066	19	0.0149872	3	0	0	0	0	0	3	12	4	0	0	0	0	0	0	0	CAAGCACTACCAGAAGTGGTGGCGCATGTACTCCGAGCTCTACCTTGACGAGTCCAAGAAGCTCAACTGGGGTAAGATGACCACTGCGGGTACCGGCAAGGCTGTCTACCTCCCCCTCGTCTTCTTCTTCAACCGCAACCCCGGTCTCTACCTCCCCCTCATCGCCCTCCAGTACCACGAGGTCCGCATCGACTTCGACCTCGCGTCCGACATGGAGACCTTCCTCAACAAGTCCGTCTTCAAGGTGTGGGCGAACTACATCTACCTCGACACCGAGGAGCGTCGCCGCTTCGCGCAGAAGGGTCACGAGTACCTCGTCGAACAACTCCAC	KHYQKWWRMYSELYLDESKKLNWGKMTTAGTGKAVYLPLVFFFNRNPGLYLPLIALQYHEVRIDFDLASDMETFLNKSVFKVWANYIYLDTEERRRFAQKGHEYLVEQLH	Micromonas pusilla virus PL1, *** SEQUENCING IN PROGRESS ***, 2 unordered pieces	HQ633072.1	Viral GenBank	518	95	9e-145	313/330	331	Phycodnaviridae
OTU_422	vOTU_067	19	0.0149872	6	1	9	0	0	1	4	2	0	2	0	0	0	0	0	0	CAAGCACTACCAGCGTTGGTGGAGGCTGTACTCTGAGCTTTATCTCGATGAGTCCAAGAAGGCCAACTATGCCAAGTTGACATGTAACTCAACCGGGGAGATTTACGCAGCAGGTGGTAACAGCGGATCTAATGCTGGACAGGTTATGCTTCCTCTCCTCTTCTTCTTCAACAGGAACCCAGGCCTGTACCTTCCTCTTATCGCCCTTCAGTACCATGAAGTCCGCCTTGATTTTGACTTGTCAACCGAGTACTCAACGTGCTTTGGAACAACTTTCAATGTGTGGGGTAACTACGTGTACCTCGACACGGAGGAGCGTCGCCGATTCGCCCAGAAGGGTCACGAGTACCTCGTTGAGCAGCTCCAC	KHYQRWWRLYSELYLDESKKANYAKLTCNSTGEIYAAGGNSGSNAGQVMLPLLFFFNRNPGLYLPLIALQYHEVRLDFDLSTEYSTCFGTTFNVWGNYVYLDTEERRRFAQKGHEYLVEQLH	Chrysochromulina parva virus BQ1 clone CpV375MCPbL1.02 MCP (MCP) gene, partial cds	KT318565.1	Viral GenBank	327	80	4e-87	291/364	367	Phycodnaviridae
OTU_024	vOTU_068	18	0.0141984	1	18	0	0	0	0	0	0	0	0	0	0	0	0	0	0	CAAGCACTACCAGAAGTGGTGGCGTCTGTACTCCGAGCTCTACCTCGATGAGGCCAAGAAGCTCAACTGGGGTAAGATGACCACTGCCAGCAATGGCAAGACTGTCTATTTGCCCCTAGTCTTTTTCTTTAACCGCAATCCTGGACTTTACCTCCCACTAATTGCTCTGCAGTACCATGAGGTGCGCATCGATTTCGATTTAGCGTCCGATTTCACCACCTTCCTCAGTGCGTCCGTCTTCAAGGTGTGGGCCAACTACGTCTACCTTGACACTGAGGAGCGTAGGCGATTTGCGCAGAAGGGTCATGAGTACCTCATTGAGCAACTCCAC	KHYQKWWRLYSELYLDEAKKLNWGKMTTASNGKTVYLPLVFFFNRNPGLYLPLIALQYHEVRIDFDLASDFTTFLSASVFKVWANYVYLDTEERRRFAQKGHEYLIEQLH	Uncultured Phycodna virus isolate OTU/M05-01 putative major capsid protein (MCP) gene, partial cds	EU086758.1	Viral GenBank	542	96	8e-152	318/330	331	Phycodnaviridae
OTU_041	vOTU_069	18	0.0141984	4	0	0	0	0	1	0	15	1	0	1	0	0	0	0	0	CAAGCACTATCAGAAGTGGTGGCGCCTGTACTCCGAGCTCTACCTTAATGAGGACCAGAAGAATAAGTGGGCTCGTATGACTACCAATGCAACTGGGGTAGGCGGTACCCAGGTGTACCTTCCACTCATCTTCTTCTTCAACCGTAATGCTGGTCTTTATCTTCCGCTGATCGCACTTCAGTATCATGAAGTTCGCATTGACATTGACCTCGCAAGCAATATGGACACTTATGTGAAGACGAGCGGCTTCAAGGTCTGGGGTAACTACGTGTACCTAGACACTGAGGAGCGTCGTCGTTTCGCTCAGAAGGGTCACGAGTACCTCGTTGAACAACTCCAC	KHYQKWWRLYSELYLNEDQKNKWARMTTNATGVGGTQVYLPLIFFFNRNAGLYLPLIALQYHEVRIDIDLASNMDTYVKTSGFKVWGNYVYLDTEERRRFAQKGHEYLVEQLH	Uncultured Phycodna virus isolate OTU/P06-07 putative major capsid protein (MCP) gene, partial cds	EU006622.1	Viral GenBank	275	78	2e-71	272/347	340	Phycodnaviridae
OTU_421	vOTU_070	18	0.0141984	3	0	1	0	0	0	3	0	14	0	0	0	0	0	0	0	TCGTCAGTTTGGTGACTGGATGCACATCTGGAATCAGCTAACCCTCTCTAAAGATCAGGAGCGTGGTTACTACAAAATGGTTGGTAATACCACCCAACTAACCTACATTACTGATCCCTGCTTCGCCCCTGTTGACGGTCCTTGCGATTCGTCGGGTCCTCGTCAGGTCTGTGCTCCCCGTAACACTCTCCCTGAATCGTTCCTCTACATTCCCCTTCAGTTCTGGTTCTGCCGCAATCCCGGTCTCGCGCTACCCCTTATTGCGCTCCAGTATCACGAAGTCAGAATTAACATCGATCTTTCGCCCCTTGATGAGTGCCTATGGGCGGTTAAGGAGCTAACCTGTGATTCGGGTACCTCGCAAAAGCCACCGCGGCCTACCAGCAGTCGCTAGCTGCTG	RQFGDWMHIWNQLTLSKDQERGYYKMVGNTTQLTYITDPCFAPVDGPCDSSGPRQVCAPRNTLPESFLYIPLQFWFCRNPGLALPLIALQYHEVRINIDLSPLDECLWAVKELTCDSGTSQKPPRPTSSR*LL	Uncultured Phycodna virus isolate OTU/P06-05 putative major capsid protein (MCP) gene, partial cds	EU006620.1	Viral GenBank	702	99	0	397/401	400	Mimiviridae
OTU_477	vOTU_071	18	0.0141984	2	0	0	0	15	0	3	0	0	0	0	0	0	0	0	0	CAAGACTTATCAGAAATTCTGGCGTCTCTATTCCGAGCTTTACCTTGACGAGTCTAAGAAGGCGTCTTGGGGTAAGATGACCACCGCCGTTGACGGTCAGGTTTTCCTTCCTTTAATTTTCTTCTTTAACCGCAATCCTGGTCTCGCTCTCCCACTAATTGCTCTGCAGTACCACGAAGTAAGACTGGATTTCGATTTATCGGAACAGTTTGATACTCACACTGACGGCAGTACGTTTAAGGTATATGCTAATTACATCTACCTCGACACTGAGGAGCGTAGGCGTTTTGCTCAGAAAGGACACGAATACCTCATTGAGCAGCTCCAC	KTYQKFWRLYSELYLDESKKASWGKMTTAVDGQVFLPLIFFFNRNPGLALPLIALQYHEVRLDFDLSEQFDTHTDGSTFKVYANYIYLDTEERRRFAQKGHEYLIEQLH	Micromonas pusilla virus SP1, *** SEQUENCING IN PROGRESS ***, 2 unordered pieces	JF974320.1	Viral GenBank	248	77	3e-63	244/315	328	Phycodnaviridae
OTU_468	vOTU_072	17	0.0134096	1	0	0	0	0	0	0	17	0	0	0	0	0	0	0	0	TCGTCACTATGGTGATTGGCTTAATATCTGGAATGAATTAACCCAGGAACCTGGTAAACAGGCTGGTTACGACAATATGGTTGGTAACACTGTTGCTTTAACTGGTACTGGTCATGAATCTACTGAAGTTACTACTTTATACGTTCCTCTTCAGTTCTGGTTCTGCCGTAATCCTGGATTAGCATTACCTCTTATTGCTCTTCAGTACCACGAGGTTAAGATTAACTTAGAATTCCGTCAGAAAGAAGAAACCTATGTCACTAGTTCTACTGTTATCGAATGTTCTGGAACTGGTAATGGATGCCAAGTCTGCGTTCC	RHYGDWLNIWNELTQEPGKQAGYDNMVGNTVALTGTGHESTEVTTLYVPLQFWFCRNPGLALPLIALQYHEVKINLEFRQKEETYVTSSTVIECSGTGNGCQVCV	Uncultured phycodnavirus clone mcp_DH201303_32 putative major capsid protein (mcp) gene, partial cds	KP775279.1	Viral GenBank	181	77	3e-43	184/240	318	Mimiviridae
OTU_537	vOTU_073	17	0.0134096	6	0	1	0	0	0	4	3	0	1	6	0	2	0	0	0	CAAACACTACCAGCGTTGGTGGAGACTTTACTCCGAGCTCTACCTCGACGACGCCAAGAAGGCCGAGTGGGGTAAAATGACCTCTTCATGCCCCACTGATGGCACTACCAAAGGTAAGGTGTTCCTGCCCCTCATCTTCTTCTTCAACCGCAACCCGGGTCTATTCCTGCCCCTTATTGCCCTTCAATACCACGAAGTGCGCCTTGACATCGACCTCGGTGATAAATACTCTAGCTTCTTCGGCAGCTCCGCCCCCAAAGTGTGGGCCAACTATGTCTACCTCGACACCGAAGAGCGCCGCCGCTTCGCCCAGAAAGGTCACGAATACCTCGTCGAGCAACTCCAC	KHYQRWWRLYSELYLDDAKKAEWGKMTSSCPTDGTTKGKVFLPLIFFFNRNPGLFLPLIALQYHEVRLDIDLGDKYSSFFGSSAPKVWANYVYLDTEERRRFAQKGHEYLVEQLH	Uncultured Phycodna virus isolate OTU/P06-01 putative major capsid protein (MCP) gene, partial cds	EU006616.1	Viral GenBank	600	99	4e-169	340/345	346	Phycodnaviridae
OTU_430	vOTU_074	16	0.0126208	4	0	0	0	0	1	2	0	10	0	3	0	0	0	0	0	CAAGCACTACCAGAAGTGGTGGCGTTTGTACACCGAGCTTTACTTGGATGAGGCCAAGAAGGCTAACTGGGGTAAGATGACCTCGGCGGGCTACGGTAAGACCGTCTACCTCCCCCTCATCTTCTTCTTCAACCGTAACCCAGGTCTCTACCTCCCCCTCATCGCCCTCCAGTACCACGAGGTCCGCATTGATTTCGACCTCGCGTCCGACTTCTCCACTTACCTCAACACCGACACCTTCAAGGTCTGGGCCAACTACGTGTACCTCGACACCGAGGAGCGTCGTCGCTTCGCGCAGAAGGGTCACGAGTACC	KHYQKWWRLYTELYLDEAKKANWGKMTSAGYGKTVYLPLIFFFNRNPGLYLPLIALQYHEVRIDFDLASDFSTYLNTDTFKVWANYVYLDTEERRRFAQKGHEY	Ostreococcus tauri virus RT-2011, complete genome	JN225873.1	Viral GenBank	412	89	1e-112	282/316	314	Phycodnaviridae
OTU_502	vOTU_075	16	0.0126208	2	0	0	0	0	0	0	0	15	0	0	0	0	1	0	0	CAAGCACTACCAACGCTGGTGGCGTTTGTACTCCGAGCTTTACTTGGATGAATCCAAGAAGGCTACCTGGGCTAAGATGACCACCGCGGTTTCCGGTAAGACCGTCTATTTGCCACTCATTTTCTTCTTCAACCGCAACCCAGGTTTGTATTTGCCATTGATTGCGCTCCAATACCACGAAGTGCGCATTGACTTCGACTTGTCTGGCAGCTATGAAACCTACTTGAGCACCTCCGTGTTCAAGGTCTGGGCCAACTACGTCTACCTCGACACCGAAGAGCGCCGACGCTTCGCCCAAAAGGGTCACGAATACCTCATTGAACAGCTCCAC	KHYQRWWRLYSELYLDESKKATWAKMTTAVSGKTVYLPLIFFFNRNPGLYLPLIALQYHEVRIDFDLSGSYETYLSTSVFKVWANYVYLDTEERRRFAQKGHEYLIEQLH	Ostreococcus lucimarinus virus 2 isolate Olv2, complete genome	NC_028091.1	Viral GenBank	432	90	1e-118	290/324	331	Phycodnaviridae
OTU_101	vOTU_076	15	0.011832	4	0	0	0	0	0	0	0	0	0	2	3	3	7	0	0	CAAGCACTACCAGAAGTGGTGGCGCATGTACTCCGAGCTTTACCTTGACGAGTCCAAGAAGCTCAACTGGGGTAAGATGACTACTGGCAAGAACGGTAAGACTGTCTATTTACCCCTCATTTTCTTCTTCAACAGGAATCCAGGACTTTATTTGCCACTAATTGCTCTGCAGTACCACGAGGTCCGCATCGATTTCGACCCCGCGGCTGATTTCAGCACCTTCCTCAGCACCTCTGTCTTCAAGGTGTGGGCCAACTACGTCTACCTTGACACCGAGGAGCGTCGCCGATTCGCCCAGAAGGGTCATGAGTACCTCATTGAACAGCTCCAC	KHYQKWWRMYSELYLDESKKLNWGKMTTGKNGKTVYLPLIFFFNRNPGLYLPLIALQYHEVRIDFDPAADFSTFLSTSVFKVWANYVYLDTEERRRFAQKGHEYLIEQLH	Haptolina hirta virus isolate HhV_OF01 major capsid protein (MCP) gene, partial cds	KJ558370.1	Viral GenBank	410	93	4e-112	255/274	331	Phycodnaviridae
OTU_241	vOTU_077	15	0.011832	2	0	0	0	0	0	14	0	0	0	0	1	0	0	0	0	CAAGCACTACCAACGCTGGTGGCGTTTGTACTCCGAGCTTTACTTGGATGAGTCCAAGAAGGCTAACTGGGCGAAGATGACTACTGCCAAGACTGGTAACACCGTGTACTTGCCATTGATCTTCTTCTTCAACCGCAACCCGGGTTTGTACTTGCCATTGATTGCCCTTCAATACCACGAAGTTCGCATCGACTTCGATTTGACCAGCACCTTCACCACCTACCTTGATTCCACTGTGTTCAAGGTGTGGGCCAACTACGTCTACCTTGACACCGAGGAGCGTCGCCGATTCGCCCAGAAGGGTCATGAGTACCTCATTGAACAGCTCCAC	KHYQRWWRLYSELYLDESKKANWAKMTTAKTGNTVYLPLIFFFNRNPGLYLPLIALQYHEVRIDFDLTSTFTTYLDSTVFKVWANYVYLDTEERRRFAQKGHEYLIEQLH	Ostreococcus lucimarinus virus OlV1, complete genome	NC_014766.1	Viral GenBank	457	92	3e-126	298/325	331	Phycodnaviridae
OTU_488	vOTU_078	15	0.011832	1	0	0	0	0	0	0	0	0	0	0	0	0	0	0	15	TAAGCACTACCAAAAGTGGTGGCGTTTGTACTCGGAGTTGTACCTTGACGAAGCCAAGAAGTCCAACTACGGTAAGATGACCACCGCGGTCGAAGCCGGTAAGAAGATCTTCTTGCCACTCATCTTCTTCTTCAACCGCAACCCAGGTTTGGCGTTGCCTTTGATTGTCTTGCAATACCACGAAGTCCGCCTCGACTTCGATTTGTCGGGCGCCTTCTCGTCCGTGACCGACGGTTCCTTCAAGGTGTGGGCTAACTACATCTACCTGGACACCGAAGAGCGTCGCCGATTCGCCCAGAAGGGTCATGAGTACCTCGTCGAACAGCTCCAC	KHYQKWWRLYSELYLDEAKKSNYGKMTTAVEAGKKIFLPLIFFFNRNPGLALPLIVLQYHEVRLDFDLSGAFSSVTDGSFKVWANYIYLDTEERRRFAQKGHEYLVEQLH	Ostreococcus lucimarinus virus OlV1, complete genome	NC_014766.1	Viral GenBank	275	79	2e-71	261/329	331	Phycodnaviridae
OTU_505	vOTU_079	15	0.011832	2	0	0	0	0	0	14	0	1	0	0	0	0	0	0	0	CAAGCACTACCAGAAGTGGTGGCGTCTGTACTCCGAGCTCTACCTCGATGAGGCCAAGAAGCTCAACTGGGGTAAGATGACCACTGCGGCGGATGGTTCCACTGTCTATTTGCCCCTAGTCTTTTTCTTTAACCGCAATCCTGGACTTTACCTCCCACTAATTGCTCTGCAGTACCATGAGGTGCGCATCGATATTGACCTCGCGTCCGATTTCGACACCTTCCTTAACAAGTCCGTCTTCAAGGTCTGGGCCAACTATGTCTACCTTGACACTGAGGAGCGTAGGCGATTTGCGCAGAAGGGCCACGAGTACCTCGTCGAGCAGCTCCAC	KHYQKWWRLYSELYLDEAKKLNWGKMTTAADGSTVYLPLVFFFNRNPGLYLPLIALQYHEVRIDIDLASDFDTFLNKSVFKVWANYVYLDTEERRRFAQKGHEYLVEQLH	Uncultured Phycodna virus isolate OTU/M05-01 putative major capsid protein (MCP) gene, partial cds	EU086758.1	Viral GenBank	464	91	2e-128	301/330	331	Phycodnaviridae
OTU_575	vOTU_080	15	0.011832	5	0	0	4	3	0	0	0	6	0	0	1	0	0	1	0	CAAGCACTACCAGAAGTGGTGGCGTCTGTACTCCGAGCTCTACCTCGATGAGGCCAAGAAGCTCAACTGGGGTAAGATGACCACTGCCGGCAATGGCAAGACTGTCTATTTGCCCCTAGTCGTTTTCTTTAACCGCAATCCTGGACTTTACCTCCCACTAATTGCTCTGCAGTACCATGAGGTCCGTATCGATTTCGATTTAGCGTCTAACTTCGACACCTACCTCAATACCTCCGTCTTCAAGGTGTGGGCCGACTATGTCTACCTTGACACCGAGGAGCGTCGCCGATTCGCCCAGAAGGGTCATGAGTACCTCATCGAACAATTCCAC	KHYQKWWRLYSELYLDEAKKLNWGKMTTAGNGKTVYLPLVVFFNRNPGLYLPLIALQYHEVRIDFDLASNFDTYLNTSVFKVWADYVYLDTEERRRFAQKGHEYLIEQFH	Uncultured Phycodna virus isolate OTU/M05-01 putative major capsid protein (MCP) gene, partial cds	EU086758.1	Viral GenBank	470	92	4e-130	302/330	331	Phycodnaviridae
OTU_149	vOTU_081	14	0.0110432	5	0	0	0	0	2	8	2	0	0	0	0	1	1	0	0	TAAACACTATGGTCACTGGCTTACAGTATGGGAAAATTTAACTGAACCTAATCCATTCGGTCAACAGAGTGTATTGATAACCGCCGCTGGAACCTCAGGTGGCGTTGGTCAGGAAGCATTATCCGGTAATACATTAAGCCAGAGACGCTCATATAACCATCTTGGAACATCTTTGGCAGCTGCAGCCCCTGGCGTCCCAACAAATATCAGTGTTCCACTTCAGTTCTGGTTTTTGCCGCAATCCAGGACTTGCTCCTCCACTAATTGCTCTTCAATATCACGAAGTCAAAGTATCTGTCACATTCACAAGTGCTTCTACTAACATTGCCCAGGCGAACAACAACGGAACACCAAACACAACTTTATTG	KHYGHWLTVWENLTEPNPFGQQSVLITAAGTSGGVGQEALSGNTLSQRRSYNHLGTSLAAAAPGVPTNISVPLQFWFLPQSRTCSSTNCSSISRSQSICHIHKCFY*HCPGEQQRNTKHNFI	Uncultured Phycodna virus isolate OTU/P06-03 putative major capsid protein (MCP) gene, partial cds	EU006618.1	Viral GenBank	93.3	84	1e-16	74/88	368	Phycodnaviridae
OTU_160	vOTU_082	14	0.0110432	1	0	0	0	0	0	14	0	0	0	0	0	0	0	0	0	CAAGCACTACCAAAAGTGGTGGCGTTTGTACTCTGAGTTGTACTTGGACGAGTCCAAGAAGGCGACTTACGGTAAGATGACGACCAACCCGGTTGCCTCCACGGCCGGTACGGTTTTCCTCCCGCTCTCGTTCTTCTTCAACCGCAACCCGGGTTTGTACTTGCCGTTGATCGCGCTTCAATACCACGAAGTCCGCATCGACTTTGACTTGTCCTCGGAATTCTCCCAATACACCGATGGCTCCACCTTCAAGGTCTGGGGTAACTACGTGTACTTGGACACGGAAGAGCGTCGTCGCTTCGCCCAAAAGGGTCACGAATACCTCGTTGAACAATTCCAC	KHYQKWWRLYSELYLDESKKATYGKMTTNPVASTAGTVFLPLSFFFNRNPGLYLPLIALQYHEVRIDFDLSSEFSQYTDGSTFKVWGNYVYLDTEERRRFAQKGHEYLVEQFH	Uncultured phycodnavirus clone P3 putative major capsid protein (mcp) gene, partial cds	FJ791177.1	Viral GenBank	257	77	5e-66	261/338	340	Phycodnaviridae
OTU_266	vOTU_083	14	0.0110432	2	0	0	0	0	0	12	0	0	2	0	0	0	0	0	0	CAAGCACAACGGTGAATGGCTTCACCTCTGGAACGAACTCACCCAGGAAGACGGCAAGGTTGCTGCCCACGCTGACATGACCAGCGCTGCTGCCGGCGCCGCTGCGAAGACGCTCTTCATCCCGCTCGAGTTCTGGTTCTGCCGCAACCCGGGCCTTGCGCTTCCGCTCATTGCGCTCCAGTACCATGAGGTCAAGGTTATTGTTGAATTCAACAGCTTCGATGCAGTAAAGAATAACGTCACGCTTGGTACTGGTGAATCTCAAAAACTCGTTTCGCCCAAGCTCTGGTGCGACTACATCTACCTCGACACCGACGAGCGCCGCCGGTTCGCCCAGGTCAGCCACGAGTACCTCATCGAACACTACCAC	KHNGEWLHLWNELTQEDGKVAAHADMTSAAAGAAAKTLFIPLEFWFCRNPGLALPLIALQYHEVKVIVEFNSFDAVKNNVTLGTGESQKLVSPKLWCDYIYLDTDERRRFAQVSHEYLIEHYH	Megaviridae environmental sample clone Q1-B-20 major capsid protein gene, partial cds	KT445578.1	Viral GenBank	123	72	8e-26	184/254	370	Phycodnaviridae
OTU_087	vOTU_084	13	0.0102544	1	0	0	0	0	13	0	0	0	0	0	0	0	0	0	0	CCGTCAATATGGTGACTGGATGCACATCTGGAACCAGCTTTGCCTCTCTGCTGAACAGGAGAAGGGTTACAGAGCCATGGTTGGTCAGACTACTCAGTTGACCTACATCACCGACCCTGCTTTCGCTAACGTCGATGGTCCTTGCTCATCTGATGCCCCACGCCAGGTGTGTGCTCCACGCAACGCCTTGCCTGAGACCACTCTTTACGTGCCATTCCAGTTCTGGTACTGCCGTAACCCCGGTCTTGCCCTTCCACTCATCGCCCTCCAGTACCACGAAGTCAAG	RQYGDWMHIWNQLCLSAEQEKGYRAMVGQTTQLTYITDPAFANVDGPCSSDAPRQVCAPRNALPETTLYVPFQFWYCRNPGLALPLIALQYHEVK	Megaviridae environmental sample clone QB3-23 major capsid protein gene, partial cds	KT445680.1	Viral GenBank	311	87	2e-82	220/252	286	Mimiviridae
OTU_153	vOTU_085	13	0.0102544	1	0	0	0	0	0	0	0	0	0	0	0	0	0	0	13	CAAGCACTACCAGAAGTGGTGGCGTCTGTACTCCGAGCTCTACCTCGACGAGGCCAAGAAGGCCAACTGGGGTAAGATGTGCTCGAACGCGACTAGCGCGGTGGGTAAGGTGTACCTACCCCTCCTTTTCTTCTTCAACCGCAACCCCGGGCTCTTCCTCCCCCTCATCGCTCTCCAGTACCACGAGGTCCGCCTTGATTTCGAGCTCGCTTCCGACTACGACGAACTCTTCGGCACCGGTTTCAAGGTGTGGGGTAACTACGTGTACCTCGACACTGAGGAGCGCCGTCGCTTCGCCCAGAAGGGCCACGAGTACCTCATCGAGCAGTTCCAC	KHYQKWWRLYSELYLDEAKKANWGKMCSNATSAVGKVYLPLLFFFNRNPGLFLPLIALQYHEVRLDFELASDYDELFGTGFKVWGNYVYLDTEERRRFAQKGHEYLIEQFH	Micromonas sp. RCC1109 virus MpV1, complete genome	NC_014767.1	Viral GenBank	336	83	6e-90	281/340	334	Phycodnaviridae
OTU_251	vOTU_086	13	0.0102544	2	0	2	0	0	0	0	0	0	0	0	0	0	0	11	0	CCGTCAGTACTCCGACTGGATGCACATCTGGAACCAGCTTACTCTCTCAAAGGAACAAGAGCGCGGCTACTACAAAATGATTGGTCACACCACTCAACTTACTTACATCTGCGACCCGTCCTTTGCTTCAATTGACGGCCCATGTTCGGACAACACCACACCATCCAATGTGTGCGCCCCACGCAATGCCCTCCCTGAGTCCACTCTCTACATTCCTCTGCAGTTCTGGTTCTGCCG	RQYSDWMHIWNQLTLSKEQERGYYKMIGHTTQLTYICDPSFASIDGPCSDNTTPSNVCAPRNALPESTLYIPLQFWFC	Phaeocystis globosa virus strain 16T, complete genome	NC_021312.1	Viral GenBank	196	79	1e-47	187/237	237	Phycodnaviridae
OTU_275	vOTU_087	13	0.0102544	3	0	0	0	0	0	4	1	8	0	0	0	0	0	0	0	CAAACAATACGGTGACTGGATGTACATCTGGAATGAACTTTCCCTTCCCTCTGGCAAGACCACCGGTTACGACACTATGGTTGGTGCAACTGCTTTTACTACAGCTGGTGAAGTTCTTTATACTCCTCTTGAATTCTGGTTCTGCCGTAACCCCGGGCTTGCTCTTCCCCTTATTGCCCTCCAATACCACGAAGTCAAGGTAAATCTTGAATTTGCTCCCCTAAGTGATCTAGGAATTGATGGTGCTGCTGCAACTGGGTCTATCACATCTTCTTCCCTATGGGTTGACTACATCTTCCTTGACACTGACGAACGTCGCCGTTTCGCTCAACTCAGTCACGAATACCTCGTTGAACAATTCCAC	KQYGDWMYIWNELSLPSGKTTGYDTMVGATAFTTAGEVLYTPLEFWFCRNPGLALPLIALQYHEVKVNLEFAPLSDLGIDGAAATGSITSSSLWVDYIFLDTDERRRFAQLSHEYLVEQFH	Uncultured phycodnavirus clone mcp_DH201303_41 putative major capsid protein (mcp) gene, partial cds	KP775285.1	Viral GenBank	152	74	2e-34	186/251	364	Phycodnaviridae
OTU_517	vOTU_088	13	0.0102544	3	3	0	0	0	0	0	0	0	0	0	0	9	0	1	0	CAAGCACTACTAGCGTTGGTGGCGTTTGTACGCCGAGCTTTACCTCAATGACGCCAAGAAGGGTGAGTGGGGTAAGCTGACCTCCAAGGAGGGCAACGTTGACGGCTCGGCGGTCATGCTCCCCCTTATCTTCTTCTTCAATCGCAACCCGGGTCTCTTCCTCCCCCTCATTGCCCTTCAGTATCACGAGGTCCGCCTCGACTTCGACCTTTCGTCTGAGTATGATACCTACCTCCAGACCTCTGGTCTTAAGGTGTGGGGTAACTACGTGTACCTTGACACTGAGGAGCGCCGTCGTTTCGCTCAGGTTTCCCACGAATACCTCGTTGAGCAATTCCAC	KHY*RWWRLYAELYLNDAKKGEWGKLTSKEGNVDGSAVMLPLIFFFNRNPGLFLPLIALQYHEVRLDFDLSSEYDTYLQTSGLKVWGNYVYLDTEERRRFAQVSHEYLVEQFH	Ostreococcus tauri virus RT-2011, complete genome	JN225873.1	Viral GenBank	260	77	4e-67	265/343	340	Phycodnaviridae
OTU_106	vOTU_089	12	0.00946559	4	0	0	6	0	0	0	2	0	3	1	0	0	0	0	0	CAAGCACTATCAGCGTTGGTGGCGCCTATACTCTGAGCTCTACCTCGACGACGCCAAGAAGGCCAACTGGGCCAAGATGACAACACTACCACGTACAAGTGTTGCCGGTGACAGAGTATTCCTACCCCTCGTCTTCTTCTTCAACCGCAACCCAGGTCTATTCCTACCCCTCATCGCCCTTCAGTACCACGAGGTCCGTCTTGACATTGATCTATCAGACACTTACTCATCTACTGATGTCACCTCCCTCAAAGTATGGGCCAATTACGTGTACCTCGACACCGAGGAGCGCCGTCGCTTTGCCCAGAAGGGTCACGAGTACCTC	KHYQRWWRLYSELYLDDAKKANWAKMTTLPRTSVAGDRVFLPLVFFFNRNPGLFLPLIALQYHEVRLDIDLSDTYSSTDVTSLKVWANYVYLDTEERRRFAQKGHEYL	Micromonas sp. RCC1109 virus MpV1, complete genome	NC_014767.1	Viral GenBank	248	77	2e-63	254/329	325	Phycodnaviridae
OTU_139	vOTU_090	12	0.00946559	5	0	0	0	0	0	0	0	2	2	3	4	0	1	0	0	CAAGCACTACCAGCGCTGGTGGCGTTTGTACTCCGAGCTTTACCTCGATGAGTCCAAGAAGGCTAGCTGGGGTAAGATGACTACTGCCACCACTGGCAACACTGTCTACCTACCCCTCATTTTTTCTTCAACCGCAACCTAGAACTTTTCCTCCCACTAATTGCTCTGCAGTACCATGAGGTCCGTATCGATTTCGATCTGATGAACACCTTCGATACCTACCTGAGCACCAACGTGTTCAAGGTGTGGGCCAACTACGTCTACCTTGACACTGAGGAGCGTAGGCGATTTGCGCAGAAGGGTCATGAGTACCTCATCGAGCAACTCCAC	KHYQRWWRLYSELYLDESKKASWGKMTTATTGNTVYLPLIFSSTAT*NFSSH*LLCSTMRSVSISI**TPSIPT*APTCSRCGPTTSTLTLRSVGDLRRRVMSTSSSNS	Ostreococcus tauri virus RT-2011, complete genome	JN225873.1	Viral GenBank	347	84	4e-93	278/331	330	Phycodnaviridae
OTU_185	vOTU_091	12	0.00946559	6	0	0	0	0	0	0	0	7	1	1	1	1	1	0	0	CAAGCACTACCAAAAGTGGTGGCGTTTGTACTCGGAGTTGTACTTGGACGACTCCAAGAAGGCGAACTACGGTAAGATGACGACCAACCCGGTTGCCTCCACGGCCGGCACGGTTTTCCTCCCGTTGTTGTTCTTCTTCAACCGCAACCCGGGTCTCTACTTGCCGCTCATCGCGCTTCAATACCACGAAGTCCGTCTCGACTTCGATTTGAGCTCTGAGTTCACTCAATACACTGACGGTAGCTTCAAGGTCTGGGGTAACTATGTCTACCTTGACACCGAAGAACGCCGCCGCTTTGCGCAAAAGGGTCACGAATACCTCATTGAACAATTCCAC	KHYQKWWRLYSELYLDDSKKANYGKMTTNPVASTAGTVFLPLLFFFNRNPGLYLPLIALQYHEVRLDFDLSSEFTQYTDGSFKVWGNYVYLDTEERRRFAQKGHEYLIEQFH	Uncultured phycodnavirus clone P3 putative major capsid protein (mcp) gene, partial cds	FJ791177.1	Viral GenBank	253	77	6e-65	259/335	337	Phycodnaviridae
OTU_245	vOTU_092	12	0.00946559	2	0	0	0	0	0	0	0	0	0	1	11	0	0	0	0	CAAGCACTACCGGCAGTGGTGGCGTCTTCACGCCGAGCTTTACCAGGACGAGTCCAAGAAGCTCAACTACGGTAAGATGACGACCTGCCAGCCCGAGGGTGGGTCTATGTACCTCCCCCTCATCTTCTTCTTCAACCGCAACCCGGGTCTCTACCTCCCCCTGATCGCCCTTCAGTACCACGAGGTCCGCCTCGACATTGACCTCTCCAGCAAGTACAGCATCTATTCCAAAGGTCTCAAGGTGTGGGGTAACTACGTCTACCTCGACACGGAGGAGCGTCGTCGCTTCGCCCAGAACGGCCATGAGTACCTCATCGAGCAACTCCAC	KHYRQWWRLHAELYQDESKKLNYGKMTTCQPEGGSMYLPLIFFFNRNPGLYLPLIALQYHEVRLDIDLSSKYSIYSKGLKVWGNYVYLDTEERRRFAQNGHEYLIEQLH	Micromonas pusilla virus PL1, *** SEQUENCING IN PROGRESS ***, 2 unordered pieces	HQ633072.1	Viral GenBank	291	80	2e-76	268/335	328	Phycodnaviridae
OTU_340	vOTU_093	12	0.00946559	2	3	0	0	9	0	0	0	0	0	0	0	0	0	0	0	TAGGCACTATCAGAAATGGTGGAGGCTCTATTCTGAGCTTTACCTAGCTGATACCAAGAAGGCCAACTGGGCAAAGCTAACAACTGCCAATACCTTTGGGGTCCTCCAATCTGGAAATGTATTCCTTCCTCTTATCTTCTTCTTCAATCGCAACCCTGGACTTTACCTACCTCTCATTGCTCTTCAGTACCATGAGGTTCGTCTTGATTTCGATCTTGCATCCAATTACACCGCTTATTCGGTTCAGTCACCCCTCGCGTGTGGGGTAACTACGTGTTCCTAGACACTGAGGAGCGTCGCCGATTCGCCCAGAAGCCTCATGAGTACCTCGTCGAACAACTCCAC	RHYQKWWRLYSELYLADTKKANWAKLTTANTFGVLQSGNVFLPLIFFFNRNPGLYLPLIALQYHEVRLDFDLASNYTAYSVQSPLACGVTTCS*TLRSVADSPRSLMSTSSNNS	Uncultured phycodnavirus clone 399-M4.12 major capsid protein gene, partial cds	KF008099.1	Viral GenBank	361	83	2e-97	287/344	345	Phycodnaviridae
OTU_512	vOTU_094	12	0.00946559	2	0	0	0	0	0	11	0	1	0	0	0	0	0	0	0	CAAGCACTACCAGAAGTGGTGGCGTCTGTACTCCGAGCTTTACCTTGACGAGTCCAAGAAGCTCAACTGGGGTAAGATGACCACTGCCGGCAATGGCAAGACTGTCTATTTGCCCCTAGTCTTTTTCTTTAACCGCAATCCCGGACTTTACCTCCCACTCATTGCATTGCAGTATCATGAGGTACGCATCGATTTCGACCTCGCGTCCGACATGGAGACCTTCCTCAACAAGTCCGTCTTCAAGGTGTGGGCGAACTACATCTACCTCGACACCGAGGAGCGTCGCCGATTCGCCCAGAAGGGTCATGAGTACCTCATCGAGCAACTCCAC	KHYQKWWRLYSELYLDESKKLNWGKMTTAGNGKTVYLPLVFFFNRNPGLYLPLIALQYHEVRIDFDLASDMETFLNKSVFKVWANYIYLDTEERRRFAQKGHEYLIEQLH	Uncultured Phycodna virus isolate OTU/M05-01 putative major capsid protein (MCP) gene, partial cds	EU086758.1	Viral GenBank	446	90	5e-123	297/330	331	Phycodnaviridae
OTU_556	vOTU_095	12	0.00946559	2	8	4	0	0	0	0	0	0	0	0	0	0	0	0	0	CCGTCAGTATGGTGACTGGATGCACTTGTGGAACCAGCTTACCCTTTCCAAGGAACAAGAACGTGGTTACTACCGTATGATCGGTAACACCACCCAGCTTACCTACATCACTGACCCCTCTTTCTCGCCTGTTGACGGTCCCTGCTCGTCCTCGGCTCCCACCCAAGTGTGCGAGCCCCGCAATGCCCTCCTTGAAACCACCCTCTATGTGCCCCTTCAGTTCTGGTACTGCCGAAACCCCGGTC	RQYGDWMHLWNQLTLSKEQERGYYRMIGNTTQLTYITDPSFSPVDGPCSSSAPTQVCEPRNALLETTLYVPLQFWYCRNPG	Chrysochromulina parva virus BQ1 clone CpV375MCPaL1.09 MCP (MCP) gene, partial cds	KT318547.1	Viral GenBank	260	84	3e-67	203/242	245	Mimiviridae
OTU_064	vOTU_096	11	0.00867679	4	0	0	0	0	0	3	0	5	2	1	0	0	0	0	0	CAAGCACTACCAAAAGTGGTGGAGATTGTACGATAACTTGTACCACGATGAAGCCAAGAAGGCGTCCTACGCCAAGATGACCACTGCGGCTACCGGTAAGACCGTGTACTTGCCATTGGTCTTCTTCTTCAACCGTAACCCAGGTTTGTACTTGCCTTTGATTGCCCTCCAATACCACGAAGTCCGCATCGACATTGACTTGGCCTCCGACATGGAGACCTATGTTAACAAGAATGTTTTCAAGGTCTGGGCCAACTACGTGTACTTGGACACCGAAGAGCGTCGTCGCTTCGCGCAAAAGGGTCACGAGTACCTCATCGAACAACTCCAC	KHYQKWWRLYDNLYHDEAKKASYAKMTTAATGKTVYLPLVFFFNRNPGLYLPLIALQYHEVRIDIDLASDMETYVNKNVFKVWANYVYLDTEERRRFAQKGHEYLIEQLH	Ostreococcus lucimarinus virus OlV1, complete genome	NC_014766.1	Viral GenBank	325	82	1e-86	267/325	331	Phycodnaviridae
OTU_072	vOTU_097	11	0.00867679	1	0	0	0	0	0	11	0	0	0	0	0	0	0	0	0	CAAGCACTACCAGAAGTGGTGGCGTCTGTACTCCGAGCTCTACCTCGATGAGGCCAAGAAGCTCAACTGGGGTAAGATGACCACTGCCGGCAGTGGCAAGACTGTCTATTTGCCCCTAGTCTTCTTTTTCAACAGAAATCCTGGACTTTATTTGCCACTAATTGCTCTGCAGTATCATGAGGTACGCATCGATTTCGATTTAGCGTCGGATTTCAGCGATTTCCTCAGCACCTCTGTCTTCAAGGTCTGGGCCAACTATGTCTACCTTGACACCGAGGAGCGTCGCCGATTCGCCCAGAAGGGTCATGAGTACCTCATTGAGCAGTTCCAC	KHYQKWWRLYSELYLDEAKKLNWGKMTTAGSGKTVYLPLVFFFNRNPGLYLPLIALQYHEVRIDFDLASDFSDFLSTSVFKVWANYVYLDTEERRRFAQKGHEYLIEQFH	Uncultured Phycodna virus isolate OTU/M05-01 putative major capsid protein (MCP) gene, partial cds	EU086758.1	Viral GenBank	434	89	3e-119	294/330	331	Phycodnaviridae
OTU_073	vOTU_098	11	0.00867679	3	0	0	0	0	0	3	7	1	0	0	0	0	0	0	0	CAAGCACTACCAGAAGTGGTGGCGCCTGTACTCCGAACTTTACCTCGATGACGCCAAGAAGGCTCAGTGGGGTAAGATGATCTCCACGCTGGAGTCCGATTCGTCCTTCCCCACGTCCAAGGGCAAGGTGTTCCTCCCGCTCATCTTCTTCTTCAACCGCAACCCCGGTCTTTTTTACCTTTAATCGCTCTCCAGTACCACGAGGTCCGCCTCGACTTCGACCTCGGCTCTCAGTACACCGCCCACTTCGGCACTGTTGCACCCAAGGTCTGGGCCAACTATGTGTACCTCGATACCGAGGAGCGCCGTCGTTTTGCCCAGAAGGGTCACGAGTACCTCGTCGAACAGTTCCAC	KHYQKWWRLYSELYLDDAKKAQWGKMISTLESDSSFPTSKGKVFLPLIFFFNRNPGLFYL*SLSSTTRSASTSTSALSTPPTSALLHPRSGPTMCTSIPRSAVVLPRRVTSTSSNSS	Uncultured Phycodna virus isolate OTU/P06-01 putative major capsid protein (MCP) gene, partial cds	EU006616.1	Viral GenBank	253	76	6e-65	271/356	354	Phycodnaviridae
OTU_318	vOTU_099	11	0.00867679	4	0	0	0	0	0	0	0	0	1	5	0	0	3	2	0	CAAGCACTACCAGAAGTGGTGGCGCATGTACTCCGAGCTTTACCTCGATGAGTCCAAGAAGGCCACTTGGGGTAAGATGACCACTGCGGGTGACGGCAAGACTGTCTACCTCCCCCTTATTTTCTTCTTTAACAGGAATCCCGGACTTGCCCTCCCACTAATTGCTCTGCAGTACCATGAGGTGCGCATCGATTTCGATTTAGCGTCTAACTTCACCACCTACCTCAACGCGTCTGTCTTCAAGGTGTGGGCCAACTACGTCTACCTTGACACCGAGGAGCGTCGCCGATTCGCCCAGAAGGGTCACGAGTACCTCATCGAGCAATTCCAC	KHYQKWWRMYSELYLDESKKATWGKMTTAGDGKTVYLPLIFFFNRNPGLALPLIALQYHEVRIDFDLASNFTTYLNASVFKVWANYVYLDTEERRRFAQKGHEYLIEQFH	Uncultured Phycodna virus isolate OTU/P06-04 putative major capsid protein (MCP) gene, partial cds	EU006619.1	Viral GenBank	524	95	2e-146	314/330	331	Phycodnaviridae
OTU_362	vOTU_100	11	0.00867679	1	11	0	0	0	0	0	0	0	0	0	0	0	0	0	0	CAAGCACTACCAGAAGTGGTGGCGTCTGTACTCCGAGCTCTACCTCGATGAGGCCAAGAAGCTCAACTGGGGTAAGATGACCACTGCCGGCAGTGGCAAGACTGTCTATTTGCCCCTAGTCTTCTTTTTCAACAGAAATCCTGGACTTTATTTGCCACTAATTGCTCTGCAGTACCACGAGGTCCGCATCGATTTCGACCTCGCGTCCGACTTCTCCACTTACCTCAACACCGACACCTTCAAGGTCTGGGCCAACTACGTGTACCTCGACACCGAGGAGCGTCGTCGCTTCGCGCAGAAGGGTCACGAGTACC	KHYQKWWRLYSELYLDEAKKLNWGKMTTAGSGKTVYLPLVFFFNRNPGLYLPLIALQYHEVRIDFDLASDFSTYLNTDTFKVWANYVYLDTEERRRFAQKGHEY	Uncultured Phycodna virus isolate OTU/M05-01 putative major capsid protein (MCP) gene, partial cds	EU086758.1	Viral GenBank	381	87	2e-103	273/314	314	Phycodnaviridae
OTU_449	vOTU_101	11	0.00867679	1	0	0	0	0	11	0	0	0	0	0	0	0	0	0	0	CAAGCACTACCAGAAGTGGTGGCGTCTGTACTCCGAGCTCTACCTCGATGAGGCCAAGAAGCTCAACTGGGGTAAGATGACCACTGCCGGCAATGGCAAGACTGTCTATTTGCCCCTAGTCTTTTTCTTTAACCGCAATCCCGGACTTTACCTCCCACTCATTGCATTGCAGTATCATGAGGTACGCATCGATTTCGATTTAGCGTCCGATTTCACCACCTTCCTCAGTGCGTCCGTCTTCAAGGTGTGGGCCAACTACGTCTACCTTGACACCGAGGAGCGTCGCCGATTCGCCCAGAAGGGTCATGAGTACC	KHYQKWWRLYSELYLDEAKKLNWGKMTTAGNGKTVYLPLVFFFNRNPGLYLPLIALQYHEVRIDFDLASDFTTFLSASVFKVWANYVYLDTEERRRFAQKGHEY	Uncultured Phycodna virus isolate OTU/M05-01 putative major capsid protein (MCP) gene, partial cds	EU086758.1	Viral GenBank	495	95	1e-137	298/314	314	Phycodnaviridae
OTU_475	vOTU_102	11	0.00867679	1	0	11	0	0	0	0	0	0	0	0	0	0	0	0	0	TCGTCAATATGGTGACTGGATGCACATCTGGACTCAACTTACCCTTTCTGCTGAACAACAACGTGGATACTTCAAAATGATCGGTAACACAACTGCTTTAACTTACATCACTGATCCCTCATTTCGCTGATATCAACGGACCCTGTGGTGGTGATGCCCCCGTAAATGTATGTGCTCCTCGCAATGCTCTTCCCGAAACC	RQYGDWMHIWTQLTLSAEQQRGYFKMIGNTTALTYITDPSFR*YQRTLWW*CPRKCMCSSQCSSRN	Megaviridae environmental sample clone QB11-16 major capsid protein gene, partial cds	KT445756.1	Viral GenBank	190	86	3e-46	142/165	200	Mimiviridae
OTU_301	vOTU_103	10	0.00788799	1	0	0	0	0	0	0	0	0	0	0	0	0	10	0	0	CAAGCACTACCAAAAGTGGTGGCGTTTGTACTCGGAGTTGTACCTTGACGAAGCCAAGAAGTCCAACTACGGTAAGATGACCACCGCGGTCGAAGCCGGTAAGAAGATCTTCTTGCCACTCATCTTCTTCTTCAACCGCAACCCAGGTTTGGCGTTGCCTTTGATTGCCCTCCAATACCACGAAGTCCGCCTTGACTTCGATTTGTCGGGTTCCTTCACGTCGGTGACTGACGGTTCTTTCAAGGTGTGGGCGAACTACATCTACTTGGACACCGAAGAGCGTCGCCGATTCGCGCAAAAGGGTCACGAATACC	KHYQKWWRLYSELYLDEAKKSNYGKMTTAVEAGKKIFLPLIFFFNRNPGLALPLIALQYHEVRLDFDLSGSFTSVTDGSFKVWANYIYLDTEERRRFAQKGHEY	Ostreococcus lucimarinus virus OlV1, complete genome	NC_014766.1	Viral GenBank	280	80	4e-73	257/321	314	Phycodnaviridae
OTU_349	vOTU_104	10	0.00788799	2	0	0	0	0	0	0	1	9	0	0	0	0	0	0	0	TCGCCAGTATGGTGACTGGATGCACATCTGGAATCAGCTCACCCTCTCGAAAGAGCAGGAGCCTGGATACAATAAAATGGTTGGCCAGACCACCGCTCTTACATACTTAACAGATGAGAAGTTTGCCGATGTTGACTCTCCTTGTGAGGGCGGTGCGCCCGGAAACGTTTGCACTCCGCGCAAGGCGCTCCCGGAGACCACCCTTTACG	RQYGDWMHIWNQLTLSKEQEPGYNKMVGQTTALTYLTDEKFADVDSPCEGGAPGNVCTPRKALPETTLY	Uncultured phycodnavirus clone mcp_DH201303_39 putative major capsid protein (mcp) gene, partial cds	KP775284.1	Viral GenBank	131	74	3e-28	152/205	209	Mimiviridae
OTU_419	vOTU_105	10	0.00788799	2	0	0	0	0	0	3	0	7	0	0	0	0	0	0	0	CAAGCACTACCAGAAGTGGTGGCGTCTGTACTCCGAGCTCCACCTCGATGAGGCCAAGAAGCTCAACTGGGGTAAGATGACCACTGCCGGCAGTGGCAAGACTGTCTATTTGCCCCTACGTCTTCTTCTTTCAACAGAAATCCTGGACTTTATTTGCCACTAATTGCTCTGCAGTACCACGAGGTCCGCATCGATTTCGACCTCGCGGCTGATTTCAGCACCTTCCTCGAGCCACCTCTGTTCTTACGAAGGTGGTCGGGACC	KHYQKWWRLYSELHLDEAKKLNWGKMTTAGSGKTVYLPLRLLLSTEILDFICH*LLCSTTRSASISTSRLISAPSSSHLCSYEGGRD	Uncultured Phycodna virus isolate OTU/M05-01 putative major capsid protein (MCP) gene, partial cds	EU086758.1	Viral GenBank	297	89	4e-78	204/228	263	Phycodnaviridae
OTU_545	vOTU_106	10	0.00788799	1	0	0	10	0	0	0	0	0	0	0	0	0	0	0	0	CAAGCACTACCAGAAGTGGTGGCGTCTGTACTCCGAGCTCTACCTCGATGAGGCCAAGAAGCTCAACTGGGGTAAGATGACCACTGCCGGCAATGGCAAGACTGTCTATTTGCCCCTAGTCTTTTTCTTTAACCGCAATCCTGGACTTTACCTCCCACTAATTGCTCTGCAGTACCATGAGGTCCGCATCGATTTCGATTTGGCCTCCGACATGGAGACCTACCTCAACAAGACATTCAAGGTGTGGGCCAACTACATCTACCTGGACACCGAAGAGCGCCGCCGATTTGCGCAGAAGGGCC	KHYQKWWRLYSELYLDEAKKLNWGKMTTAGNGKTVYLPLVFFFNRNPGLYLPLIALQYHEVRIDFDLASDMETYLNKTFKVWANYIYLDTEERRRFAQKG	Uncultured Phycodna virus isolate OTU/M05-01 putative major capsid protein (MCP) gene, partial cds	EU086758.1	Viral GenBank	405	90	1e-110	273/305	302	Phycodnaviridae
OTU_070	vOTU_107	9	0.00709919	5	0	0	1	0	0	1	2	3	0	0	0	0	2	0	0	TAAACACTACCAGCGTTGGTGGCGCCTGTACTCCGAGCTCTACCTTGATGATGCCAAGAAAGCCAATTGGGGTAAAATGACATCAGGTGGGCTTCAGATAGATGGTGATTTTACAACTAGCCAGGGTCGCGTATACCTACCTCTCATCTTCTTCTTCAACCGCAACCCAGGTCTATTCCTGCCCCTCATTGCCCTCCAGTATCACGAAGTCCGTCTTGACATTGACCTTTCATCTGTTTATGAAGATTATTTTAAAAAAGCAGCTCCTAAAGTCTGGGCCAATTACGTGTACCTTGACACTGAGGAGCGCCGTCGTTTCGCCCAGAAGGGTCACGAGTACCTCATCGAGCAGCTCCAC	KHYQRWWRLYSELYLDDAKKANWGKMTSGGLQIDGDFTTSQGRVYLPLIFFFNRNPGLFLPLIALQYHEVRLDIDLSSVYEDYFKKAAPKVWANYVYLDTEERRRFAQKGHEYLIEQLH	Ostreococcus tauri virus RT-2011, complete genome	JN225873.1	Viral GenBank	237	75	5e-60	267/357	358	Phycodnaviridae
OTU_076	vOTU_108	9	0.00709919	1	9	0	0	0	0	0	0	0	0	0	0	0	0	0	0	TCGTCAATATGGCGATTGGATGCACATCTGGAACCAACTTACCCTTACCTCTGAGCAACAACGTGGATACTACCAAATGATTGGTAATACCACTCAGCTCACATTCCTCACAGACCCCTCTTTCAACGCAGTTGATGGACCATGTGAGTCTGGTGCACCCAGCCAAGTATGTGCCCCCCGTAATGCTCTTCCTGAGTCCACACTTTACGTACCTTTCCAATTCTGGTACTGCCGCAACCCTGGTCTTGCCCTTCCTCTTATTGCTCTTCAATACCACGAGGTCAAGATCAACCTTGATATCCGCCCTATTGATGAGTGCTTATTCGCAGTTGGTTCTCTTAACTGCCCTAATGGCTCCAACAAGGTC	RQYGDWMHIWNQLTLTSEQQRGYYQMIGNTTQLTFLTDPSFNAVDGPCESGAPSQVCAPRNALPESTLYVPFQFWYCRNPGLALPLIALQYHEVKINLDIRPIDECLFAVGSLNCPNGSNKV	Megaviridae environmental sample clone QB10-6 major capsid protein gene, partial cds	KT445538.1	Viral GenBank	356	85	8e-96	266/312	367	Mimiviridae
OTU_192	vOTU_109	9	0.00709919	2	0	0	0	0	1	8	0	0	0	0	0	0	0	0	0	CAAGCACTACCAGCGCTGGTGGCGCCTGTACTCTGAGCTTTACCTCGACGAGTCCAAGAAGGCCGTTTGGGGTAAGATGACCACGGGTATTAATACCCAGGTGTTCCTCCCCCTCATCTTCTTCTTCAACCGCAACCCCGGTCTTGCCCTCCCCTCATTGCCCTCCAGTACCACGAGGTCCGCCTTGACTTCGACCTCTCTTCTGAGTTCGGTGACTACACCGACAACAGCACTTTCAAGGTTTGGGGTAACTACGTGTACCTCGACACCGAGGAGCGCCGCCG	KHYQRWWRLYSELYLDESKKAVWGKMTTGINTQVFLPLIFFFNRNPGLALPSLPSSTTRSALTSTSLLSSVTTPTTALSRFGVTTCTSTPRSAA	Ostreococcus tauri virus RT-2011, complete genome	JN225873.1	Viral GenBank	279	82	1e-72	238/289	284	Phycodnaviridae
OTU_295	vOTU_110	9	0.00709919	2	0	0	0	0	0	8	0	1	0	0	0	0	0	0	0	TCGCCATTATGAAGAATGGATGGATATCTGGAATGAATTATCTACACCTGAGTCCAAGGCGATCGGTCTTAAGGCCATGCAGGGCGACACTGGAGCAGTTGGTACCGAAGTTAGTGAATGTCAAATCCCACTTCAATTTTGGTTCTGTCGTAACCCTGGTCTCGCCTTACCACTTATTGCCCTCCAGTATCACGAAGTTAAGCTTAAGTTTACTTGGTCTGCAACTGCGGGTGTGGTGTCAACATCGCCCGTGGTCGTCGCCGATTACATCTACCTTGATACCGATGAACGCCGTAGATTCGCCCAGGTTTCCCACGAATACCTCATTGAACAACTCCAC	RHYEEWMDIWNELSTPESKAIGLKAMQGDTGAVGTEVSECQIPLQFWFCRNPGLALPLIALQYHEVKLKFTWSATAGVVSTSPVVVADYIYLDTDERRRFAQVSHEYLIEQLH	Megaviridae environmental sample clone Q2-23 major capsid protein gene, partial cds	KT445723.1	Viral GenBank	114	70	4e-23	178/254	340	Phycodnaviridae
OTU_391	vOTU_111	9	0.00709919	1	0	0	9	0	0	0	0	0	0	0	0	0	0	0	0	CAAGCACTACCAGCGCTGGTGGAGGCTTTACTCCGAGCTTTACCTCGATGAGTCCAAGAAGGCCACTTGGGGTAAGATGACTTCCCCCGCGGTCGACGATGGTCAGATGTTCCTTCCTCTTATTTTCTTCTTTAACCGCAATCCCGGACTTGCTCTCCCACTAATTGCTCTGCAGTATCATGAAGTCAGAATGGATTTCGATTTATCTTCCGATTTCTCACTGTATACCGATAACAGCACCTTCAAGGTCTGGGCTAATTACATTTACCTCATCGAGCAATTCCAC	KHYQRWWRLYSELYLDESKKATWGKMTSPAVDDGQMFLPLIFFFNRNPGLALPLIALQYHEVRMDFDLSSDFSLYTDNSTFKVWANYIYLIEQFH	Micromonas pusilla virus 12T genomic sequence	NC_020864.1	Viral GenBank	208	78	2e-51	211/272	286	Phycodnaviridae
OTU_547	vOTU_112	9	0.00709919	4	1	0	0	0	0	0	0	0	0	2	3	0	3	0	0	TCGCCAGTACGGTGATTGGATGTACATCTGGAATCAGCTCACCCTCACCGTGGACCAGCGCCCCGGTTACTTTGCCATGATTGGAAACACCACCCAGCTCACTTACATCACCGATCCCTCTTTTAATGAAGTTGACGGTCCTTGCCAGGCCACCGCCCCTCGCCAGGTTTGCGCTCCTCGTAACGCCCTCCCCGAGACCACCCTCTACGTGCCCTTCCAGTTCTGGTACTGCCGCAACCCCGGTCTTGCCCTTCCCCTCATCGCCCTTCAGTACCACGAAGTCAAGATCAACCTTGATATCCGCCCCATTGACGAGTGCTTGTGGGCCGTCGGTTCTCTGAACTGCGACACCCCAGGCCAGGGTGGCAAGGTCGTCACTGCTTACAACCAGTCCTCGTCG	RQYGDWMYIWNQLTLTVDQRPGYFAMIGNTTQLTYITDPSFNEVDGPCQATAPRQVCAPRNALPETTLYVPFQFWYCRNPGLALPLIALQYHEVKINLDIRPIDECLWAVGSLNCDTPGQGGKVVTAYNQSSS	Uncultured phycodnavirus clone mcp_DH201302_27 putative major capsid protein (mcp) gene, partial cds	KP775277.1	Viral GenBank	549	91	7e-154	362/399	400	Mimiviridae
OTU_023	vOTU_113	8	0.00631039	5	0	0	0	0	0	0	2	1	1	2	0	2	0	0	0	CAAGCACTACCAGAAGTGGTGGCGTCTGTACTCCGAGCTCTACCTCGATGAGGCCAAGAAGCTCAACTGGGGTAAGATGACCACTGCCGGCAATGGCAAGACTGTCTATTTGCCCCTAGTCTTTTTCTTTAACCGCAATCCTGGACTTTACCTCCCACTAATTGCTCTGCAGTACCATGAGGTGCGCATCGATTTCGATTTAGCGTCTAACTTCACCACCTACCTCAACGCGTCTGTCTTCAAGGTCTGGGCCAACTACGTGTACCTTGACACCGAGGAGCGTCGCCGATTCGCCCAGAAGGGTCACGAGTACCTCATTGAGCAATTCCAC	KHYQKWWRLYSELYLDEAKKLNWGKMTTAGNGKTVYLPLVFFFNRNPGLYLPLIALQYHEVRIDFDLASNFTTYLNASVFKVWANYVYLDTEERRRFAQKGHEYLIEQFH	Uncultured Phycodna virus isolate OTU/M05-01 putative major capsid protein (MCP) gene, partial cds	EU086758.1	Viral GenBank	482	92	7e-134	305/330	331	Phycodnaviridae
OTU_308	vOTU_114	8	0.00631039	2	0	0	0	0	0	0	0	0	6	2	0	0	0	0	0	CAAGCACTACCAACGCTGGTGGCGTTTGTACTCCGAGCTTTACTTGGACGAATCCAAGAAGGCTAACTGGGGTAAGATGACCACTGCGATCACCGGTAACACCGTGTACTTGCCTTTGATCTTCTTCTTCAACCGCAACCCAGGTTTGTACTTGCCACTCATTGCCCTTCAATACCACGAAGTGCGCATTGACTTCGATTTGGCGTCCACCTTCGACACCTACTTGAGCACCTCCGTGTTCAAGGTCTGGGCGAACTACGTGTACCTCGACACCGAGGAACGCCGACGCTTCGCGCAAAAGGGTCACGAATACCTCATCGAGCAACTCCAC	KHYQRWWRLYSELYLDESKKANWGKMTTAITGNTVYLPLIFFFNRNPGLYLPLIALQYHEVRIDFDLASTFDTYLSTSVFKVWANYVYLDTEERRRFAQKGHEYLIEQLH	Ostreococcus mediterraneus virus 1 isolate OmV1, complete genome	NC_028092.1	Viral GenBank	554	97	1e-155	321/330	331	Phycodnaviridae
OTU_316	vOTU_115	8	0.00631039	3	0	0	0	5	0	0	0	1	0	0	0	0	2	0	0	CAAGCACTACCAACGCTGGTGGCGTTTGTACTCCGAGCTTTACTTGGACGAATCCAAGAAGGCTAACTGGGGTAAGATGACCACTGCGGTCGATGGTAAGACTGTCTACTTGCCACTCATCTTCTTCTTCAACCGCAACCCAGGTTTGTACCTCCCACTCATTGCCCTTCAATACCACGAAGTGCGCATTGACTTCGATTTGGCGTCCACCTTCGACACCTACTTGAGCACCTCCGTGTTCAAGGTCTGGGCGAACTACGTGTACCTCGACACCGAGGAACGCCGACGCTTCGCGCAAAGGGTCACGAATACCTCATCGAGCAGCTCCAC	KHYQRWWRLYSELYLDESKKANWGKMTTAVDGKTVYLPLIFFFNRNPGLYLPLIALQYHEVRIDFDLASTFDTYLSTSVFKVWANYVYLDTEERRRFAQRVTNTSSSSS	Ostreococcus mediterraneus virus 1 isolate OmV1, complete genome	NC_028092.1	Viral GenBank	533	96	4e-149	317/330	330	Phycodnaviridae
OTU_351	vOTU_116	8	0.00631039	2	0	0	0	0	0	7	0	1	0	0	0	0	0	0	0	CAAACACTACCAGCGCTGGTGGCGTCTTTACTCCGAGCTCTACCTCGACGAGGCATGCAAGAACAAGTGGGCAAAGATGACCACTGACTCTCGTGGTGGCGGCCAGAAGGTATTCCTCCCCCTCATTTTCTTCTTCAACCGCAACGCCGGTCTCTATCTTCCCCTCATCGCCCTCCAGTACCATGAGGTGCGCATCGACTTCAACCTCGCATCTGAATTCAGCACTTACCTCTCTACATCCGTGTTCAAAGTATGGGGTAACTACGTGTACCTCGACACCGAGGAGCGCCGCCGTTTCGCCCAGAAGGGTCACGAGTACCTCGTCGAACAGCTCCAC	KHYQRWWRLYSELYLDEACKNKWAKMTTDSRGGGQKVFLPLIFFFNRNAGLYLPLIALQYHEVRIDFNLASEFSTYLSTSVFKVWGNYVYLDTEERRRFAQKGHEYLVEQLH	Micromonas sp. RCC1109 virus MpV1, complete genome	NC_014767.1	Viral GenBank	307	81	3e-81	273/339	337	Phycodnaviridae
OTU_416	vOTU_117	8	0.00631039	5	0	0	0	1	0	3	0	0	1	0	2	1	0	0	0	CAAGCACTACCAACGCTGGTGGCGTTTGTACTCCGAGCTTTACTTGGATGAATCCAAGAAGGCTAACTGGGCTAAGATGACCACCGCGGTTGATGGTAAGACTGTCTACCTCCCACTCATCTTCTTCTTCAACCGTAATCCAGGTCTCTATTTGCCATTGATTGCGCTCCAATACCACGAAGTCCGCATTGACTTCGATTTGAGCGACAAGTTCGACAAGTACTGTAACACCAACGTGTTCAAGGTTTACGCTAACTACGTCTATCTTGATACCGAAGAACGTCGCCGATTTGCGCAAAAGGGTCACGAATACCTCATCGAGCAGCTCCAC	KHYQRWWRLYSELYLDESKKANWAKMTTAVDGKTVYLPLIFFFNRNPGLYLPLIALQYHEVRIDFDLSDKFDKYCNTNVFKVYANYVYLDTEERRRFAQKGHEYLIEQLH	Ostreococcus lucimarinus virus 7 isolate OlV7, complete genome	NC_028093.1	Viral GenBank	369	85	1e-99	276/324	331	Phycodnaviridae
OTU_001	vOTU_118	7	0.00552159	1	0	0	7	0	0	0	0	0	0	0	0	0	0	0	0	TCGCCAGTATGGTGACTGGATGCACATCTGGAACAACCTTACTCTCCCCGTTGATCAGCAGCCCGGTTACTTTGCTATGGTCGGCAACACCACCGAGTTGACCTTTATCACCGATCCCTCTTTCAATGCCATTGATGGTCCTTGCCAGGCTAACGCTCCCCGTCAGGTTTGCGCTCCCCGCAATGCTCTCCCCGAGACTACCCTCTATGTCCCCTTTCAGTTCTGGTATTG	RQYGDWMHIWNNLTLPVDQQPGYFAMVGNTTELTFITDPSFNAIDGPCQANAPRQVCAPRNALPETTLYVPFQFWY	Uncultured phycodnavirus clone mcp_DH201212_73 putative major capsid protein (mcp) gene, partial cds	KP775255.1	Viral GenBank	345	93	8e-93	215/231	231	Mimiviridae
OTU_156	vOTU_119	7	0.00552159	2	0	0	0	5	0	0	0	0	0	0	0	0	0	2	0	TCGCCAGTACGGTGACTGGATGCACATCTGGAACCAGCTAACTCTTTCCAAGGAACAGGAGAGTGGCTACTACAAGATGGTTGGTAACACCACCCAGCTTACCTACATCACTGACCCTGAGTTCGCTAATGTTGATGGACCTTGTGATTCCGACGCACCCCGCCAGGTCTGCGCTCCTCGCAACGCCCTCCCTGAGACCACCCTTTACGTGCCTCTCCAGTTCTGGTACTGCCGCAACCCTGGTCTCGCCCTTCCTCTGATCGCTCTTCAGTACCACGAGGTTCGTATCAACCTTGACATCCGCCCTATCGATGAGTGCTTGTGGGCTGTCAACACCC	RQYGDWMHIWNQLTLSKEQESGYYKMVGNTTQLTYITDPEFANVDGPCDSDAPRQVCAPRNALPETTLYVPLQFWYCRNPGLALPLIALQYHEVRINLDIRPIDECLWAVNT	Uncultured phycodnavirus clone mcp_DH201211_49 putative major capsid protein (mcp) gene, partial cds	KP775240.1	Viral GenBank	338	83	2e-90	273/330	338	Mimiviridae
OTU_171	vOTU_120	7	0.00552159	4	3	0	0	0	0	0	0	0	0	2	1	0	0	1	0	CAAGCACTACCAGAAGTGGTGGCGTCTGTACTCCGAGCTCTACCTCGATGAGGCCAAGAAGCTCAACTGGGGTAAGATGACCACTGCCGGCAATGGCAAGACTGTCTATTTGCCCCTAGTCTTTTTCTTTAACCGCAACCCGGGTCTCTTCCTCCCCCTCATTGCCCTTCAGTATCACGAGGTCCGCCTCGACTTCGACCTTTCGTCTGAGTATGATACCTACCTCCAGACCTCTGGTCTTAAGGTGTGGGGTAACTACGTGTACCTTGACACTGAGGAGCGCCGTCGTATGGCCCAGAACCCGCACGAGTACCTCATCGAGCAGCTCCAC	KHYQKWWRLYSELYLDEAKKLNWGKMTTAGNGKTVYLPLVFFFNRNPGLFLPLIALQYHEVRLDFDLSSEYDTYLQTSGLKVWGNYVYLDTEERRRMAQNPHEYLIEQLH	Uncultured Phycodna virus isolate OTU/M05-01 putative major capsid protein (MCP) gene, partial cds	EU086758.1	Viral GenBank	347	84	4e-93	277/331	331	Phycodnaviridae
OTU_205	vOTU_121	7	0.00552159	1	0	0	0	0	0	0	7	0	0	0	0	0	0	0	0	CCGTCAATATGGCGACTGGATGCACATCTGGAACCAACTTACCCTTACATCCGAGCAACAACGTGGATACTACCAAATGATTGGTAATACCACTCAACTCACATTCCTCACCGATCCCTCTTTCAACGCAGTTGATGGACCCTGTGAGAGCGGTGCCCCCACACAAGTGTGTGCTCCTCGTAATGCTCTTCCCGAGACCACTCTTTACGTGCCTTTCCAATTCTGGTACTGCCGTAATCCCGGACTCGCCCTTCCCCTCATCGCCCTCCAGTATCACGAGGTCAAGATTAACCTTGACATCCCGTAATATTGAGG	RQYGDWMHIWNQLTLTSEQQRGYYQMIGNTTQLTFLTDPSFNAVDGPCESGAPTQVCAPRNALPETTLYVPFQFWYCRNPGLALPLIALQYHEVKINLDIP*Y*	Megaviridae environmental sample clone QB10-6 major capsid protein gene, partial cds	KT445538.1	Viral GenBank	316	86	6e-84	231/268	315	Mimiviridae
OTU_213	vOTU_122	7	0.00552159	4	0	0	0	0	0	0	0	0	4	1	1	1	0	0	0	CAAGCACTACCAGAAGTGGTGGCGCATGTACTCCGAGCTTTACCTTGACGAGTCCAAGAAGGCCACTTGGGGTAAGATGACCACCGCGAAGGACGGCAAGACTGTCTACCTCCCTCTTATTTTCTTCTTTAATAGGAATCCTGGTCTCGCGCTCCCACTAATTGCCCTGCAGTACCATGAGGTGCGCATCGATTTCGATTTAGCGTCTAACTTCGACACCTACCTCAATACCTCCGTCTTCAAGGTGTGGGCCAACTACGTCTACCTTGACACTGAGGAACGTAGGCGTTTTGCCCAGAAGGGTCACGAGTACCTCGTCGAGCAATTCCAC	KHYQKWWRMYSELYLDESKKATWGKMTTAKDGKTVYLPLIFFFNRNPGLALPLIALQYHEVRIDFDLASNFDTYLNTSVFKVWANYVYLDTEERRRFAQKGHEYLVEQFH	Uncultured Phycodna virus isolate OTU/P06-04 putative major capsid protein (MCP) gene, partial cds	EU006619.1	Viral GenBank	470	92	4e-130	302/330	331	Phycodnaviridae
OTU_227	vOTU_123	7	0.00552159	2	0	1	0	0	0	6	0	0	0	0	0	0	0	0	0	CCGTCAATATGGTGACTGGATGCACATCTGGAACCAACTTACCATGTCTGCCGAGCAGCAGCGTGGTTACTTCAAGATGATCGGTAATACCACCCAACTTACCTACATCACCGACCCTTCCTTTGCTGACATCAGTGGTCCCTGTGCTGCTGCTGGTGGTCCTTCCCAGGTGTGCGCCCCTCGCAAGGCCCTTCCTGAGACCACTCTGTACGTCCCCCTTTTGTTCTGGTTTTGCCGCAACCCCGGACTTGCTCTTCCTTTGATTGCTCTTCAGTACCACGAGGTCAAGATCAACATTGATTTCCGTCCTATTGGTGAGTGCCTCTGGGCTGTCAAGTCCCTTGAAGGCACTGCCGGAACTCTTCCGTTCCACTGCCTACCAACAATCCCTTGTTGCTGC	RQYGDWMHIWNQLTMSAEQQRGYFKMIGNTTQLTYITDPSFADISGPCAAAGGPSQVCAPRKALPETTLYVPLLFWFCRNPGLALPLIALQYHEVKINIDFRPIGECLWAVKSLEGTAGTLPFHCLPTIPCCC	Megaviridae environmental sample clone WC9-23 major capsid protein gene, partial cds	KT445426.1	Viral GenBank	466	88	6e-129	325/368	400	Mimiviridae
OTU_248	vOTU_124	7	0.00552159	3	0	2	0	0	0	0	0	0	0	0	0	0	1	0	4	CAAGCAGTACCAGAAGTGGTGGCGTCTGTACACCGAGCTTTACCTCGATGACTCGAAGAAGGCTACCTATGGTAAGATGACATCCGGTCTCTCCGGCAAGACTGTCTATTTGCCCCTATACTTCTTTTTCAACAGGAACCCAGGACTCTATTTGCCACTCATTGCATTGCAGTATCATGAGGTCAGGCTGGATTTTGACCTGTCCGCGCACTTCGATGAGTGGCTCGACGCCTCCACCTTCAAGGTCTGGGCTAACTACATCTACCTTGACACTGAGGAGCGTCGCCGATTCGCCCAGAAGGGTCACGAGTACCTCGTCGAGCAACTCCAC	KQYQKWWRLYTELYLDDSKKATYGKMTSGLSGKTVYLPLYFFFNRNPGLYLPLIALQYHEVRLDFDLSAHFDEWLDASTFKVWANYIYLDTEERRRFAQKGHEYLVEQLH	Micromonas sp. RCC1109 virus MpV1, complete genome	NC_014767.1	Viral GenBank	262	78	1e-67	256/330	331	Phycodnaviridae
OTU_382	vOTU_125	7	0.00552159	3	0	0	0	0	0	0	3	2	2	0	0	0	0	0	0	CAAGCACTACCAGAAGTGGTGGCGTCTGTACTCCGAGCTCTACCTCGATGAGGCCAAGAAGCTCAATTGGGGTAAGATGACCACTGCCGGCAATGGCAAGACTGTCTATTTGCCCCTAGTCTTTTTCTTTAACCGCAATCCTGGACTTTACCTCCCACTAATTGCTCTGCAGTACCATGAAGTGCGCATTGATATTGACCTCGCGTCCGATTTCACCGAGTTCCTCAACGCGTCCGTCTTCAAGGTGTGGGCCAACTACGTCTACCTTGACACCGAGGAGCGTCGCCGATTCGCCCAGAAGGGTCATGAGTACCTCGTTGAACAATTCCAC	KHYQKWWRLYSELYLDEAKKLNWGKMTTAGNGKTVYLPLVFFFNRNPGLYLPLIALQYHEVRIDIDLASDFTEFLNASVFKVWANYVYLDTEERRRFAQKGHEYLVEQFH	Uncultured Phycodna virus isolate OTU/M05-01 putative major capsid protein (MCP) gene, partial cds	EU086758.1	Viral GenBank	461	91	2e-127	300/330	331	Phycodnaviridae
OTU_183	vOTU_126	6	0.00473279	2	1	0	5	0	0	0	0	0	0	0	0	0	0	0	0	CAAGCACTACCAGAAGTGGTGGCGTCTGTACTCCGAGCTCTACCTTGATGAGTCCAAGAAGCTCAACTGGGGTAAGATGACCACTGCGGGTACCGGCAAGGCTGTCTACCTCCCCCTCGTCTTCTTCTTCAACCGTAACCCAGGTCTCTACCTCCCCCTCATCGCCCTCCAGTACCACGAGGTCCGCATCGACTTCGACCTCGCCGCCGACATGGAGACCTACTC	KHYQKWWRLYSELYLDESKKLNWGKMTTAGTGKAVYLPLVFFFNRNPGLYLPLIALQYHEVRIDFDLAADMETY	Micromonas pusilla virus PL1, *** SEQUENCING IN PROGRESS ***, 2 unordered pieces	HQ633072.1	Viral GenBank	322	92	9e-86	204/221	225	Phycodnaviridae
OTU_184	vOTU_127	6	0.00473279	1	0	0	0	0	0	0	0	0	0	0	0	6	0	0	0	CAAGCACTATCAGAGGTGGTGGAGGTTGTATTCCGAGTTGTATCTCGATGAGGCCAAGAAGACCAACTACGGCAAGATGACCACCTGCCCGAAGTCATCCTCCGCCGGTGACGATGTGTACCTGCCTCTGTTGTTCTTCTTCAACCGCAACGCCGGTTTGTACCTGCCCCTGATTGCCCTCCAGTACCACGAGGTCCGCCTTGACTTTGACCTCTCCAGCGAGTACGACACCTACTTTAACAACACTCCCGAGGTCTGGGGTAACTACGTGTACCTGGACACGGAGGAGCGCAGGCGCTTCGCCCAGAAGGGTCACGAGTACCTCATCGAGCAGCTCCAC	KHYQRWWRLYSELYLDEAKKTNYGKMTTCPKSSSAGDDVYLPLLFFFNRNAGLYLPLIALQYHEVRLDFDLSSEYDTYFNNTPEVWGNYVYLDTEERRRFAQKGHEYLIEQLH	Ostreococcus tauri virus RT-2011, complete genome	JN225873.1	Viral GenBank	259	77	1e-66	267/345	340	Phycodnaviridae
OTU_238	vOTU_128	6	0.00473279	1	0	6	0	0	0	0	0	0	0	0	0	0	0	0	0	TCGCCAGTACGGTGATTGGATGCACATCTGGAATCAGCTTACTCTCACTTCTGAACAACAGCGTGGCTACAACAAGATGGTTGGTAATACCACACAACTTACCTTCATCACCGATCCATCTTTCGCAACCGTAGATGGTCCATGTGCATCGGGTGCGCCTCGCCAGGTTTGCGCCCCACGTAATGCGCTCCCCGAAACTACTCTCTATGTTCCACTCCAGTTCTGGTACTGCCGTAACCCAGGACTTGCGCTCCCCTTAATTGCGCTTCAGTATCACGAAATCAAAATTAACCTTGATCTTCGCCCCCTTGACGAATGCTTATGGGCCATGAATTCCTTATCCGATTCGTCAGCGACTGGTTGCAAGGCAACCTCCGCCTACTCGC	RQYGDWMHIWNQLTLTSEQQRGYNKMVGNTTQLTFITDPSFATVDGPCASGAPRQVCAPRNALPETTLYVPLQFWYCRNPGLALPLIALQYHEIKINLDLRPLDECLWAMNSLSDSSATGCKATSAYS	Chrysochromulina ericina virus isolate CeV-01B, complete genome	NC_028094.1	Viral GenBank	338	83	2e-90	271/327	386	Mimiviridae
OTU_322	vOTU_129	6	0.00473279	3	3	0	0	0	0	0	0	0	0	0	1	2	0	0	0	CAAGCACTACCAGAAGTGGTGGCGCATGTACTCTGAGCTTTACTTGGACGAGTCCAAGAAGGCCACCTGGGGTAAGATGACCACCGCGGTGGACGGCAAGACTGTCTACCTCCCCCTCATCTTCTTCTTCAACCGCAACCCCGGTCTCTACCTCCCCCTCATCGCCCTCCAGTACCACGAGGTCCGCATCGACTTCGACCTCGCCTCCGACATGGAGACCTTCCTCAACAAGTCCGTCTTCCGGGTGTGGGCGAACTACATCTACCTCGACACTGAGGAGCGTCGCCGCTTCGCGCAGAAGGGTCACGAGTACCTCGTCGAGCAGCTCCAC	KHYQKWWRMYSELYLDESKKATWGKMTTAVDGKTVYLPLIFFFNRNPGLYLPLIALQYHEVRIDFDLASDMETFLNKSVFRVWANYIYLDTEERRRFAQKGHEYLVEQLH	Micromonas pusilla virus PL1, *** SEQUENCING IN PROGRESS ***, 2 unordered pieces	HQ633072.1	Viral GenBank	551	97	2e-154	320/330	331	Phycodnaviridae
OTU_342	vOTU_130	6	0.00473279	1	0	0	0	0	0	0	0	6	0	0	0	0	0	0	0	CAAGCATTATCGGTTATGGTTTCGCTTGTATTCCGAAGTGTTTCGGAACGAGTCTAAAAAGCTAACGTATGGCAAGTTATCTTCACTCAGAAATTCAACTGCCGATTCTTTAAGTCCAAATGTCGTAAATCTTCCGTTATTATTTTTCTTTAATAAAGATCCTGGTCTTTGTCTCCCGCTGATTGCTCTTCAGTATCACGAAGTTCGTATCATATTTGAACTTGCTGACGATTATCTATCTTATTTCTCAACTAATTATTTCAACCTTTGGGGGAACTATATGTTCCTTGACTCCAAAGAGCGAAAGATGTTTTCGGCTAAAGGTCATGAATACCTCGTCGAACAGCTCCAC	KHYRLWFRLYSEVFRNESKKLTYGKLSSLRNSTADSLSPNVVNLPLLFFFNKDPGLCLPLIALQYHEVRIIFELADDYLSYFSTNYFNLWGNYMFLDSKERKMFSAKGHEYLVEQLH	Micromonas pusilla virus 12T genomic sequence	NC_020864.1	Viral GenBank	84.2	69	7e-14	148/216	352	Phycodnaviridae
OTU_370	vOTU_131	6	0.00473279	2	0	0	0	0	0	3	0	0	0	0	3	0	0	0	0	CAAGCACTACCAGGTCTGGTGGCGTGTGTATTCCGAGCTTTACCTCTCGGACGCAAAGAAGTCTAACTATGCTAAAATGACAACTGATGCAGCTGGTGGTGCAACCCGTGGATCTCACCAGGTCTACCTTCCTCTCTTGTTCTTCTTCAACAGGAACCCCGGTCTTTACCTTCCTCTTATTGCTCTCCAGTATCATGAGGTTCGTCTTGACTTTGACCTCGCGAGTGAGTTTACCCTTATCACCAGACCTCCGGATACCACGTATGGGGTAATTATGTCTACCTTGACACTGAGGAGCGTCGCCGTTTTGCACAGAAAGGACATGAGTACCTCGTCGAACAGCTCCAC	KHYQVWWRVYSELYLSDAKKSNYAKMTTDAAGGATRGSHQVYLPLLFFFNRNPGLYLPLIALQYHEVRLDFDLASEFTLITRPPDTTYGVIMSTLTLRSVAVLHRKDMSTSSNSS	Unknown phycodnavirus clone LAB_mcp_b37_A12 nonfunctional major capsid protein gene, partial sequence	KC574457.1	Viral GenBank	269	78	8e-70	269/347	348	Phycodnaviridae
OTU_371	vOTU_132	6	0.00473279	4	0	1	0	0	0	0	0	0	3	0	1	1	0	0	0	CAAGCACTACCAGAAGTGGTGGAGGCTTTACTCCGAGCTTTACCTCGATGAGGCCAAGAAGGCCACTTGGGGTAAGATGACCACTGCGGCGGATGGTTCCACTGTCTATTTGCCCCTAGTCTTCTTTTTCAACAGAAATCCTGGACTTTATTTGCCACTAATTGCTCTGCAGTACCACGAGGTCCGCATCGATTTCGACCTCGCGGCTGATTTCAGCACCTTCCTCAGCACCTCTGTCTTCAAGGTGTGGGCCAACTACGTCTACCTTGACACCGAGGAGCGTCGCCGATTCGCCCAGAAGGGTCATGAGTACCTCGTCGAACAGTTCCAC	KHYQKWWRLYSELYLDEAKKATWGKMTTAADGSTVYLPLVFFFNRNPGLYLPLIALQYHEVRIDFDLAADFSTFLSTSVFKVWANYVYLDTEERRRFAQKGHEYLVEQFH	Haptolina hirta virus isolate HhV_OF01 major capsid protein (MCP) gene, partial cds	KJ558370.1	Viral GenBank	417	94	2e-114	259/275	331	Phycodnaviridae
OTU_450	vOTU_133	6	0.00473279	1	0	0	0	0	0	0	0	0	0	6	0	0	0	0	0	CAAGCACTACCAACGTTGGTGGCGTCTGTGGTCAGAACTCAATCTGGATGATGCCAAGAAGGCCGAGTATGGCAAGATGACATCTTCTCTTCTTAAACCATCAGCTAATGCCAAAGGTCGCGTCATGTTACCCCTCATCTTCTTTTTCAACCGCAATCCAGGCCTCTATCTACCCCTCATTGCCCTGCAATACCACGAGGTTCGCCTTGATTTTGATTTATCAAGCGTGTATGAAACTTATGCTAATGGCGCTCCTAAAGTTTGGGCCAACTACGTCTACCTTGACACCGAAGAGCGCCGTCGATTTGCCCAGAAAGGTCACGAGTACCTCATCGAACAGCTCCAC	KHYQRWWRLWSELNLDDAKKAEYGKMTSSLLKPSANAKGRVMLPLIFFFNRNPGLYLPLIALQYHEVRLDFDLSSVYETYANGAPKVWANYVYLDTEERRRFAQKGHEYLIEQLH	Uncultured Phycodna virus isolate OTU/P06-01 putative major capsid protein (MCP) gene, partial cds	EU006616.1	Viral GenBank	203	74	1e-49	259/350	346	Phycodnaviridae
OTU_533	vOTU_134	6	0.00473279	2	0	0	0	0	0	0	0	0	3	0	0	3	0	0	0	CAAGCACTACCAACGTTGGTGGCGTCTATACTCCGAACTGTACCTCGACGAGGCCAAGAAGGCCAATTGGGGTAAGATGACATCAGCACCACAAGGCGCGGCGAATGATAAAGTATTCTTACCCCTTATTTTCTTCTTCAACCGCAACCCAGGTCTATTTCTACCCCTTATCGCCCTCCAGTACCACGAGGTCCGCCTTGATATTGATCTATAGACAGTTACGACACCGACCAAAGTTTACTAAGTACTGAAAGTAGTGGGCCGAACTAACGTGTTTCTTTGATACCGAGGAGCGCCGTCGCTTCGCCCACGAAAGG	KHYQRWWRLYSELYLDEAKKANWGKMTSAPQGAANDKVFLPLIFFFNRNPGLFLPLIALQYHEVRLDIDL*TVTTPTKVY*VLKVVGRTNVFL*YRGAPSLRPRK	Uncultured Phycodna virus isolate OTU/P06-01 putative major capsid protein (MCP) gene, partial cds	EU006616.1	Viral GenBank	183	79	8e-44	171/216	317	Phycodnaviridae
OTU_561	vOTU_135	6	0.00473279	1	0	0	0	0	0	6	0	0	0	0	0	0	0	0	0	CAAGCACTACCAGAAGTGGTGGCGTCTGTACTCCGAGCTCTACCTCGACGAGGCCAAGAAGGCCAACTGGGGTAAGATGACATCCAATTCCTCTTCTAGTGCGAACAAAAAGTATTCCTCCCACTCATCTTCTTCTTCAACCGCAACCCAGGTCTATTCCTACCCCTCATCGCCCTCCAGTACCACGAGGTCCGTCTTGACATTGACCTATCATCAGAATTCGATCTATTCACTAATGGCGTGAAAGTATGGGCCAACTACGTGTTCCTTGACACGGAGGAGCGCCGTCGCTTTGCCCAGAAAGGTCACGAGTACCTCGTCGAGCAACTCCAC	KHYQKWWRLYSELYLDEAKKANWGKMTSNSSSSANKKYSSHSSSSSTATQVYSYPSSPSSTTRSVLTLTYHQNSIYSLMA*KYGPTTCSLTRRSAVALPRKVTSTSSSNS	Micromonas sp. RCC1109 virus MpV1, complete genome	NC_014767.1	Viral GenBank	298	80	2e-78	272/342	333	Phycodnaviridae
OTU_056	vOTU_136	5	0.003944	1	0	0	0	0	0	0	0	0	0	5	0	0	0	0	0	CAAGACTTATCAGAAATTCTGGCGTCTCTATTCCGAGCTTTACCTTGACGAGTCTAAGAAGGCGTCTTGGGGTAAGATGACCACCGCCGTTGACGGTCAGGTTTTCCTTCCTTTAATTTTCTTCTTTAACCGCAATCCTGGGCTCGCGCTCCCACTCATTGCCCTGCAGTATCATGAAGTCAGGCTGGATTTCGATTTATCGGAACAGTTTGATAGTCACACTGACGGTAGTACGTTTAAGGTATTTGCTAATTACATCTACCTCGTCGAACAGCTCCAC	KTYQKFWRLYSELYLDESKKASWGKMTTAVDGQVFLPLIFFFNRNPGLALPLIALQYHEVRLDFDLSEQFDSHTDGSTFKVFANYIYLVEQLH	Micromonas pusilla virus SP1, *** SEQUENCING IN PROGRESS ***, 2 unordered pieces	JF974320.1	Viral GenBank	192	76	1e-46	198/259	280	Phycodnaviridae
OTU_104	vOTU_137	5	0.003944	4	0	0	0	0	0	0	1	0	0	2	1	1	0	0	0	CAAGCACTACCAGAAGTGGTGGCGCATGTACTCCGAGCTCTACCTCGATGAGTCCAAGAAGGCCACTTGGGGTAAGATGACCACTGCGGGTGACGGCAAGACTGTCTACCTCCCCCTTATTTTCTTCTTTAACCGCAATCCCGGACTTGCCCTCCCACTAATTGCCCTGCAGTACCATGAGGTGCGCATCGATTTCGACCTCGCGGCTGATTTCAGCACCTTCCCCAGCACCTCTGTCTTCAAGGTGTGGGCCAACTACGTCTACCTTGACACTGAGGAGCGTCGCCGATTCGCCCAGAAGGGTCATGAGTACCTCGTCGAGCAGCTCCAC	KHYQKWWRMYSELYLDESKKATWGKMTTAGDGKTVYLPLIFFFNRNPGLALPLIALQYHEVRIDFDLAADFSTFPSTSVFKVWANYVYLDTEERRRFAQKGHEYLVEQLH	Uncultured Phycodna virus isolate OTU/P06-04 putative major capsid protein (MCP) gene, partial cds	EU006619.1	Viral GenBank	464	91	2e-128	301/330	331	Phycodnaviridae
OTU_214	vOTU_138	5	0.003944	1	0	0	5	0	0	0	0	0	0	0	0	0	0	0	0	CAAGCACTACCAGAAGTGGTGGCGCACGTACTCCGAGCTCTACCTTGACGAGTCCAAGAAGCTCAACGTGGGGTAAGATGACCACTGCGGGTAACGGCAAGGCTGTCTACCTCCCCCTTATTTTCTTCTTTAACAGGAATCCTGGTCTCGCGCTCCCACTAATTGCCCTGCAGTACCATGAGGTGCGCATCGATTTCGATTTAGCGTCTAACTTCACCGACTACCTCAACGCGTCTGTCTTCAAGGTCTGGGCCAACTACGTCTACCTTGACACCGAGGAGCGTCGTCGTTTCGCCCAGAAGGGTCACGAGTACCTCGTCGAGCAACTCCAC	KHYQKWWRTYSELYLDESKKLNVG*DDHCG*RQGCLPPPYFLL*QESWSRAPTNCPAVP*GAHRFRFSV*LHRLPQRVCLQGLGQLRLP*HRGASSFRPEGSRVPRRATP	Uncultured Phycodna virus isolate OTU/P06-04 putative major capsid protein (MCP) gene, partial cds	EU006619.1	Viral GenBank	513	95	4e-143	313/331	332	Phycodnaviridae
OTU_243	vOTU_139	5	0.003944	3	0	0	0	0	0	2	1	2	0	0	0	0	0	0	0	CAAGCACTACCAGAAGTGGTGGCGTCTGTACTCCGAGCTCTACCTTGATGAGTCCAAGAAGCTCAACTGGGGTAAGATGACCACTGCGGGTACCGGCAAGACTGTCTATTTGCCCCTGATCTTCTTCTTCAACAGGAACCCCGGTTTGTTCTTGCCTCTGATTGCCCTCCAGTACCACGAGGTTCGCATTGATTTCGATCTGGCCTCGGACATGGAGACCTACCTGAACAAGAACGTGTTCAAGGTGTGGGCCAACTACGTCTACCTGGACACCGAAGAGCGTCGCCGATTCGCCCAGAAGGGTCACGAATACCTCATCGAACAGCTCCAC	KHYQKWWRLYSELYLDESKKLNWGKMTTAGTGKTVYLPLIFFFNRNPGLFLPLIALQYHEVRIDFDLASDMETYLNKNVFKVWANYVYLDTEERRRFAQKGHEYLIEQLH	Ostreococcus tauri virus RT-2011, complete genome	JN225873.1	Viral GenBank	389	86	1e-105	284/330	331	Phycodnaviridae
OTU_345	vOTU_140	5	0.003944	2	0	0	0	0	0	1	0	0	0	0	0	0	0	0	4	CAAGCACTACCAGAAGTGGTGGCGTCTGTACTCCGAGCTCTACCTCGACGACGCCAAGAAGGCCAACTGGGCCAAGATGACAACACTACCACGTACAAGTGTTGCCGGTGACAGAGTATTCCTACCCCTCGTCTTCTTCTTCAACCGCAACCCAGGTCTATTCCTACCCCTCATTGCCCTTCAGTATCACGAGGTCCGCCTCGACCTCGACCTTTCGTCTGAGTATGATACCTACCTCCAGACCTCTGGTCTTAAGGTGTGGGGTAACTACGTGTACCTTGACACTGAGGAGCGCCGTCGCTTTGCCCAGAAGGGCCACGAGTACCTCATCGAGCAGTTCCAC	KHYQKWWRLYSELYLDDAKKANWAKMTTLPRTSVAGDRVFLPLVFFFNRNPGLFLPLIALQYHEVRLDLDLSSEYDTYLQTSGLKVWGNYVYLDTEERRRFAQKGHEYLIEQFH	Micromonas sp. RCC1109 virus MpV1, complete genome	NC_014767.1	Viral GenBank	316	80	6e-84	275/342	343	Phycodnaviridae
OTU_357	vOTU_141	5	0.003944	1	5	0	0	0	0	0	0	0	0	0	0	0	0	0	0	CAAGCACTACCAGAAGTGGTGGCGTCTGTACTCTGAGCTTTGCCTTGATGAGGCCAAGAAGGCTCAGTGGGGCAAGATGACCTCCAACCCAACCGCGGAGGCCACCGAGGTTTACCTGCCACTTATCTTCTTCTTCAACCGCAACCCAGGCCTCTACCTGCCACTGATCGCCCTCCAGTACCACGAGGTGCGCCTGGATATCGACCTGGCTTCCAACTACGAGGCTTACTTCAGCACCAACACCCCCAAGGTGTGGGGTAACTACGTCTACCTCGATACCGAGGAGCGCCGCCGCTTTGCCCAGAAGGGTCATGAG	KHYQKWWRLYSELCLDEAKKAQWGKMTSNPTAEATEVYLPLIFFFNRNPGLYLPLIALQYHEVRLDIDLASNYEAYFSTNTPKVWGNYVYLDTEERRRFAQKGHE	Micromonas sp. RCC1109 virus MpV1, complete genome	NC_014767.1	Viral GenBank	284	80	3e-74	254/319	316	Phycodnaviridae
OTU_359	vOTU_142	5	0.003944	3	3	0	0	0	0	0	0	0	1	0	0	0	0	0	1	CAAACACTATGGTCACTGGTTAGATGTATGGAGTGAATTAACTGATCACGAAGAATCTGAATACATTGGTCTTAACAAACACAAAGCCAAAACTTCATATTTACGATCTGGTGGTTCTACTGGTGTATTAGGCGCAAGCGCACCAGCAACACACACTACATGGCAGCTCTTTATTCCATTAAAGTTTTTGGTTCTGTCGCAACCCAGGTCTTGCACTTCCACTTATTGCTCTTCAGTATCACGAAGTTAAAGTAAAATGCGTATTCAGAGCCTCGCTGCTTTAATTAACACTGACGATGCTTCAGCTGGTTCAACTGTTGCCTTCGCATCTGCCCCAACCACAACTTTG	KHYGHWLDVWSELTDHEESEYIGLNKHKAKTSYLRSGGSTGVLGASAPATHTTWQLFIPLKFLVLSQPRSCTSTYCSSVSRS*SKMRIQSLAALINTDDASAGSTVAFASAPTTTL	Uncultured Phycodna virus isolate OTU/P06-03 putative major capsid protein (MCP) gene, partial cds	EU006618.1	Viral GenBank	96.9	90	1e-17	64/71	349	Phycodnaviridae
OTU_388	vOTU_143	5	0.003944	1	0	0	5	0	0	0	0	0	0	0	0	0	0	0	0	TCGTCAATATGGTGACTGGATGCACTTGTGGAACCAGCTCACGCTCTCCAAGGAGCAAGAGCGCGGGTACTTCAAGATGATTGGTAACACCACTCAATTGACCTACATTACGGATCCCTCGTTCTCGCCTGTTGACGGACCTTGTGCTTCGTCTGCCGCCGTTCAAGTGTGCGAGCCCCGCAATGCGCTCCCCGAAACTACTCTCTATGTTCCCTTTCAATTCTGGTACTGTCGCAACCCTGGGCTTGCGCTCCCCCTGATTGCTCTTCAATACCACGAAGTCAAGATTAACCTCGATATTCGTCCCATTGATGAGTGCTTGTGGGCCGTGTCTACTTTAACGTGCGCCGACACCGCCAGCAAGCGTGTGACGTCTGCCTACAACCAATCGCTTGTGGCG	RQYGDWMHLWNQLTLSKEQERGYFKMIGNTTQLTYITDPSFSPVDGPCASSAAVQVCEPRNALPETTLYVPFQFWYCRNPGLALPLIALQYHEVKINLDIRPIDECLWAVSTLTCADTASKRVTSAYNQSLVA	Unknown phycodnavirus clone LAB_mcp_b26-1_D5 major capsid protein gene, partial cds	KC574445.1	Viral GenBank	623	95	4e-176	378/400	400	Mimiviridae
OTU_405	vOTU_144	5	0.003944	2	0	0	0	0	0	0	0	0	3	2	0	0	0	0	0	CAAACACTACGGTGAATGGCTCCATATCTGGAACGAACTTACGCAGGAAGAAGGCAAAAAAGACGGTTACGCTGAAATGACGTCTGCTGCTGCGGCCGCTGCCGAAAAAACGCTCTACATTCCGCTAGAGTTCTGGTTCTGCCGCAACCCGGGTCTAGCGCTTCCGCTCATTGCCCTTCAGTACCACGAAGTCAAAATCAACGTCCAGTTCGCCTCGCAGGCTTTC	KHYGEWLHIWNELTQEEGKKDGYAEMTSAAAAAAEKTLYIPLEFWFCRNPGLALPLIALQYHEVKINVQFASQAF	Uncultured phycodnavirus clone mcp_DH201206_15 putative major capsid protein (mcp) gene, partial cds	KP775203.1	Viral GenBank	118	85	2e-24	88/103	226	Mimiviridae
OTU_417	vOTU_145	5	0.003944	2	0	0	0	0	0	0	0	4	0	1	0	0	0	0	0	CAAGCACTACCAGAAGTGGTGGAGGCTTTACTCCGAGCTTTACCTCGATGAGGCCAAGAAGGCCACTTGGGGTAAGATGACCACTGCGGCGGATGGTTCCACTGTCTATTTGCCCCTAGTCTTTTTCTTTAACCGCAATCCTGGACTTTACCTCCCACTAATTGCTCTGCAGTACCATGAGGTGCGCATCGATATTGACCTCGCGTCCGATTTCGACACCTTCCTTAACAAGTCCGTCTTCAAGGTCTGGGCCAACTATGTCTACCTTGACACTGAGGAGCGTAGGCGATTTGCGCAGAAGGGCCACGAGTACCTCATCGAA	KHYQKWWRLYSELYLDEAKKATWGKMTTAADGSTVYLPLVFFFNRNPGLYLPLIALQYHEVRIDIDLASDFDTFLNKSVFKVWANYVYLDTEERRRFAQKGHEYLIE	Uncultured Phycodna virus isolate OTU/M05-01 putative major capsid protein (MCP) gene, partial cds	EU086758.1	Viral GenBank	428	89	1e-117	288/322	322	Phycodnaviridae
OTU_441	vOTU_146	5	0.003944	1	0	0	0	0	0	0	0	5	0	0	0	0	0	0	0	TCGGCAATATGGTGACTGGATGCACTTGTGGAATCAGCTCACGCTCTCCAAGGAGCAGGAGCGCGGTTACTTCAAGATGGTCGGTAACACCACTCAGCTGACGTTCTTGACTGATCCCTCGTTCGCGAATGTTGATGGTCCTTGCGACTCTGACGCACCTAAGCAAGTGTGCGCACCCCGTAACGCCCTCCCCGAAACCACCCTCTATGTCCCCCTCCAATTCTGGTACTGCCGAAACCCCGGGTTGGCGCTTCCTCTCATTGCTCTCCAATACCACGAAGTCAAGATTAACCTTGATATCCGCCCCATTGATGAGTGCTTGTGGGCCGTGAACAATCTTTCGTGCGCAGGTACGACCAGCGTTAAGGTCACTGCCGCCTACC	RQYGDWMHLWNQLTLSKEQERGYFKMVGNTTQLTFLTDPSFANVDGPCDSDAPKQVCAPRNALPETTLYVPLQFWYCRNPGLALPLIALQYHEVKINLDIRPIDECLWAVNNLSCAGTTSVKVTAAY	Unknown phycodnavirus clone LAB_mcp_b21_E12 major capsid protein gene, partial cds	KC574427.1	Viral GenBank	374	85	3e-101	285/334	383	Mimiviridae
OTU_511	vOTU_147	5	0.003944	1	0	0	0	0	0	0	0	5	0	0	0	0	0	0	0	TAAACATTATTCGGAATGGATGGGGGTTTGGAATGAATTAACTACACCCGAATCGAAGGCGATTGGTCTCAAGGCCATGCAAGGTGATATTGGTTCTAGTAATACTACCGGTGTGAAAAATGTAGTTCAGGTTCCACTTCAGTTTTGGTTTTGTCGCAATCCGGGCTTAGCTCTACCCTTGATCGCCCTTCAGTATCACGAAGTTAAAGTAAAATTACATTAGGGGCGACTGGTACTGGTGCTGAGGGTGCCCAATTATGGGCTGATTACATTTACCTTGATACTGATGAACGTCGCCGTTTTGCTCAAGTTTCAC	KHYSEWMGVWNELTTPESKAIGLKAMQGDIGSSNTTGVKNVVQVPLQFWFCRNPGLALPLIALQYHEVKVKLH*GRLVLVLRVPNYGLITFTLILMNVAVLLKFH	Megaviridae environmental sample clone QB10-21 major capsid protein gene, partial cds	KT445642.1	Viral GenBank	87.8	85	5e-15	66/78	316	Phycodnaviridae
OTU_513	vOTU_148	5	0.003944	3	0	0	0	0	1	1	0	0	0	0	0	0	0	0	3	CAAGCACTACCAACGTTGGTGGCGTTTGTACTCCGAACTTTATCTCGACGAGGCCAAGAAGGTCAACTGGGGTAAGATGACATCTGGTGGTGCTGCTGGTGATGGTTTATTCGCCACTAACCCAGGTCGTGTATATCTCCCACTCATCTTCTTCTTCAACCGCAACCCAGGTCTATTTCTACCCCTCATTGCCCTCCAGTACCACGAGGTCCGTCTTGACATCGACCTATCAAGTGTATATGATTCATACTTTACAGGCGCACCCAAGGTCTGGGCCAACTACGTGTACCTTGACACCGAGGAGCGCCGCCGTTTCGCCCAGAAAGGTCACGAGTACCTCGTCGAACAGCTCCAC	KHYQRWWRLYSELYLDEAKKVNWGKMTSGGAAGDGLFATNPGRVYLPLIFFFNRNPGLFLPLIALQYHEVRLDIDLSSVYDSYFTGAPKVWANYVYLDTEERRRFAQKGHEYLVEQLH	Uncultured Phycodna virus isolate OTU/P06-02 putative major capsid protein (MCP) gene, partial cds	EU006617.1	Viral GenBank	279	78	2e-72	282/360	355	Phycodnaviridae
OTU_541	vOTU_149	5	0.003944	1	0	0	5	0	0	0	0	0	0	0	0	0	0	0	0	CAAACACTACCAGCGCTGGTGGAGACTTTACTCCGAGCTATACCTCGACGATGCCAAGAAGGCCGAGTGGGGCAAAATGACCACAACTTCAGTGACCTCCGGCACCAAAGGCAAAGTGTTCCTGCCCCTTATCTTCTTCTTCAACCGCAACCCTGGTCTATTCCTGCCCCTTATCGCTCTTCAATACCACGAAGTGCGCCTCGACATTGACCTTGGTGACAAATACTCCAGCTACTTCGAAACCTCTGCCCCCAAAGTGTGGGCCAACTATGTCTACCTTGACACCGAAGAGCGCCGCCGATTCGCTC	KHYQRWWRLYSELYLDDAKKAEWGKMTTTSVTSGTKGKVFLPLIFFFNRNPGLFLPLIALQYHEVRLDIDLGDKYSSYFETSAPKVWANYVYLDTEERRRFA	Uncultured Phycodna virus isolate OTU/P06-01 putative major capsid protein (MCP) gene, partial cds	EU006616.1	Viral GenBank	383	88	5e-104	272/310	308	Phycodnaviridae
OTU_543	vOTU_150	5	0.003944	2	0	0	0	0	0	0	0	0	1	0	0	0	0	4	0	CAAGCACTACCAGAAGTGGTGGCGTCTGTACTCCGAGCTCTACCTCGATGAGGCCAAGAAGCTCAACTGGGGTAAGATGACCACTGCCGGCAGTGGCAAGACTGTCTATTTGCCCCTAGTCTTCTTTTTCAACAGAAATCCTGGACTTTATTTGCCACTAATTGCTCTGCAGTACCACGAGGTCCGCATTGATTTCGACCTCGCGTCCGACTTCGGTAACTACCTCGACACACAGACCTTCAAGGTCTGGGCCAACTACGTGTACCTCGACACCGAGGAGCGTCGTCGCTTCGCGCAGAAGGGGTC	KHYQKWWRLYSELYLDEAKKLNWGKMTTAGSGKTVYLPLVFFFNRNPGLYLPLIALQYHEVRIDFDLASDFGNYLDTQTFKVWANYVYLDTEERRRFAQKG	Uncultured Phycodna virus isolate OTU/M05-01 putative major capsid protein (MCP) gene, partial cds	EU086758.1	Viral GenBank	343	85	4e-92	258/303	306	Phycodnaviridae
OTU_558	vOTU_151	5	0.003944	1	0	0	5	0	0	0	0	0	0	0	0	0	0	0	0	CAGGCACTACCAGAGGTGGTGGAGGCTTTATTCCGAGCTTTACCTCACTGATGCCAAGAAATCCAACTGGGCCAAGCTCACAACCGCCAACTGCTTCGGTGCAGCTGGAACTGTATTCCTACCCCTTGTGTTCTTCTTCAATCGCAACCCTGGGCTCTACCTACCTCTTATTGCTCTTCAGTACCATGAAGTTCGCCTTGATTTCGATCTTGCATCCAACTACGCAGCTTATTTCGGCACCAACG	RHYQRWWRLYSELYLTDAKKSNWAKLTTANCFGAAGTVFLPLVFFFNRNPGLYLPLIALQYHEVRLDFDLASNYAAYFGTN	Uncultured phycodnavirus clone 399-M4.18 major capsid protein gene, partial cds	KF008104.1	Viral GenBank	280	86	3e-73	206/240	245	Phycodnaviridae
OTU_580	vOTU_152	5	0.003944	1	0	0	0	0	0	5	0	0	0	0	0	0	0	0	0	CCGTCAGTATGGTGACTGGCTTAACATCTGGAACGAACTCACCCAGGAACCAGGTAAACAGGTCGGTTACGACAACATGGTTGGTAACACAATTGCTCTTACTGGTGTTGGTCACAACAAGACTGAAGCTACAACTCTCTACGTTCCCCTTCAGTTTTGGTTTTGCCGCAACCCTGGTCTTGCTCTTCCTTTAATTGCCCTTCAATACCACGAAGTCAAGATTAACCTTGAATTCAGCCGCAAAGAAGAACTTTACGTCCTTGCCTGTGGTAAGACTGCCAATGGCTGCAGTTCATCTTCATGTGACAACATCTGTGTCCCAAGTCTTGAAGCCGCTTCCTTATACGTTGATTACATTTACCTTGATACCGATGAACGTCGCCGCTTCGCCCAGGTTTCA	RQYGDWLNIWNELTQEPGKQVGYDNMVGNTIALTGVGHNKTEATTLYVPLQFWFCRNPGLALPLIALQYHEVKINLEFSRKEELYVLACGKTANGCSSSSCDNICVPSLEAASLYVDYIYLDTDERRRFAQVS	Uncultured phycodnavirus clone mcp_DH201207_30 putative major capsid protein (mcp) gene, partial cds	KP775209.1	Viral GenBank	215	74	2e-53	299/406	400	Mimiviridae
OTU_028	vOTU_153	4	0.0031552	1	0	0	0	0	0	4	0	0	0	0	0	0	0	0	0	CAAGCACTACCAGAAGTGGTGGCGTCTGTACTCCGAGCTCTACCTCGATGAGGCCAAGAAGCTCAACTGGGGTAAGATGACCACTGCGCTCACTGGCAAGACTGTTTACTTGCCCTTGATCTTCTTCTTTAACCGCAACCCAGGTTTGTACTTGCCATTGATTGCTTTGCAATACCACGAAGTGCGCATTGACTTCGATTTGGCGGCTACCTTCGACACCTACTTGAGCACCTCCGTGTTCAAGGTGTGGGCGAACTATGTGTACTTGGACACCGAAGAGCGCCGACGCTTTCGCGCAAAAGGGCCACGAGTACCTCATCGAGCAACTCCAC	KHYQKWWRLYSELYLDEAKKLNWGKMTTALTGKTVYLPLIFFFNRNPGLYLPLIALQYHEVRIDFDLAATFDTYLSTSVFKVWANYVYLDTEERRRFRAKGPRVPHRATP	Ostreococcus mediterraneus virus 1 isolate OmV1, complete genome	NC_028092.1	Viral GenBank	432	89	1e-118	295/331	332	Phycodnaviridae
OTU_045	vOTU_154	4	0.0031552	3	0	0	0	0	0	1	1	2	0	0	0	0	0	0	0	CAAGCAGTACCAGAAGTGGTGGAGGCTCTACACTGAGCTTCACCTTGATGAGGCCAAGAAGAACACTTATGGTAAGCTCACAACCGCCGAGGATGGCAAGACCGTCTTCCTCCCCCTTATGTTCTTTTTAACCGCAACCCGGGGCTTTACCTGCCGCTCATCGCGCTCCAGTACCACGAGGTCCGCATCGATTTCGACCTCGCGGCTGATTTCAGCACCTTCCTCAGCACCTCTGTCTTCAAGGTGTGGGCCAACTACGTCTACCTTGACACCGAGGAGCGTCGCCGATTCGCCCAGAAGGGTCATGAGTACCTCATTGAGCAGCTCCAC	KQYQKWWRLYTELHLDEAKKNTYGKLTTAEDGKTVFLPLMFFLTATRGFTCRSSRSSTTRSASISTSRLISAPSSAPLSSRCGPTTSTLTPRSVADSPRRVMSTSLSSS	Micromonas sp. RCC1109 virus MpV1, complete genome	NC_014767.1	Viral GenBank	325	82	1e-86	271/330	330	Phycodnaviridae
OTU_069	vOTU_155	4	0.0031552	2	0	0	0	0	0	0	0	2	0	0	0	0	2	0	0	CAAACACTACCAGCGATGGTGGAGAGTGTATTCCGAGCTTTACCTAGACGACGCCAAGAAGGCTGAGTGGGGCAAGATGACCTCAACTTCAGTGACTTCCGGCACTAAAGGCAAAGTGTTCCTACCCCTTATCTTCTTCTTCAACCGCAACCCAGGTCTATTCCTGCCCCCTATTGCCCTTCAATACCACGAAGTGCGCCTTGACATTGACCTTGGTGACAAATACTCCGAATATTTCCAAACCTCTGCCCCCAAAGTGTGGGCCAACTATGTCTACCTTGACACCGAGGAGCGCCGCCGCTTCGCCCAGAAGGGTCATGAATACCTCGTCGAACAGCTCCAC	KHYQRWWRVYSELYLDDAKKAEWGKMTSTSVTSGTKGKVFLPLIFFFNRNPGLFLPPIALQYHEVRLDIDLGDKYSEYFQTSAPKVWANYVYLDTEERRRFAQKGHEYLVEQLH	Uncultured Phycodna virus isolate OTU/P06-01 putative major capsid protein (MCP) gene, partial cds	EU006616.1	Viral GenBank	389	85	1e-105	296/348	343	Phycodnaviridae
OTU_074	vOTU_156	4	0.0031552	2	0	0	0	0	0	0	3	1	0	0	0	0	0	0	0	CAAGCACTACCAGAAGTGGTGGCGTCTGTACTCCGAGCTCTACCTCGATGAGTCCAAGAAGGCCACTTGGGGTAAGATGACCACTGCGGGTGACGGCAAGACTGTCTACCTCCCCCTTATTTTCTTCTTTAACAGGAATCCTGGTCTCGCGCTCCCACTAATTGCTCTGCAGTACCATGAGGTGCGCATCGATTTCGATTTAGCGTCTGACTTTGATACCTTCCTCAGCACCTCTGTCTTCAAGGTGTGGGCCAACTGCGTCTACCTCGACACTGAGGAGCGTAGGCGATTTGCGCAGAAGGGCCACGAGTACCTCGTTGAGCAACTCCAC	KHYQKWWRLYSELYLDESKKATWGKMTTAGDGKTVYLPLIFFFNRNPGLALPLIALQYHEVRIDFDLASDFDTFLSTSVFKVWANCVYLDTEERRRFAQKGHEYLVEQLH	Uncultured Phycodna virus isolate OTU/P06-04 putative major capsid protein (MCP) gene, partial cds	EU006619.1	Viral GenBank	482	92	7e-134	305/330	331	Phycodnaviridae
OTU_093	vOTU_157	4	0.0031552	2	0	0	0	0	0	0	0	0	0	0	0	2	0	2	0	CAAGCACTACCAAAAGTGGTGGCGTTTGTACTCCGAGCTTTACTTGGATGAAGCCAAGAAGGCTACTTACGCCAAGATGACCACCGCCCCCGCCGGTACCGTCTACCTTCCCCTCACTTTCTTCTTCAACCGCAACCCTGGGCTTTACCTTCCATTGATTGCACTGCAGTACCACGAGGTCAGGGTGGACATTGACCTCGCGTCCACCTTCGGTACCTACCTCGACACCTCCGTGTTCAAGGTCTGGGCCAACTACGTCTACCTTGACACTGAGGAGCGTCGTCGTTTTGCGCAGAAGGGCCACGAGTACCTCATCGAGCAGCTCCAC	KHYQKWWRLYSELYLDEAKKATYAKMTTAPAGTVYLPLTFFFNRNPGLYLPLIALQYHEVRVDIDLASTFGTYLDTSVFKVWANYVYLDTEERRRFAQKGHEYLIEQLH	Micromonas sp. RCC1109 virus MpV1, complete genome	NC_014767.1	Viral GenBank	324	82	4e-86	270/330	328	Phycodnaviridae
OTU_125	vOTU_158	4	0.0031552	1	0	0	4	0	0	0	0	0	0	0	0	0	0	0	0	CAAGCAGTACGGTCATTTCATGGAGGTTCTAGATGAGCTTTCTTGTCCCGAGGAAAAACTTCGTTCGCGCACCCATATGATCAGTAAAGGTGGGTCCCGGCCCGATGCAGGTGAAACTGCATCAAATAGAACCAGACTCTATATTCCCCTTCAGTTCTGGTTCTGCCGCAATCCCGGTCTCGCGCTTCCCCTCATTGCGCTCCAGTACCACGAGGTTCGCATCGATTTCGATCTTGCCTCTGACTTCGACACCTACCTGAACAAGAATGTTTTCAAGGTGTGGGCCAACTACATCTACCTCGACACCGAGGAGCGCCGTCGCTTCGCCCAGAAGGGTCACGAGTACCTCATTGAACAACTCCAC	KQYGHFMEVLDELSCPEEKLRSRTHMISKGGSRPDAGETASNRTRLYIPLQFWFCRNPGLALPLIALQYHEVRIDFDLASDFDTYLNKNVFKVWANYIYLDTEERRRFAQKGHEYLIEQLH	Ostreococcus tauri virus RT-2011, complete genome	JN225873.1	Viral GenBank	235	84	2e-59	185/220	364	Phycodnaviridae
OTU_136	vOTU_159	4	0.0031552	2	0	3	0	0	0	0	0	0	0	1	0	0	0	0	0	CAAGCACTACCAAAAGTGGTGGAGATTGTACGATAACTTGTACCACGATGAAGCCAAGAAGGCGTCCTACGCCAAGATGACTACTGCCCTCACCGGTAACACTGTCTACTTGCCACTCATCTTCTTCTTCAACCGCAACCCAGGTCTTTACTTGCCACTCATTGCCCTTCAATACCACGAAGTGCGCATTGACTTCGATTTGTCTGACAAGTTCGACAAGTACTTGAGCACCTCCGTGTTCAAGGTCTGGGCCAACTACGTGTACCTCGACACCGAAGAGCGCCGACGCTTCGCCCAAAAGGGTCACGAATACCTCATCGAGCAGTTCCAC	KHYQKWWRLYDNLYHDEAKKASYAKMTTALTGNTVYLPLIFFFNRNPGLYLPLIALQYHEVRIDFDLSDKFDKYLSTSVFKVWANYVYLDTEERRRFAQKGHEYLIEQFH	Ostreococcus mediterraneus virus 1 isolate OmV1, complete genome	NC_028092.1	Viral GenBank	374	85	3e-101	281/330	331	Phycodnaviridae
OTU_151	vOTU_160	4	0.0031552	3	0	0	0	0	0	0	0	0	0	0	0	1	1	0	2	CAAGCACTACCAGAAGTGGTGGCGTCTGTACTCCGAGCTCTACCTCGATGAGGCCAAGAAGCTCAACTGGGGTAAGATGACCACTGCCGGCAGTGGCAAGACTGTCTATTTGCCCCTAGTCTTCTTCTTCAACCGTAACCCAGGTCTCTACCTCCCCCTCATCGCCCTCCAGTACCACGAGGTCCGCATTGATTTCGACCTCGCGTCCGACTTCAGCACCTTCCTTAACACCGGCACCTTCAAGGTCTGGGCCAACTACGTGTACCTCGACACCGAGGAGCGTCGTCGCTTCGCGCAGAAGGGTCACGAGTACCTCATTGAGCAGCTCCAC	KHYQKWWRLYSELYLDEAKKLNWGKMTTAGSGKTVYLPLVFFFNRNPGLYLPLIALQYHEVRIDFDLASDFSTFLNTGTFKVWANYVYLDTEERRRFAQKGHEYLIEQLH	Micromonas sp. RCC1109 virus MpV1, complete genome	NC_014767.1	Viral GenBank	428	89	1e-117	293/330	331	Phycodnaviridae
OTU_189	vOTU_161	4	0.0031552	2	3	1	0	0	0	0	0	0	0	0	0	0	0	0	0	CCGTCAATATGGTGACTGGATGCACATCTGGAACCAACTTACCATGTCTGCCGAGCAGCAGCGTGGTTACTTCAAGATGATCGGTAATACCACCCAACTTACCTACATCACCGACCCTTCCTTTGCTGACATCAGTGGTCCCTGTGCTGCTGCTGGTGGTCCTTCCCAGGTGTGCGCCCCTCGCAAGGCCCCTTCCTGAGACCACTCTTTACATTCCTCTTCTTTTCTGGTTTTTGCCGCAATCCCGGACTTGCTCTTCCCCTTATTGCCCTTCAATACCACGAGGTCAAGATC	RQYGDWMHIWNQLTMSAEQQRGYFKMIGNTTQLTYITDPSFADISGPCAAAGGPSQVCAPRKAPS*DHSLHSSSFLVFAAIPDLLFPLLPFNTTRSR	Megaviridae environmental sample clone WC11-9 major capsid protein gene, partial cds	KT445495.1	Viral GenBank	363	92	4e-98	238/260	294	Mimiviridae
OTU_215	vOTU_162	4	0.0031552	2	0	0	0	0	0	0	0	0	2	0	0	2	0	0	0	CAAGCACTACCAACGCTGGTGGCGTTTGTACTCCGAGCTTTACTTGGATGAGTCCAAGAAGGCTAACTGGGCGAAGATGACTACTGCCAAGACTGGTAACACCGTGTACTTGCCATTGATCTTCTTCTTCAACCGCAACCCAGGTTTGTACTTGCCATTGATTGCCCTTCAATACCACGAAGTTCGCATCGACTTCGATTTGACCAGCACCTTCACCACCTACCTTGATTCCACTGTGTTCAAGGTGTGGGCGAACTACGTGTACTTGGACACCGAGGAGCGTCGCCGCTTCGCGCAAAAGGGTCACGAATACCTCATCGAACAGTTCCAC	KHYQRWWRLYSELYLDESKKANWAKMTTAKTGNTVYLPLIFFFNRNPGLYLPLIALQYHEVRIDFDLTSTFTTYLDSTVFKVWANYVYLDTEERRRFAQKGHEYLIEQFH	Ostreococcus lucimarinus virus OlV1, complete genome	NC_014766.1	Viral GenBank	489	94	5e-136	305/325	331	Phycodnaviridae
OTU_258	vOTU_163	4	0.0031552	3	0	0	0	0	0	1	0	1	0	2	0	0	0	0	0	CAAGCAGTACCAGAAGCGGTGGCGTCTGTATTCGGAGCTGTGCCTTGACGAGTGCAAGCGCAGCCAGTACGCCAAGATGACGACCAACTCCACGGTAGAGGAAGGCACCAAGGTCTACCTGCCACTGCTGTTCTTCTTCAACCGCAACCCAGGTCTGTATCTGCCACTGATTGCTCTTCAGTACCACGAAGTCCGCCTTGACTTTGACCTGTCCAGCGAGTTTAGCGCCTACACCGATGGCTCCACCTTCAAAGTGTGGGGCAACTACGTCTACCTCGATACCGAGGAGCGCCGCCGCTTCGCCCAGAAAAGGCCACGAGTACCTCGTTGAGCAACTCCAC	KQYQKRWRLYSELCLDECKRSQYAKMTTNSTVEEGTKVYLPLLFFFNRNPGLYLPLIALQYHEVRLDFDLSSEFSAYTDGSTFKVWGNYVYLDTEERRRFAQKRPRVPR*ATP	Uncultured Phycodna virus isolate OTU/P06-02 putative major capsid protein (MCP) gene, partial cds	EU006617.1	Viral GenBank	241	83	4e-61	200/240	341	Phycodnaviridae
OTU_274	vOTU_164	4	0.0031552	2	0	0	0	0	0	0	0	3	0	0	1	0	0	0	0	TAAACAAACTTCTGAATGGAATCAGGTCTGGGCTGATTTATCGACCCCGGAATCAAAGGCAGCTGGTTTCCAATGCATGACTGGTGGTTGCTCAAATGCAACTATTTTTGGCGTTGGAGAAGTTCAGGTTCCCCTTAACTTTTGGTTCTGCCGTAATCCGGGTCTTGCTTTACCTTTAATCGCTCTTCAGTACCACGAAGTTAAGCTCAAGTGTTTATGGGGTTCAGCTGCTGGAACAAGGAAGGTTGTTTGCGATTACATCTACCTTGATACCGATGAGCGTCGTCGTTTCGCCCAGGTTTCCCACGAATACCTCATCGAGCAACTCCAC	KQTSEWNQVWADLSTPESKAAGFQCMTGGCSNATIFGVGEVQVPLNFWFCRNPGLALPLIALQYHEVKLKCLWGSAAGTRKVVCDYIYLDTDERRRFAQVSHEYLIEQLH	Unknown phycodnavirus clone LAB_mcp_b60_G1 major capsid protein gene, partial cds	KC574502.1	Viral GenBank	109	91	2e-21	71/78	331	Phycodnaviridae
OTU_279	vOTU_165	4	0.0031552	1	0	0	0	0	0	4	0	0	0	0	0	0	0	0	0	CAAGCAGTACCAGAAGTGGTGGCGTCTGTATTCGGAGCTGTGCCTTGACGAGTGCAAGCGCAGCCAGTACGCCAAGATGACGACCAACTCCACGGTAGAGGAAGGCACCAAGGTCTACCTGCCTCTGTTGTTCTTCTTCAACCGCAACCCGGGCCTGTACCTGCCTCTGATTGCTCTGCAGTACCACGAGGTCCGTCTGGACTTTGATCTGTCCAGCGAGTTTAGCAACTACCTGTCCCCCAGCGGCTTCAAGGTGTGGGGCAACTACGTGTACCTCGATACCGAGGAGCGCCGCCGATTCGCGCAAAGGGCCACGAGTACCTCGTCGAGCAACTCCAC	KQYQKWWRLYSELCLDECKRSQYAKMTTNSTVEEGTKVYLPLLFFFNRNPGLYLPLIALQYHEVRLDFDLSSEFSNYLSPSGFKVWGNYVYLDTEERRRFAQRATSTSSSNS	Uncultured Phycodna virus isolate OTU/P06-02 putative major capsid protein (MCP) gene, partial cds	EU006617.1	Viral GenBank	237	83	5e-60	195/236	339	Phycodnaviridae
OTU_283	vOTU_166	4	0.0031552	3	1	0	2	1	0	0	0	0	0	0	0	0	0	0	0	CAAGCACTACCAGAAGTGGTGGCGCATGTACTCCGAGCTCTACCTTGACGAGTCCAAGAAGCTCAACTGGGGTAAGATGACCACTGCGGGTGACGGCAAGACTGTCTACCTCCCCCTTATTTTCTTCTTTAACAGGAATCCTGGTCTCGCGCTCCCACTAATTGCCCTGCAGTACCATGAGGTGCGCATCGATTTCGATTTAGCGTCTAACTTCACCACCTACCTCAACGCGTCTGTCTTCAAGGTCTGGGCCAACTACGTGTACCTTGACACCGAGGAGCGTCGCCGATTTGCCCAGAAGGGTCACGAGTACCTCATCGAGCAACTCCAC	KHYQKWWRMYSELYLDESKKLNWGKMTTAGDGKTVYLPLIFFFNRNPGLALPLIALQYHEVRIDFDLASNFTTYLNASVFKVWANYVYLDTEERRRFAQKGHEYLIEQLH	Uncultured Phycodna virus isolate OTU/P06-04 putative major capsid protein (MCP) gene, partial cds	EU006619.1	Viral GenBank	542	96	8e-152	318/330	331	Phycodnaviridae
OTU_310	vOTU_167	4	0.0031552	4	0	1	0	0	0	0	0	1	0	1	0	1	0	0	0	TAAGCACTACCAGCGCTGGTGGCGTCTCTACTCCGAGCTTTACTTGGATGAGTCCAAGAAGGCTACTTGGGGTAAGATGACCACTGCCATGGACGGTCACACCGTGTATCTCCCCCTCATCTTCTTCTTCAACCGCAACCCCGGTCTTTACCTCCCCCTCATCGCCCTCCAGTACCACGAGGTGCGCATCGACTTCGATCTCGCCTCTGACTTCACCACCTACCTCTCCTCCTCCGTCTTCAAGGTGTGGGGCAACTACGTCTACCTCGACACCGAGGAGCGCCGTCGCTTCGCCCAGAAGGGTCACGAGTACCTCATCGAAACTCCAC	KHYQRWWRLYSELYLDESKKATWGKMTTAMDGHTVYLPLIFFFNRNPGLYLPLIALQYHEVRIDFDLASDFTTYLSSSVFKVWGNYVYLDTEERRRFAQKGHEYLIETP	Ostreococcus tauri virus RT-2011, complete genome	JN225873.1	Viral GenBank	398	88	2e-108	280/320	329	Phycodnaviridae
OTU_364	vOTU_168	4	0.0031552	2	0	1	0	0	0	0	0	0	0	0	0	0	3	0	0	CCGTCAATATGGTGACTGGATGCACATCTGGAACCAACTTACTCTTACATCCGAGCAACAACGCGGATACTACAAGATGGTTGGTAACACCACTCAACTCACATACATCACCGATCCTAAATTCAGCGATGTTGATGGTCCTTGTGAGTCCAATGCTCCTCGTCAAGTGTGTGCTCCCCGTAACGCTCTTCCCGAGACCACCCTTTATGTTCCTCTTCAATTCTGGTACTGCGTAACCCCGGACTTGCCCTTCCTTTAATCGCTCTTCAATACCACGAGGTCAAGATCAACCTTGACATCGCCCTATCGATGAGTGCTTATGGGCTGTCAATGATCTTAGCTGTGAGAAAGGTGCTTCCGTTAAGGTCACCACTGCCTACAACCAATCCCTTGTTGCTGC	RQYGDWMHIWNQLTLTSEQQRGYYKMVGNTTQLTYITDPKFSDVDGPCESNAPRQVCAPRNALPETTLYVPLQFWYCVTPDLPFL*SLFNTTRSRSTLTSPYR*VLMGCQ*S*L*ERCFR*GHHCLQPIPCCC	Megaviridae environmental sample clone QB11-18 major capsid protein gene, partial cds	KT445751.1	Viral GenBank	419	85	8e-115	324/380	400	Mimiviridae
OTU_365	vOTU_169	4	0.0031552	1	0	0	0	0	0	4	0	0	0	0	0	0	0	0	0	TCGTCAATATGGTGACTGGATGCACATCTGGAATCAGCTTACACTTACTGCCGAACAGCACCGTGGTTACAACAAAATGGTTGGTAACACCACTCAACTTACATTCATTACTGACCCATCATTCGCTGCTGTTGATGGTCCTTGTGCTACAACTGCTCCTACCCAGGTCTGTGCTCCCCGCAATGCTCTTCCTGAGACAACTCTCTATGTACCTTTCCAGTCCTGGTACTGCCGCAACCCCGGCCTTGCCCTTCCTTTAATTGCACTCCAGTACCACGAAATTAAAATTAACCTTGACCTCCGTCCTATTGATGAATGCTTATGGGCGGTTTCAACCCTTGAGTGTCCTAAATCTCCTAGCACACCAACTAAAGTTGCGACTGCATACCAACAGTCGCTC	RQYGDWMHIWNQLTLTAEQHRGYNKMVGNTTQLTFITDPSFAAVDGPCATTAPTQVCAPRNALPETTLYVPFQSWYCRNPGLALPLIALQYHEIKINLDLRPIDECLWAVSTLECPKSPSTPTKVATAYQQSL	Chrysochromulina ericina virus isolate CeV-01B, complete genome	NC_028094.1	Viral GenBank	428	84	2e-117	339/404	400	Mimiviridae
OTU_415	vOTU_170	4	0.0031552	2	0	3	1	0	0	0	0	0	0	0	0	0	0	0	0	CAAACAATACCAGCTGTGGTGGCGTCTGTACTCCGAGCTGAATATGGACGAGGCCAAGAAAGCCACTTACGGCAAAATGACAACCAACCCAATTGCCGCCGCTGCTGGCACCGTCTACCTGCCACTGCTGTTCTTCTTCAACCGCAACCCAGGCCTGTACCTGCCACTGATCGCTCTGCAGTACCACGAGGTCCGTCTGGACTTTGACCTGTCCGCGGAGTTCACAACCTACACCGACGGTTCCACCTTCAAAGTGTGGGGCAACTACGTGTACCTCGACACCGAGGAGCGCCGCCGCTTCGCCC	KQYQLWWRLYSELNMDEAKKATYGKMTTNPIAAAAGTVYLPLLFFFNRNPGLYLPLIALQYHEVRLDFDLSAEFTTYTDGSTFKVWGNYVYLDTEERRRFA	Uncultured Phycodna virus isolate OTU/P06-02 putative major capsid protein (MCP) gene, partial cds	EU006617.1	Viral GenBank	219	76	1e-54	236/310	305	Phycodnaviridae
OTU_455	vOTU_171	4	0.0031552	1	0	0	0	0	0	0	4	0	0	0	0	0	0	0	0	CAAACAATACCAGAAATGGTGGCGTCTGTATTCTGAGCTGAACTTAGATGAATGCAAACGCTCACAATACGCTAAAATAACAACCGCATCTAGCCAACGTACTACCCAGGTCTATCTCCCACTGCTCTTCTTCTTCAATCGCAATGCGGGTCTGTATCTGCCACTGATTGCTCTGCAGTACCACGAAGTGCGCCTTGACTTTGATCTGTCTTCGCAGTTTAATACCTATCTTAATACCAGCGTCTTCAAAGTATGGGGTAACTACGTCTATCTTG	KQYQKWWRLYSELNLDECKRSQYAKITTASSQRTTQVYLPLLFFFNRNAGLYLPLIALQYHEVRLDFDLSSQFNTYLNTSVFKVWGNYVYL	Ostreococcus tauri virus RT-2011, complete genome	JN225873.1	Viral GenBank	116	70	9e-24	195/277	275	Phycodnaviridae
OTU_463	vOTU_172	4	0.0031552	4	0	0	0	0	0	0	0	0	0	1	1	0	1	1	0	TAAATGCTACCAGAAGTGGTGGCGTCTTTACTCCGAGCTTTACCTCGATGAGGGTAAGAAGGCTGCGTGGGTAAGATGACTACCGCGGGTGCCAATAAGCAGGTTTTCCTTCCTCTTATTTTCTTCTTTAACCGCAATCCTGGACTGGCCCTCCCACTAATTGCCCTGCAGTACCACGAGGTCCGCATCGATTTCGACCTCGCGGCTGATTCAGCACCTTCCTCAGCACCTCTGTCTTCAAGGTGTGGGCCAACTACGTCTACCTTGACACCGAGGAGCGTCGCCGATTCGCCCAGAAGGGTCATGAGTACCTCATCGAGCAGCTCCAC	KCYQKWWRLYSELYLDEGKKAAWVR*LPRVPISRFSFLLFSSLTAILDWPSH*LPCSTTRSASISTSRLIQHLPQHLCLQGVGQLRLP*HRGASPIRPEGS*VPHRAAP	Uncultured Phycodna virus isolate OTU/P06-04 putative major capsid protein (MCP) gene, partial cds	EU006619.1	Viral GenBank	338	84	2e-90	271/324	329	Phycodnaviridae
OTU_470	vOTU_173	4	0.0031552	1	4	0	0	0	0	0	0	0	0	0	0	0	0	0	0	TCGGCAATATGGTGACTGGATGCACATCTGGAATCAGCTGACGCTCTCTTCCGAACAACAGCGTGGTTACTACAAGATGGTTGGTAACACCACCCAGCTCACCTTCATCTGTGATCCTTCTTTCGCCGCGGTGGATGGTCCTTGTGCCTCGGGTGCCCCCGTTCAGGTCTGTGAGCCCCGTAATGCGCTCCCGGAAACCACTTTA	RQYGDWMHIWNQLTLSSEQQRGYYKMVGNTTQLTFICDPSFAAVDGPCASGAPVQVCEPRNALPETTL	Chrysochromulina ericina virus isolate CeV-01B, complete genome	NC_028094.1	Viral GenBank	203	82	5e-50	166/202	205	Mimiviridae
OTU_490	vOTU_174	4	0.0031552	4	0	0	0	0	0	0	1	0	0	1	0	1	0	0	1	CCGTCAATATGGTGACTGGATGCACATCTGGAACCAACTTACCATGTCTGCCGAACAACAACGCGGATATTTCAAGATGATCGGTAATACCACCCAACTTACCTACATCACCGATCCTTCTTTTGCTGACATCAGTGGTCCCTGTGCTGCTGCTGGTGGACCTTCCCAGGTCTGTGCCCCTCGCAAGGCCCTTCCTGAGACCACTCTTTACATTCCCCTTCTTTTCTGGTTTTGCCGCAATCCCGGACTTGCTCTTCCTTTGATTGCCCTTCAATACCACGAGGTCAAGATCAACATTGATTTCCGTCCTATTGGTGAGTGTCTATGGGCCGTCAAGACCCTTGAAGGTACTTCCGGAACTCTTTCTTCTTCCACTGCTTACCAGCAATCCCTTGTTGCT	RQYGDWMHIWNQLTMSAEQQRGYFKMIGNTTQLTYITDPSFADISGPCAAAGGPSQVCAPRKALPETTLYIPLLFWFCRNPGLALPLIALQYHEVKINIDFRPIGECLWAVKTLEGTSGTLSSSTAYQQSLVA	Megaviridae environmental sample clone WC9-23 major capsid protein gene, partial cds	KT445426.1	Viral GenBank	482	89	8e-134	327/366	400	Mimiviridae
OTU_529	vOTU_175	4	0.0031552	1	0	0	0	0	0	0	0	0	0	0	0	4	0	0	0	CAAGCATTACCAGAAGTGGTGGAGGCTTTACTCCGAGCTTTACTTGGATGAGTCCAAGAAGGCTACCTGGGCCAAGATGACCACCGCTGGCTACGGCAAGACCGTGTACCTCCCCCTGGTCTTCTTCTTCAACCGCAACCCCGGGTTGTACTTGCCCCTCATCGCCCTCCAATACCACGAGGTCCGCGTTGACATTGACTTGGCCTCCGACATGGCGACCTTCGTCAACCCCTCGGTCTTCAAGGTCTGGGCCAACTACGTGTACCTCGACACCGAGGAGCGTCGCCGCTTCGCCCAGAAGGGACACGAATACCTCGTCGAGCAGCTCCAC	KHYQKWWRLYSELYLDESKKATWAKMTTAGYGKTVYLPLVFFFNRNPGLYLPLIALQYHEVRVDIDLASDMATFVNPSVFKVWANYVYLDTEERRRFAQKGHEYLVEQLH	Micromonas pusilla virus PL1, *** SEQUENCING IN PROGRESS ***, 2 unordered pieces	HQ633072.1	Viral GenBank	401	87	2e-109	287/330	331	Phycodnaviridae
OTU_549	vOTU_176	4	0.0031552	4	0	0	0	0	0	0	0	1	0	1	1	1	0	0	0	CAAGCACTACCAGAAGTGGTGGCGTCTGTACTCCGAGCTCTACCTCGATGAGGCCAAGAAGCTCAACTGGGGTAAGATGACCACTGCCGGCAGTGGCAAGACTGTCTATTTGCCCCTAGTCTTCTTTTTCAACAGAAATCCTGGACTTTATTTGCCACTAATTGCTCTGCAGTACCATGAGGTGCGCATTGATATTGACCTCGCGTCCGATTTCACCACCTTCCTCAACGCGTCCGTCTTCAAGGTCTGGGCCAACTACGTCTACCTTGACACCGAGGAGCGTCGCCGATTCGCTCAGAAGGGTCATGAGTACCTCGTCGAGCAGCTCCAC	KHYQKWWRLYSELYLDEAKKLNWGKMTTAGSGKTVYLPLVFFFNRNPGLYLPLIALQYHEVRIDIDLASDFTTFLNASVFKVWANYVYLDTEERRRFAQKGHEYLVEQLH	Uncultured Phycodna virus isolate OTU/M05-01 putative major capsid protein (MCP) gene, partial cds	EU086758.1	Viral GenBank	437	89	3e-120	295/330	331	Phycodnaviridae
OTU_579	vOTU_177	4	0.0031552	1	0	0	0	0	0	0	0	4	0	0	0	0	0	0	0	CAAGCACTACCAGAAGTGGTGGCGCATGTACTCCGAGCTCTACCTTGACGAGTCCAAGAAGCTCAACTGGGGTAAGATGACTACTGGCAAGAGCGGTAAGACTGTCTATTTGCCCCTAGTCTTCTTTTTCAACAGAAATCCTGGACTTTATTTGCCACTAATTGCTCTGCAGTACCACGAGGTCCGCATCGATTTCGACCTCGCGGCTGATTTCAGCACCTTCCTCAGCACCTCTGTCTTCAAGGTGTGGGCCAACTACGTCTACCTTGACACCGAGGAGCGTCGCCGATTCGCCCAGAAGGGTCACGAGTACC	KHYQKWWRMYSELYLDESKKLNWGKMTTGKSGKTVYLPLVFFFNRNPGLYLPLIALQYHEVRIDFDLAADFSTFLSTSVFKVWANYVYLDTEERRRFAQKGHEY	Haptolina hirta virus isolate HhV_OF01 major capsid protein (MCP) gene, partial cds	KJ558370.1	Viral GenBank	426	97	4e-117	249/258	314	Phycodnaviridae
OTU_036	vOTU_178	3	0.0023664	2	0	0	0	0	0	1	2	0	0	0	0	0	0	0	0	CAAGCACTACCAGAAGTGGTGGCGCATGTACTCCGAGCTCTACCTCGATGAGTCCAAGAAGGCCACTTGGGGTAAGATGACCACTGCGGGTGACGGCAAGACTGTCTACCTCCCCCTTATTTTCTTCTTTAACAGGAATCCTGGTCTCGCGCTCCCACTAATTGCCCTGCAGTACCATGAGGTGCGCATCGATTTCGATTTAGCGTCTAACTTCACCG	KHYQKWWRMYSELYLDESKKATWGKMTTAGDGKTVYLPLIFFFNRNPGLALPLIALQYHEVRIDFDLASNFT	Uncultured Phycodna virus isolate OTU/P06-04 putative major capsid protein (MCP) gene, partial cds	EU006619.1	Viral GenBank	378	99	1e-102	214/217	218	Phycodnaviridae
OTU_050	vOTU_179	3	0.0023664	2	2	0	0	0	0	0	0	1	0	0	0	0	0	0	0	CAAGCACTACCAGAAGTGGTGGCGTCTGTACTCTGAGCTTTGCCTTGATGAGGCCAAGAAGGCTCAGTGGGGCAAGATGGCCTCCAACCCAACCGCGGAGGCCACCGAGGTTTACCTGCCACTTATCTTCTTCTTCAACCGCAACCCAGGCCTCTACCTGCCACTGATCGCCCTCCAGTACCACGAGGTGCGCCTGGATATCGACCTGGCTTCCAACTACGAGGTTTACTTCGGCACCGCCGCTCCCAAGGTGTGGGGTAACTACGTGTACCTTGACACTGAGGAGCGTCGCCGCTTTGCCCAGAAGGGCCACGAGTACCTCGTCGAACAATTCCAC	KHYQKWWRLYSELCLDEAKKAQWGKMASNPTAEATEVYLPLIFFFNRNPGLYLPLIALQYHEVRLDIDLASNYEVYFGTAAPKVWGNYVYLDTEERRRFAQKGHEYLVEQFH	Uncultured phycodnavirus clone 399-M4.12 major capsid protein gene, partial cds	KF008099.1	Viral GenBank	286	79	1e-74	272/344	337	Phycodnaviridae
OTU_058	vOTU_180	3	0.0023664	1	0	0	0	0	0	0	0	3	0	0	0	0	0	0	0	TAAGCACTACCAGAAGTGGTGGCGCATGTACTCCGAGCTCTACCTCGATGAGGCCAAGAAGGCCACTTGGGGTAAGATGACCACTGCGGCGGACACCGGTACTGATACTGGTACTGTCTACCTCCCCCTTATTTTCTTCTTTAACAGGAATCCTGGTCTCGCGCTCCCACTAATTGCCCTGCAGTACCATGAGGTGCGCATCGATTTCGATTTAGCGTCTAACTTCACCACCTACCTCAACGCGTCTGTCTTCAAGGTCTGGGCCAACTACGTGTACCTTGACACTGAGGAACGTAGGCGTTTTGCCCAGAAGGGTCACGAGTACCTCATCGAACAGCTCCAC	KHYQKWWRMYSELYLDEAKKATWGKMTTAADTGTDTGTVYLPLIFFFNRNPGLALPLIALQYHEVRIDFDLASNFTTYLNASVFKVWANYVYLDTEERRRFAQKGHEYLIEQLH	Uncultured Phycodna virus isolate OTU/P06-04 putative major capsid protein (MCP) gene, partial cds	EU006619.1	Viral GenBank	491	92	1e-136	313/341	343	Phycodnaviridae
OTU_082	vOTU_181	3	0.0023664	1	0	0	0	0	0	0	0	0	0	0	0	0	0	0	3	TCGTCAATATGGTGACTGGATGCACATCTGGACCCAACTTACCCTTTCTGCTGAACAACAACGCGGATACTTCAAAATGATTGGTAACACAACTGCTTTAACTTACATCACTGATCCTTCATTCGCTGATATCAACGGACCTTGCGGTGGTGATGCCCCCGTAAATGTATGTGCTCCTCGCAATGCTCTTCCCGAAACCACACTTTACGTACCCCTCCAATTCTGGTACTGCTGCAATCCCGGACTTGCCCTTCCCTTAATCGCTCTTCAATACCACGAAGTCAAAATCAACCTTGACCTCCGCCCCATTGATGAATGCTTATGGGCTGTCGGTGAACTTAACGGAAACGGAAATGTACAAGTAACAACTGCTTACAACCAATCCCTTGTTGCCGCTTCT	RQYGDWMHIWTQLTLSAEQQRGYFKMIGNTTALTYITDPSFADINGPCGGDAPVNVCAPRNALPETTLYVPLQFWYCCNPGLALPLIALQYHEVKINLDLRPIDECLWAVGELNGNGNVQVTTAYNQSLVAAS	Megaviridae environmental sample clone QB11-16 major capsid protein gene, partial cds	KT445756.1	Viral GenBank	352	87	1e-94	254/293	400	Mimiviridae
OTU_097	vOTU_182	3	0.0023664	1	0	0	3	0	0	0	0	0	0	0	0	0	0	0	0	CAAGCACTACCAGAAGTGGTGGCGCCTGTACGCCGAGCTTTACCTCGACGATGCCAAGAAGGCTCAGTGGGGTAAGATGACCTCCACGGCCGATGGTTCCCACGTCCAGCTCCCCCTCATCTTCTTCTTCAACCGCAACCCCGGTCTCTACCTCCCCCTTATTGCCCTCCAGTACCACGAGGTCCGCATCGACTTCGACCTCGCGTCCGCCATGGAGACCTTCCTCAACAAGTCCGTCTTCAAGGTGTGGGCGAACTACATCTACCTCGACACTGAGGAGCGTCGCCGCTTCGCCCAGAAGGGTCACGAGTACCTCATTGAGCAACTCCAC	KHYQKWWRLYAELYLDDAKKAQWGKMTSTADGSHVQLPLIFFFNRNPGLYLPLIALQYHEVRIDFDLASAMETFLNKSVFKVWANYIYLDTEERRRFAQKGHEYLIEQLH	Micromonas pusilla virus PL1, *** SEQUENCING IN PROGRESS ***, 2 unordered pieces	HQ633072.1	Viral GenBank	437	89	3e-120	295/330	331	Phycodnaviridae
OTU_099	vOTU_183	3	0.0023664	1	0	0	0	0	0	0	0	0	3	0	0	0	0	0	0	CAAGCAGTACGGTCACTTCATGGAGGTTCTCGATGAGCTCACCTGCCCTGCTGAAAAGAAGGCTGGCAGAGACAAAATGGTATCTCCATCCGCGGGGAGACTCTACATCCCTCTTCAGTTCTGGTTCTGCCGCAATCCCGGTCTCGCGCTTCCCCTCATTGCGCTCCAGTACCATGAGGTCAAGGTTATTGTTGAATTCAACAGCTTCGATGCAGTAAAGAATAACGTCACGCTTGGTACTGGTGAATCTCAAAAACTCGTTTCGCCCAAGCTCTGGTGCGACTACATCTACCTCGACACCGACGAGCGCCGCCGGTTCGCCCAGGTCAGCCACGAGTACCTCATCGAACAACTCCAC	KQYGHFMEVLDELTCPAEKKAGRDKMVSPSAGRLYIPLQFWFCRNPGLALPLIALQYHEVKVIVEFNSFDAVKNNVTLGTGESQKLVSPKLWCDYIYLDTDERRRFAQVSHEYLIEQLH	Megaviridae environmental sample clone QB4-11 major capsid protein gene, partial cds	KT445584.1	Viral GenBank	132	73	2e-28	189/259	358	Phycodnaviridae
OTU_102	vOTU_184	3	0.0023664	2	0	0	0	0	0	0	0	1	2	0	0	0	0	0	0	CAAGCACTACCAGCGCTGGTGGCGTCTGTACTCCGAGCTCTACCTCGATGAGTCCAAGAAGGCCACCTGGGCCAAGATGTGCACCCCGGGTTCCCTCCTCGCGAACGGTAGCCTCACCGTCGGCCCCACCATCTACCTCCCCCTCATCTTCTTTTTCAACCGCAACCCTGGACTGGCTCTGCCCCTCATCGCCCTCCAGTACCACGAGGTCCGTCTCGACTTCGACCTCTCCTCCGACTTTTCCAAGTACACCGACAACAGCACCTTCAAGGTTTGGGGTAACTACGTGTACCTCGACACCGAGGAGCGCCGCCGCTTCGCCCAGAAGGGTCACGAGTACCTCGTCGAGCAATTCAC	KHYQRWWRLYSELYLDESKKATWAKMCTPGSLLANGSLTVGPTIYLPLIFFFNRNPGLALPLIALQYHEVRLDFDLSSDFSKYTDNSTFKVWGNYVYLDTEERRRFAQKGHEYLVEQF	Chrysochromulina parva virus BQ1 clone CpV375MCPbL1.02 MCP (MCP) gene, partial cds	KT318565.1	Viral GenBank	291	78	3e-76	286/366	357	Phycodnaviridae
OTU_120	vOTU_185	3	0.0023664	1	0	0	0	0	0	0	0	0	0	0	3	0	0	0	0	CAAACATTATGGTGATTGGCTCAATATCTGGAACGAGCTTACACAGGAGCCTGGTAAGCAAGCTGGATATGACAATATGGTTGGCAACACTGTCAGCTTAACAGGTACTGGACACAATGTTGTTGAAACTACTACTCTATACATTCCTCTTCAGTTCTGGTTCTGCCGTAATCCCGGTCTTGCTCTTCCTCTTATTGCTCTCCAATATCACGAGGTCAAGATTAACTTAGAATTTCGTCAAAAGGAAGAGACTTATGTTACATCTTCCACTGTAATTGAGTGCTCTGGAACAACTAGTGG	KHYGDWLNIWNELTQEPGKQAGYDNMVGNTVSLTGTGHNVVETTTLYIPLQFWFCRNPGLALPLIALQYHEVKINLEFRQKEETYVTSSTVIECSGTTS	Megaviridae environmental sample clone TN-Lar-0000015 major capsid protein gene, partial cds	KT445303.1	Viral GenBank	188	77	2e-45	194/251	300	Mimiviridae
OTU_123	vOTU_186	3	0.0023664	1	0	0	0	0	0	3	0	0	0	0	0	0	0	0	0	CAAGCACTACCAGAAGTGGTGGCGCCTGTACTCCGAGCTTTACCTGGACGAGTCCAAGAAGGCTAACTGGGGTAAGATGGCCACTGCCATGAACGGCAAGACTGTCTACCTCCCCCTCATCTTCTTCTTCAACCGCAACCCCGGTCTCTACCTGCCCCTCATCGCCCTCCAGTACCACGAGGTGCGCATTGACATTGACCTCGCGTCGAACATGGACACCTACCTGAACACCTCCGTCTTCAAGGTGTGGGCTAACTACATCTACCTGGACACCGAGGAGCGCCGCCGCTTCGCCCAAAAGGGTCACGAATACCTCGTCGAACAACTCCAC	KHYQKWWRLYSELYLDESKKANWGKMATAMNGKTVYLPLIFFFNRNPGLYLPLIALQYHEVRIDIDLASNMDTYLNTSVFKVWANYIYLDTEERRRFAQKGHEYLVEQLH	Micromonas sp. RCC1109 virus MpV1, complete genome	NC_014767.1	Viral GenBank	461	91	2e-127	300/330	331	Phycodnaviridae
OTU_132	vOTU_187	3	0.0023664	2	1	0	2	0	0	0	0	0	0	0	0	0	0	0	0	CAAACACTACCAGAAGTGGTGGCGCATGTACTCCGAGCTCTACCTCGATGAGTCCAAGAAGGCCACTTGGGGTAAGATGACCACTGCGGGTGACGGCAAGACTGTCTACCTCCCCCTTATTTTCTTCTTTAACAGGAATCCTGGACTTGCCCTCCCACTAATTGCTCTGCAGTACCATGAGGTGCGCATCGATTTCGATTTAGCGTCCGATTTCACCACCTTCCTCAGTGCGTCCGTCTTCAAGGTGTGGGCCAACTACGTCTACCTTGACACTGAGGAGCGTAGGCGATTTGTGCAGAAGGGCCACGAGTACCTCATCGAGCAATTCCAC	KHYQKWWRMYSELYLDESKKATWGKMTTAGDGKTVYLPLIFFFNRNPGLALPLIALQYHEVRIDFDLASDFTTFLSASVFKVWANYVYLDTEERRRFVQKGHEYLIEQFH	Uncultured Phycodna virus isolate OTU/M05-01 putative major capsid protein (MCP) gene, partial cds	EU086758.1	Viral GenBank	482	92	7e-134	305/330	331	Phycodnaviridae
OTU_140	vOTU_188	3	0.0023664	2	0	2	0	0	0	0	1	0	0	0	0	0	0	0	0	CAAGCACTACCAGAAGTGGTGGCGTATGTACTCCGAGCTTTGCCTCGATGAGGCTAAGAAGGCTCAGTGGGGTAAGATGACCTCTGTGCCCAATGGCGGTGCCACCGAGGTTTACCTGCCACTCATCTTCTTCTTCAACCGCAACCCAGGCCTCTACCTGCCACTGATTGCCCTCCAGTACCACGAGGTGCGTCTGGACATCG	KHYQKWWRMYSELCLDEAKKAQWGKMTSVPNGGATEVYLPLIFFFNRNPGLYLPLIALQYHEVRLDI	Micromonas sp. RCC1109 virus MpV1, complete genome	NC_014767.1	Viral GenBank	196	81	8e-48	165/203	203	Phycodnaviridae
OTU_163	vOTU_189	3	0.0023664	1	0	0	0	0	0	0	0	3	0	0	0	0	0	0	0	TAAGCATTACCAGAAGTGGTGGCGTCTTTACTCCGAACTTTACCTCGACGAAACCAAGAAGGCTGTTTGGGGTAAGATGACTACAGCTGTCGGTTCCCAGGTGTTCCTTCCTCTCATTTTCTTCTTCAACCGTAATCCTGGTCTCGCTCTCCCACTCATTGCCCTCCAGTACCACGAGGTTCGTCTCGACTTTGACCTTTCCTCTGAATTTGCGACGTACACCGATAATTCCACCTTCAAGGTGTGGGCCAACTACATCTACCTCGATACGGAGGAGCGTAGACGCTTCGCCCAGAAGGGTCACGAGTACCTCGTCGAACAACTCCAC	KHYQKWWRLYSELYLDETKKAVWGKMTTAVGSQVFLPLIFFFNRNPGLALPLIALQYHEVRLDFDLSSEFATYTDNSTFKVWANYIYLDTEERRRFAQKGHEYLVEQLH	Micromonas pusilla virus PL1, *** SEQUENCING IN PROGRESS ***, 2 unordered pieces	HQ633072.1	Viral GenBank	277	79	5e-72	259/329	328	Phycodnaviridae
OTU_175	vOTU_190	3	0.0023664	2	2	0	0	1	0	0	0	0	0	0	0	0	0	0	0	CAAGCACTACCAGAAGTGGTGGCGCCTGTACGCCGAGCTTTACCTTGATGACGCCAAGAAGACTCAGTGGGGCAAGATGACCTCCACGGTCGGCGGCGGCTCCAACGTTCAGCTTCCCCTCATCTTCTTCTTCAACCGCAACCCCGGTCTCTACCTCCCCCTCATTGCCCTCCAGTACCACGAGGTCCGCCTCGACATCGACCTTTCCAGCAGGTACTCCGACCACTTCGGGACCTCGGCCCCCAAGGTCTGGGCGAATTACGTGTATCTTGACACCGAGGAGCGTCGTCGCTTCGCCCAGAAGGGCCACGAGTACCTCGTCGAGCAACTCCAC	KHYQKWWRLYAELYLDDAKKTQWGKMTSTVGGGSNVQLPLIFFFNRNPGLYLPLIALQYHEVRLDIDLSSRYSDHFGTSAPKVWANYVYLDTEERRRFAQKGHEYLVEQLH	Micromonas sp. RCC1109 virus MpV1, complete genome	NC_014767.1	Viral GenBank	311	81	3e-82	274/337	334	Phycodnaviridae
OTU_178	vOTU_191	3	0.0023664	1	0	0	3	0	0	0	0	0	0	0	0	0	0	0	0	CAAGCACTACCAGCGCTGGTGGCGCCTATACTCCGAGCTCTACCTCAGCGAGGACCAGAAGAACAAGTACGCCAAGATGACCACGAACGCAACTGGCGCCGCAAACAAGGTGTACCTTCCTCTTATCTTCTTCTTCAACCGCAATGCCGGTCTTTATCTTCCACTTATCGCACTTCAGTACCACGAGGTGCGCCTCGACATTGACCTTTCCTCCACTTTCGACACCTACATCGATAACTCTGGTTCAAGGTGTGGGGCAACTACGTGTACCTCGATACCGAGGAGCGCCGTCGTTTTGCACAGAAGGGTCACGAGTACCTCATCGAACAACTCCAC	KHYQRWWRLYSELYLSEDQKNKYAKMTTNATGAANKVYLPLIFFFNRNAGLYLPLIALQYHEVRLDIDLSSTFDTYIDNSGSRCGATTCTSIPRSAVVLHRRVTSTSSNNS	Uncultured Phycodna virus isolate OTU/P06-07 putative major capsid protein (MCP) gene, partial cds	EU006622.1	Viral GenBank	452	89	1e-124	307/345	336	Phycodnaviridae
OTU_182	vOTU_192	3	0.0023664	1	0	0	3	0	0	0	0	0	0	0	0	0	0	0	0	CAAGCACTACCAGAAGTGGTGGCGTCTGTACTCCGAGCTCTACCTCGATGAGGCCAAGAAGCTCAACTGGGGTAAGATGACCACTGCCGGCAGTGGCAAGACTGTCTATTTGCCCCTAGTCTTCTTTTTCAACAGAAATCCTGGACTTTATTTGCCACTAATTGCTCTGCAGTACCACGAGGTCCGCATCGATTTCGACTTGAGCTCCGAATTCTCCCAATACACGGATGGTTCCACCTTCAAGGTCTGGGGTAACTACGTGTACCTCGACACCGAAGAGCGCCGACGCTTCGCGCAAAAGGGCCACGAATACCTCGTCGAGCAATTCCAC	KHYQKWWRLYSELYLDEAKKLNWGKMTTAGSGKTVYLPLVFFFNRNPGLYLPLIALQYHEVRIDFDLSSEFSQYTDGSTFKVWGNYVYLDTEERRRFAQKGHEYLVEQFH	Uncultured Phycodna virus isolate OTU/M05-01 putative major capsid protein (MCP) gene, partial cds	EU086758.1	Viral GenBank	360	85	6e-97	282/332	331	Phycodnaviridae
OTU_201	vOTU_193	3	0.0023664	1	0	0	0	0	0	0	0	0	0	0	3	0	0	0	0	CCGTCAGTATGGTGACTAGCTTAACATCTGGAACGAACTCACCCAGGAACCAGGTAAACAGGTCGGTTACGACAACATGGTTGGTAACACAATTGCTCTTACTGGTGTTGGTCACAACAAGACTGAAGCTACAACTCTCTACGTTCCCCTTCAGTTTTGGTTTTGCCGCAACCCTGGTCTTGCTCTTCCTTTAATTGCCCTTCAATACCACGAAGTCAAGATTAACCTTGAATTCAGCCGCAAAGAAGAACTTTACGTCCTTGCCTGTGGTAAACCGCTAATGGCTGCAACACATCTTCATGCGATAACATCTGTGTAACAAGTCTTGAAGCCGCTTCCTTATACGTTGATTACATCTACCTTGATATCGATGAACGTCGTCGCTTCGCCCAGGTTTCAC	RQYGD*LNIWNELTQEPGKQVGYDNMVGNTIALTGVGHNKTEATTLYVPLQFWFCRNPGLALPLIALQYHEVKINLEFSRKEELYVLACGKPLMAATHLHAITSV*QVLKPLPYTLITSTLISMNVVASPRFH	Uncultured phycodnavirus clone mcp_DH201207_30 putative major capsid protein (mcp) gene, partial cds	KP775209.1	Viral GenBank	206	79	1e-50	201/256	400	Mimiviridae
OTU_220	vOTU_194	3	0.0023664	2	0	0	2	0	0	0	0	0	0	0	0	0	0	1	0	CAAGCACTACCAGAAGTGGTGGCGCATGTACTCCGAGCTCTACCGTTGACGAGTCCAAGAAGCTCGAACTGGGGTAAGATGAACCACCTGCCGGCAGTGGCAAGACTGTCTATTTGCCCCTAGTCTTCTTTTTCAACAGAAATCCTGGACTTTATTTGCCACTAATTGCTCTGGCAGTACCACGAGGTCCGCATCGATTTCGACCTCGGCCGGCTGATTTCGGCG	KHYQKWWRMYSELYR*RVQEARTGVR*TTCRQWQDCLFAPSLLFQQKSWTLFATNCSGSTTRSASISTSAG*FR	Haptolina hirta virus isolate HhV_OF01 major capsid protein (MCP) gene, partial cds	KJ558370.1	Viral GenBank	244	94	2e-62	157/167	225	Phycodnaviridae
OTU_234	vOTU_195	3	0.0023664	1	0	0	0	3	0	0	0	0	0	0	0	0	0	0	0	TCGCCAATATGGTGACTGGATGCACTTGTGGAATCAGCTCACGCTCTCCAAGGAGCAAGAGCGTGGTTACTACAAGATGATTGGTAACACTTCCCAGCTTACCTTCATCACTGACCCTTCGTTCTCGGCGGTTGATGGTCCCTGCGCTTCCTCGGCGCCTGTCCAGGTCTGCGAGCCCCGTAATGCTCTCCCTGAAACCACCCTCTATGTTCCCTTTCAATTCTGGTACTGCCGCAACCCCGGTCTTGCCTTCCCCTCATTGCCCTTCAATACCACGAAGTCAAGATCAACCTTGATATTCGCCCCATTGATG	RQYGDWMHLWNQLTLSKEQERGYYKMIGNTSQLTFITDPSFSAVDGPCASSAPVQVCEPRNALPETTLYVPFQFWYCRNPGLAFPSLPFNTTKSRSTLIFAPLM	Unknown phycodnavirus clone LAB_mcp_b21_E12 major capsid protein gene, partial cds	KC574427.1	Viral GenBank	378	87	2e-102	273/314	313	Mimiviridae
OTU_237	vOTU_196	3	0.0023664	1	0	0	0	0	0	0	0	0	0	0	0	0	0	0	3	CAAACAGTACCAGCTGTGGTGGCGTCTGTACTCTGAGCTTAATATGGACGATTCCAAGAAAGCCACTTACGCCAAGATGACAACCTGTGCAGTCAAGGCACCCGGGGTCGGTGAGGGGACCGTATACCTGCCTCTGCTGTTCTTCTTCAACCGCAACCCAGGTCTTTACCTGCCACTGATCGCCCTGCAGTACCACGAAGTCCGTCTTGACTTTGACCTGTCAAGCGAGTTCACCCAGTACACCGATGGCTCCACCTTCAAAGTGTGGGGGTAC	KQYQLWWRLYSELNMDDSKKATYAKMTTCAVKAPGVGEGTVYLPLLFFFNRNPGLYLPLIALQYHEVRLDFDLSSEFTQYTDGSTFKVWGY	Yellowstone lake phycodnavirus 2 DNA, complete genome, isolate: 2	NC_028110.1	Viral GenBank	136	90	9e-30	90/100	274	Phycodnaviridae
OTU_255	vOTU_197	3	0.0023664	1	0	0	0	0	0	0	0	3	0	0	0	0	0	0	0	CAAGCACTATCAGCGTTGGTGGCGCCTATACTCCGAGCTCTACCTCGACGACGCCAAGAAGGCCAACTGGGCCAAGATGACAACACTACCACGTACAAGCGTTGCCGGTGACAGAGTATTCCTACCCCTCGTCTTCTTCTTCAACCGCAACCCAGGTCTCTACCTCCCCTCATCGCCCTCCAGTACCACGAGGTCCGCATTGATTTCGACCTCGCGTCCGACTTCTCCACTTACCTCAACACCGACACCTTCAAGGTCTGGGCCAACTACGTGTACCTCGACACCGAGGAGCGTCGTCGCTTCGCGCAGAAGGGTCACGAGTACCTCGTCGAGCAGTTCCAC	KHYQRWWRLYSELYLDDAKKANWAKMTTLPRTSVAGDRVFLPLVFFFNRNPGLYLPSSPSSTTRSALISTSRPTSPLTSTPTPSRSGPTTCTSTPRSVVASRRRVTSTSSSSS	Micromonas sp. RCC1109 virus MpV1, complete genome	NC_014767.1	Viral GenBank	349	83	1e-93	283/342	342	Phycodnaviridae
OTU_263	vOTU_198	3	0.0023664	1	3	0	0	0	0	0	0	0	0	0	0	0	0	0	0	CAAGCACTACCAGAAGTGGTGGCGTCTGTACTCCGAGCTCTACCTCGATGAGGCCAAGAAGCTCAACTGGGGTAAGATGACCACTGCCGGCAGTGGCAAGACTGTCTATTTGCCCCTAGTCTTCTTTTTCAACAGAAATCCTGGACTTTATTTGCCACTAATTGCTCTGCAGTACCACGAGGTCCGCATCGACTTCGACCTCGCGTCCGACATGGAGACCTTCCTCAACAAGTCCGTCTTCAAGGTGTGGGCGAACTACGTCTACCTTGACACCGAGGAGCGTCGCCGATTCGCCCAGAAGGGTCATGAGTACCTCGTCGAGCAGCTCCAC	KHYQKWWRLYSELYLDEAKKLNWGKMTTAGSGKTVYLPLVFFFNRNPGLYLPLIALQYHEVRIDFDLASDMETFLNKSVFKVWANYVYLDTEERRRFAQKGHEYLVEQLH	Uncultured Phycodna virus isolate OTU/M05-01 putative major capsid protein (MCP) gene, partial cds	EU086758.1	Viral GenBank	407	87	4e-111	288/330	331	Phycodnaviridae
OTU_265	vOTU_199	3	0.0023664	2	0	0	0	0	0	2	0	0	1	0	0	0	0	0	0	CAAGCACTACCAACGCTGGTGGCGTTTGTACTCCGAGCTTTACTTGGACGAGTCCAAGAAGGCGAACTGGGGTAAGATGACTTCCGGTATTTCCGGCAAGACTGTCTATTTGCCCCTATACTTCTTTTTCAACAGGAATCCTGGACTTTATTTGCCACTCATTGCATTGCAGTATCATGAGGTCAGGCTGGATTTCGATTTATCGGCGCACTTCGATGAGTGGCTCGACACCTCCACCTTCAAGGTCTGGGCCAACTACATCTACCTTGACACTGAGGAGCGTCGCCGATTCGCCCAGAAGGGTCATGAGTACCTCGTCGAACAACTCCAC	KHYQRWWRLYSELYLDESKKANWGKMTSGISGKTVYLPLYFFFNRNPGLYLPLIALQYHEVRLDFDLSAHFDEWLDTSTFKVWANYIYLDTEERRRFAQKGHEYLVEQLH	Ostreococcus tauri virus RT-2011, complete genome	JN225873.1	Viral GenBank	302	80	1e-79	265/330	331	Phycodnaviridae
OTU_272	vOTU_200	3	0.0023664	1	0	0	0	0	0	0	0	3	0	0	0	0	0	0	0	CCGTCAATACGGTGACTGGATGCACATCTGGAACCAACTTACCATGCCTGCCGATCAAATTCGCGGTTACTTCCAGATGGTTGGTAACACCACCCAACTTACCTACATCACCGATCCTACCTTCGCTGATATCAGTGGACCTTGTGCCGCTGCCGGTGGACCTACCCAGGTTTGTGCCCCTCGCAAGGCCCTTCCTGAGACCACCCTTTACGTTCCCCTTCTTTTC	RQYGDWMHIWNQLTMPADQIRGYFQMVGNTTQLTYITDPTFADISGPCAAAGGPTQVCAPRKALPETTLYVPLLF	Megaviridae environmental sample clone WC3-18 major capsid protein gene, partial cds	KT445440.1	Viral GenBank	233	87	4e-59	167/192	226	Mimiviridae
OTU_277	vOTU_201	3	0.0023664	1	0	0	0	0	0	0	0	0	0	3	0	0	0	0	0	CAAGCACTACCAGAAGTGGTGGCGTCTGTACTCCGAGCTCTACCTCGATGAGGCCAAGAAGCTCAACTGGGGTAAGATGACCACTGCCGGCAATGGCAAGACTGTCTATTTGCCCCTAGTCTTTTTCTTTAACCGCAATCCTGGACTTTACCTCCCACTAATTGCTCTGCAGTACCATGAGGTGCGCATTGATTTCGACCTCGCGTCCGACTTCTCCACTTACCTCAACACCGACACCTTCAAGGTCTGGGCCAACTACGTGTACCTCGACACCGAGGAGCGTCGTCGCTTCGCGCAGAAGGGTCACGAGTACCTCGTCGAACAACTCCAC	KHYQKWWRLYSELYLDEAKKLNWGKMTTAGNGKTVYLPLVFFFNRNPGLYLPLIALQYHEVRIDFDLASDFSTYLNTDTFKVWANYVYLDTEERRRFAQKGHEYLVEQLH	Uncultured Phycodna virus isolate OTU/M05-01 putative major capsid protein (MCP) gene, partial cds	EU086758.1	Viral GenBank	446	90	5e-123	297/330	331	Phycodnaviridae
OTU_281	vOTU_202	3	0.0023664	1	0	0	0	3	0	0	0	0	0	0	0	0	0	0	0	CAAGCAGTACCAGCTGTGGTGGAGACTGTACTCCGAACTGAACCTGGACGAATCCAAGAAAGCCGTTTACGGCAAGATGACAACCGACCCCACCGCCAGTGGCGGTACCGTCTTCCTGCCTCTGCTGTTCTTCTTCAACCGCAACCCAGGCCTTTACCTGCCACTCATCGCTCTGCAGTACCACGAAGTCCGCCTGGATTTTGACCTGTCCAGTGAGTTCTCAAAGTACACCGACGGGCAGACCTTCAAAGTGTGGGGCAACTACGTCTACCTCGACACCGAGGAGCGCCGCCGCTTCGCCCAGAAAGGCCACGAGTACCTCGTCGAGCAACTCCAC	KQYQLWWRLYSELNLDESKKAVYGKMTTDPTASGGTVFLPLLFFFNRNPGLYLPLIALQYHEVRLDFDLSSEFSKYTDGQTFKVWGNYVYLDTEERRRFAQKGHEYLVEQLH	Uncultured Phycodna virus isolate OTU/P06-02 putative major capsid protein (MCP) gene, partial cds	EU006617.1	Viral GenBank	246	84	9e-63	195/232	337	Phycodnaviridae
OTU_282	vOTU_203	3	0.0023664	2	0	0	0	0	0	0	0	0	0	2	0	1	0	0	0	CAAGCACTACCAGAAGTGGTGGAGGCTTTACTCCGAGCTTTACCTCGATGAGGCCAAGAAGGCCACTTGGGGTAAGATGACCACTGCGGCGGACACTGGCGCCGGTACCGGCGCTGTCTATTTGCCCCTAATCTTTTTCTTTAACCGCAATCCTGGACTTTACCTCCCACTAATTGCTCTGCAGTACCATGAGGTGCGCATTGATATTGACCTCGCGTCCGATTTCACCGAGTTCCTCAACGCGTCCGTCTTCAAGGTGTGGGCCAACTACGTCTACCTTGACACTGAGGAGCGTCGCCGATTCGCCCAGAAGGGTCACGAGTACCTCGTCGAACAACTCCAC	KHYQKWWRLYSELYLDEAKKATWGKMTTAADTGAGTGAVYLPLIFFFNRNPGLYLPLIALQYHEVRIDIDLASDFTEFLNASVFKVWANYVYLDTEERRRFAQKGHEYLVEQLH	Uncultured Phycodna virus isolate OTU/M05-01 putative major capsid protein (MCP) gene, partial cds	EU086758.1	Viral GenBank	405	86	2e-110	295/345	343	Phycodnaviridae
OTU_306	vOTU_204	3	0.0023664	1	0	0	0	0	0	0	0	0	3	0	0	0	0	0	0	CAAGCACTACCAGCGTTGGTGGCGCCTGTACTCCGAGCTTTACCTCGACAACTCCAAGAAGGCCGAGTGGGGTAAGCTCACCTCGATTGAGCCCAACTCCGGCACCGACGCGTCGGAGAATGTCCGTCTGCCCTTGATCTTCTTCTTCAACCGCAACCCCGGTCTCTACCTCCCTCTTATTGCCCTCCAGTACCACGAGGTCCGTCTTGACATCGATCTGTCAGCGGAGTATGACACCTACTTCAATACCGTCAAGGTGTGGGGTAACTACGTGTACCTTGACACCGAGGAGCGCCGTCGCTTCGCCCAGAAGGGCCACGAGTACCTCATCGAGCAACTCCAC	KHYQRWWRLYSELYLDNSKKAEWGKLTSIEPNSGTDASENVRLPLIFFFNRNPGLYLPLIALQYHEVRLDIDLSAEYDTYFNTVKVWGNYVYLDTEERRRFAQKGHEYLIEQLH	Uncultured Phycodna virus isolate OTU/P06-02 putative major capsid protein (MCP) gene, partial cds	EU006617.1	Viral GenBank	280	79	4e-73	278/351	343	Phycodnaviridae
OTU_312	vOTU_205	3	0.0023664	2	0	1	0	0	0	0	0	0	0	0	0	0	2	0	0	CAAGCACTACCAGAAGTGGTGGCGTCTGTACTCCGAGCTCTACCTCGATGAGGCCAAGAAGCTCAACTGGGGTAAGATGACCACTGCCGGCAGTGGCAAGACTGTCTATTTGCCCCTATACTTCTTTTTCAACAGGAACCCCGGACTCTATTTGCCACTCATTGCATTGCAGTATCATGAGGTCAGGCTGGATTTCGATTTATCGGCGCACTTCGATGAGTGGCTCGACACCTCCACCTTCAAGGTCTGGGCTAACTACATCTACCTTGACACCGAGGAGCGTCGCCGATTCGTCCAGAAGGGTCATGAGTACCTCGTCGAACAGCTCCAC	KHYQKWWRLYSELYLDEAKKLNWGKMTTAGSGKTVYLPLYFFFNRNPGLYLPLIALQYHEVRLDFDLSAHFDEWLDTSTFKVWANYIYLDTEERRRFVQKGHEYLVEQLH	Uncultured Phycodna virus isolate OTU/M05-01 putative major capsid protein (MCP) gene, partial cds	EU086758.1	Viral GenBank	325	82	1e-86	270/330	331	Phycodnaviridae
OTU_346	vOTU_206	3	0.0023664	1	0	3	0	0	0	0	0	0	0	0	0	0	0	0	0	CAAGCACTACCAGAAGTGGTGGCGTCTGTACTCCGAGCCTCTACCTCGATGGACGGACCAAAGAAGCTACAACGGTAGGGGTAAGATCGACCACTCGGCCGGTAGTGGCAAGACTGTCTATTTGCCCCTAGTCTTCTTTTTCAACAGAAATCCTGGACTTTATTTGCCACTAATTGCTCTGCAGTACCACGAGGTCCGCATCGATTTCGACCTCGCGGCTGATTTCAGCACCTTCCTCAGCACCTCTGTCTTCAAGGTGTGGGCCAACTACGTCTACCTTGACACCGAGGAGCGTCGCCGATTCGCCCAGAAGGGTCATGAGTACCTCATCGAACAATTCCAC	KHYQKWWRLYSEPLPRWTDQRSYNGRGKIDHSAGSGKTVYLPLVFFFNRNPGLYLPLIALQYHEVRIDFDLAADFSTFLSTSVFKVWANYVYLDTEERRRFAQKGHEYLIEQFH	Haptolina hirta virus isolate HhV_OF01 major capsid protein (MCP) gene, partial cds	KJ558370.1	Viral GenBank	437	95	3e-120	268/281	343	Phycodnaviridae
OTU_353	vOTU_207	3	0.0023664	1	0	0	0	0	0	0	0	3	0	0	0	0	0	0	0	CAAGCACTACCAGAAGTGGTGGCGTCTGTACTCCGAGCTCTACCTTGATGAGTCCAAGAAGCTCAACTGGGGTAAGATGACCACTGCGGGTAACGGCAAGACTGTCTATTTGCCCCTAGTCTTCTTTTTCAACAGAAATCCTGGACTCTATTTGCCACTCATTGCATTGCAGTATCATGAGGTACGCATCGATTTCGATTTAGCGTCGGATTTCAGCACCTTCCTCAGCACCTCTGTCTTCAAGGTGTGGGCCAACTACGTCTACCTTGACACCGAGGAGCGTCGCCGATTCGCCCAGAAGGGTCATGAGTACCTCGTCGAGCAACTCCAC	KHYQKWWRLYSELYLDESKKLNWGKMTTAGNGKTVYLPLVFFFNRNPGLYLPLIALQYHEVRIDFDLASDFSTFLSTSVFKVWANYVYLDTEERRRFAQKGHEYLVEQLH	Uncultured Phycodna virus isolate OTU/M05-01 putative major capsid protein (MCP) gene, partial cds	EU086758.1	Viral GenBank	473	92	4e-131	303/330	331	Phycodnaviridae
OTU_356	vOTU_208	3	0.0023664	1	3	0	0	0	0	0	0	0	0	0	0	0	0	0	0	CCGTCAATACGGTGATTGGATGCATATCTGGAATCAGCTTACCCTCTCTAAGGAGCAGCAGGCTGGCTACTACAAGATGATCGGAAACACTACCCAGCTTACCTATATTACTGATCCTGGGTTTGCCAACGTGTCTGGCCCTTGTGCTGCTGCCGGTGGACCTTCCCAGGTGTGCGCTCCCCGTAATGCTCTTCCTGAGACTACCCTTTACGTGCCTCTTCAGTTCTGGTTTTGCCGCAATCCCGGACTTGCTCTTCCCCTTATTGCCCTCCAATACCACGAGGTCAAGATTAACATTGACTTCCGCCCCATTGGTGAGTGCCTCTGGGCTGTCAAGGATCTTGCTGGTACCGGTACCCAGTCTGTCAGCTCCGCTTACCAGCAATCCCTTGTTGCCGCT	RQYGDWMHIWNQLTLSKEQQAGYYKMIGNTTQLTYITDPGFANVSGPCAAAGGPSQVCAPRNALPETTLYVPLQFWFCRNPGLALPLIALQYHEVKINIDFRPIGECLWAVKDLAGTGTQSVSSAYQQSLVAA	Megaviridae environmental sample clone Q1-B-21 major capsid protein gene, partial cds	KT445734.1	Viral GenBank	412	86	1e-112	310/362	400	Mimiviridae
OTU_366	vOTU_209	3	0.0023664	1	0	0	3	0	0	0	0	0	0	0	0	0	0	0	0	CAAGCAGTACCAGAAGTGGTGGCGTCTGTATTCGGAGCTGTGCCTTGACGAGTGCAAGCGCAGCCAGTACGCCAAGATGACGACCAACTCCACGGTAGAGGAAGGCACCAAGGTCTACCTTGCCTCTGTTGTTCTTCTTCAACCGTAACCCAGGTCTTTACCTCCCACTTATTGCGCTTCAATACCACGAAGTGCGCCTTGACTTCGACTTGAGCTCTGAGTTCTCCCACTACACTGACGGTTCCACCTCAGTTGGGTAACGTAACGTGTACTTG	KQYQKWWRLYSELCLDECKRSQYAKMTTNSTVEEGTKVYLASVVLLQP*PRSLPPTYCASIPRSAP*LRLEL*VLPLH*RFHLSWVT*RVL	Uncultured phycodnavirus clone 399-M4.16 major capsid protein gene, partial cds	KF008103.1	Viral GenBank	136	74	9e-30	172/231	275	Phycodnaviridae
OTU_407	vOTU_210	3	0.0023664	2	0	0	0	2	0	0	0	0	0	0	0	0	0	1	0	TCGTCAATATGGTGATTGGATGCAAATCTGGACCCAGCTTTCCGTAGATAGCAGTATTGTTCCTGCATTTGATTCTCTAGTAGGTAACACACACGATCTAGTACTAATGAAGCGTCCTAATGGTATTGCATTAGATGGAACTTGCTCTGCGTCCGAGACGACGATTTCTTGCGTGCCTCGTGCTGGTACGCCTGCCAAGACTTTGTATGTACCTCTTCAGTTCTGGTTCTGCCGTAATCCTGGTGTAGCGATCCCTCTCATTGCTCTACAGTACCATGAAGTGCGTGTGAATGTAACATTTGAGACTTGGCAGAACTGTATGTATGCAGAGAGTGGACTAGGTGTACCTAGTACACTAGCCCAACAATCTCTTGCGGCTGCATCTCTTTATGTAGATTAT	RQYGDWMQIWTQLSVDSSIVPAFDSLVGNTHDLVLMKRPNGIALDGTCSASETTISCVPRAGTPAKTLYVPLQFWFCRNPGVAIPLIALQYHEVRVNVTFETWQNCMYAESGLGVPSTLAQQSLAAASLYVDY	Unknown phycodnavirus clone LAB_mcp_b47_D11 major capsid protein gene, partial cds	KC574474.1	Viral GenBank	378	81	3e-102	326/401	400	Mimiviridae
OTU_414	vOTU_211	3	0.0023664	1	0	0	0	0	0	0	0	0	0	0	0	0	0	3	0	CCGTCAATATGGTGACTGGATGCACATCTGGAACCAACTTACTCTTACATCCGAACAACAGCGCGGATACTACAAGATGGTTGGTAACACCACTCAACTTACATACATCACTGATCCTAGTTTCTCTGATGTTGATGGTCCATGTGAGTCCAATGCTCCTCGTCAAGTGTGTGCTCCCCGTAACGCTCTTCCAGAGACCACCCTCTATGTTCCTCTTCAATTCTGGTACTGCCGTAACCCAGGACTTGCCCTTCCTTAATTGCTCTTCAATACCACGAGGTCAAGATCAACCTTGATATCCGTCCTATCGATGAGTGCTTATGGGCTGTCAACGATCCTAGCTGTGACGGCTCTAAGGCTGTCAAGGTCACCACTGCCTACAACCAATCCCTTGTTGCTG	RQYGDWMHIWNQLTLTSEQQRGYYKMVGNTTQLTYITDPSFSDVDGPCESNAPRQVCAPRNALPETTLYVPLQFWYCRNPGLALP*LLFNTTRSRSTLISVLSMSAYGLSTILAVTALRLSRSPLPTTNPLLL	Megaviridae environmental sample clone WC1-8 major capsid protein gene, partial cds	KT445317.1	Viral GenBank	437	87	3e-120	319/368	400	Mimiviridae
OTU_446	vOTU_212	3	0.0023664	1	0	0	0	0	3	0	0	0	0	0	0	0	0	0	0	CAAACACTATGGTCACTGGTTAGATGTATGGAGTGAATTAACTGATCACGAAGAATCTGAATACATTGGTCTTAACAAACACAAAGCCAAAACTTCATATTTACGATCTGGTGGTTCTGGAAATACAAACGGAACTCACTCTACTTGGCAGCTCTTTATTCCATTAAAGTTCTGGTTCTGCCGCAACCCAGGTCTTGCACTTCCACTTATTGCTCTTCAGTATCACGAAGTTAAAGTCAAGTGTGTATTCAGAGCCC	KHYGHWLDVWSELTDHEESEYIGLNKHKAKTSYLRSGGSGNTNGTHSTWQLFIPLKFWFCRNPGLALPLIALQYHEVKVKCVFRA	Uncultured Phycodna virus isolate OTU/P06-03 putative major capsid protein (MCP) gene, partial cds	EU006618.1	Viral GenBank	118	92	2e-24	76/83	257	Phycodnaviridae
OTU_465	vOTU_213	3	0.0023664	1	0	0	0	0	0	0	0	0	0	0	0	0	3	0	0	CAAGCACTACCAGAAGTGGTGGCGTCTGTACTCCGAGCTCTACCTCGATGAGGCCAAGAAGCTCAACTGGGGTAAGATGACCACTGCCGGCAGTGGCAAGACTGTCTATTTGCCCCTAGTCTTCTTTTTCAACAGAAATCCTGGACTTTATTTGCCACTAATTGCTCTGCAGTACCACGAGGTCCGCATCGATTTCGACCTCGCGGCTGATTTCAGCACCTTCCTTACACGCACCTTCAGGTTGG	KHYQKWWRLYSELYLDEAKKLNWGKMTTAGSGKTVYLPLVFFFNRNPGLYLPLIALQYHEVRIDFDLAADFSTFLTRTFRL	Uncultured Phycodna virus isolate OTU/M05-01 putative major capsid protein (MCP) gene, partial cds	EU086758.1	Viral GenBank	302	90	9e-80	202/225	245	Phycodnaviridae
OTU_485	vOTU_214	3	0.0023664	2	0	0	0	0	0	1	2	0	0	0	0	0	0	0	0	CAAGCACTACCAACGCTGGTGGCGTTTGTACTCCGAGCTTTACTTGGACGAGTCCAAGAAGGCGAACTGGGGTAAGATGACCACTGCGCTCACCGGTAAGACTGTGTACTTGCCCTTGATCTTCTTCTTCAACCGCAACCCAGGTTTGTACCTCCCATTCATTGCCCTTCAATACCACGAAGTGCGCATTGACTTCGATTTGGCGTCCACCTTCGACACCTACTTGAGCACCTCCG	KHYQRWWRLYSELYLDESKKANWGKMTTALTGKTVYLPLIFFFNRNPGLYLPFIALQYHEVRIDFDLASTFDTYLSTS	Ostreococcus mediterraneus virus 1 isolate OmV1, complete genome	NC_028092.1	Viral GenBank	421	99	1e-115	235/236	236	Phycodnaviridae
OTU_496	vOTU_215	3	0.0023664	1	0	3	0	0	0	0	0	0	0	0	0	0	0	0	0	CAAGCACTACCAACGCTGGTGGCGTTTGTACTCCGAGCTTTACTTGGATGAATCCAAGAAGGCTAACTGGGGTAAGATGACCACTGCGATCACTGGTAACACCGTCTACTTGCCACTTGTGTTCTTCTTCAACCGCAACCCAGGTCTTTACTTGCCACTCATTGCCCTTCAATACCACGAAGTGCGCATTGACTTCGACTTGGCTGCCACCTTCGACACCTACTTGAGCACCTCCGTGTTCAAGGTCTGGGCCAACTACGTCTACCTCGACACCGAAGAGCGCCGACGCTTCGCCCAAAAGGGTCACGAATACC	KHYQRWWRLYSELYLDESKKANWGKMTTAITGNTVYLPLVFFFNRNPGLYLPLIALQYHEVRIDFDLAATFDTYLSTSVFKVWANYVYLDTEERRRFAQKGHEY	Ostreococcus lucimarinus virus 2 isolate Olv2, complete genome	NC_028091.1	Viral GenBank	471	93	1e-130	293/314	314	Phycodnaviridae
OTU_503	vOTU_216	3	0.0023664	1	0	0	0	0	0	0	0	3	0	0	0	0	0	0	0	TCGCCATTATTCCGAATGGATGAATGTTTGGGCCGAACTGTCTACACCTGAATCCAAGGCTATCGGTCTTAAATCTATGCAGTGTGATGTCGGGTCTAGTGGCACTACAGGTGTTGGAACTGTCCAGGTACCCCTTCAGTTCTGGTTCTGTCGTAACCCGGGTCTCGCCTTACCGTTGATTGCCCTTCAGTACCATGAAGTCAAGCTTAAGTTTACTTGGGGTACAGATGGTGCGGACGCCGGTTCAATTGGTGTCTGGTG	RHYSEWMNVWAELSTPESKAIGLKSMQCDVGSSGTTGVGTVQVPLQFWFCRNPGLALPLIALQYHEVKLKFTWGTDGADAGSIGVW	Pyramimonas orientalis virus isolate M06-01 putative major capsid protein (MCP) gene, partial cds	EU006627.1	Viral GenBank	100	87	6e-19	72/83	261	Phycodnaviridae
OTU_509	vOTU_217	3	0.0023664	1	0	0	0	0	0	3	0	0	0	0	0	0	0	0	0	CAAGCACTACCAGAAGTGGTGGCGCATGTACTCCGAGCTCTACCTCGATGAGGCCAAGAAGGCCACTTGGGGTAAGATGACCACTGCGGGTGACGGCAAGACTGTCTACCTCCCCCTTATTTTCTTCTTTAACAGGAATCCTGGACTTGCCCTCCCACTAATTGCTCTGCAGTACCATGAGGTCCGTATCGATTTCGACCTCGCGGCTGATTTCAGCACCTTCCTCAGCACCTCTGTCTTCAAGGTGTGGGCCAACTACGTCTACCTTGACACCGAGGAGCGTCGCCGATTCGCCCAGAAGGGTCATGAGTACCTCGTTGAACAGTTCCAC	KHYQKWWRMYSELYLDEAKKATWGKMTTAGDGKTVYLPLIFFFNRNPGLALPLIALQYHEVRIDFDLAADFSTFLSTSVFKVWANYVYLDTEERRRFAQKGHEYLVEQFH	Uncultured Phycodna virus isolate OTU/P06-04 putative major capsid protein (MCP) gene, partial cds	EU006619.1	Viral GenBank	464	91	2e-128	301/330	331	Phycodnaviridae
OTU_516	vOTU_218	3	0.0023664	1	0	0	0	0	3	0	0	0	0	0	0	0	0	0	0	TAAGCACTACCAGCGCTGGTGGCGTCTCTACTCCGAGCTTTACTTGGATGAGTCCAAGAAGGCTACTTGGGGTAAGATGACCACTGCGGTCGATGGTAAGACTGTCTACTTGCCACTCATCTTCTTCTTCAACCGCAACCCAGGTCTTGCCCTCCCCCTCATTGCCCTCCAGTACCACGAGGTCCGCCTTGACTTCGACCTCTCTTCTGAGTTCGGTGACTACACCGACAACAGCACTTTCAAGGTTTGGGGTAACTACGTGTACCTCGACACCGAGGAGCGCCGCCGCTTCGCCCAGAAGGGTCATGAGTACCTCATCGAACAACTCCAC	KHYQRWWRLYSELYLDESKKATWGKMTTAVDGKTVYLPLIFFFNRNPGLALPLIALQYHEVRLDFDLSSEFGDYTDNSTFKVWGNYVYLDTEERRRFAQKGHEYLIEQLH	Ostreococcus tauri virus RT-2011, complete genome	JN225873.1	Viral GenBank	385	86	1e-104	285/330	331	Phycodnaviridae
OTU_523	vOTU_219	3	0.0023664	1	0	0	0	3	0	0	0	0	0	0	0	0	0	0	0	CAAGCACTACCAGAAGTGGTGGCGTCTGTACTCCGAGCTCTACCTCGATGAGGCCAAGAAGCTCAACTGGGGTAAGATGACCACTGCCGGCAGTGGCAAGACTGTCTATTTGCCCCTAGTCTTCTTTTTCAACAGAAATCCTGGACTTTATTTGCCACTAATTGCCCTGCAGTACCATGAGGTGCGCATCGATTTCGATTTAGCGTCTAACTTCACCACCTACCTCAGTACGTCCGTCTTCAAGGTGTGGGCTAACTACATCTACCTTGACACTGAGGAGCGTCGCCGATTCGCCCAGAAGGGTCATGAGTACCTCATCGAGCAGCTCCAC	KHYQKWWRLYSELYLDEAKKLNWGKMTTAGSGKTVYLPLVFFFNRNPGLYLPLIALQYHEVRIDFDLASNFTTYLSTSVFKVWANYIYLDTEERRRFAQKGHEYLIEQLH	Uncultured Phycodna virus isolate OTU/M05-01 putative major capsid protein (MCP) gene, partial cds	EU086758.1	Viral GenBank	452	90	1e-124	298/330	331	Phycodnaviridae
OTU_550	vOTU_220	3	0.0023664	1	0	0	0	0	0	0	0	0	0	0	0	0	3	0	0	CAAGCACTACCAGAAGTGGTGGCGTCTGTACTCCGAGCTCTACCTCGACGAGGCCAAGAAGGTCAACTGGGGTAAGATGTGCTCGAACGCGACTCGCGCGGCGGGTAAGGTGTACCTACCCCTCCTTTTCTTCTTCAACCGCAACCCCGGGCTCTTCCTCCCCCTCATCGCTCTCCAGTACCACGAGGTTCGCCTTGATTTCGAGCTCGCTTCCGACTATGATAGCCTCTTCGGCACCGGTTTCAAGGTGTGGGGCAACTACGTGTACCTCGACACCGAGGAGCGCCGCCGTTTTGCCCAGAAGGGTCACGAGTACCTCGTCGAGCAATTCCAC	KHYQKWWRLYSELYLDEAKKVNWGKMCSNATRAAGKVYLPLLFFFNRNPGLFLPLIALQYHEVRLDFELASDYDSLFGTGFKVWGNYVYLDTEERRRFAQKGHEYLVEQFH	Micromonas sp. RCC1109 virus MpV1, complete genome	NC_014767.1	Viral GenBank	334	82	2e-89	277/336	334	Phycodnaviridae
OTU_552	vOTU_221	3	0.0023664	1	0	0	0	3	0	0	0	0	0	0	0	0	0	0	0	TAGACATTATGGTCACTGGCTCACTGTGTGGACAAATTTAACAGAGGTTAATCCACTTGGTGTAAGTGCTGCTGCAGCAGATGACACTGGAGCTGAACCTGGATCTTCTGCCACACTTGCTCAGTTAATGGGTTACAATCATCAAGGTTATGCCTGTGATAATACACAAGCAACCGCACCAGCTGTTGCTCACGTACCACTTCAGTTCTGGTATTGCCGTAACCCTGGACTTGCTCTGCCTCTGATTACTCTCCAGTATCACGAGGTTCGTATTAACCTTGATATTCGTCCCATTGATGAGTGTCTGTGGGCTGTTAGCTCCCTTGATGCACAACTACAACGAGTGCCGTAAAGTGACTGCTGCCTACAACCAGTCTCTGGTTCTGCTTCTCTGTA	RHYGHWLTVWTNLTEVNPLGVSAAAADDTGAEPGSSATLAQLMGYNHQGYACDNTQATAPAVAHVPLQFWYCRNPGLALPLITLQYHEVRINLDIRPIDECLWAVSSLDAQLQRVP*SDCCLQPVSGSASL	Megaviridae environmental sample clone QB12-19 major capsid protein gene, partial cds	KT445589.1	Viral GenBank	279	91	2e-72	187/205	396	Phycodnaviridae
OTU_553	vOTU_222	3	0.0023664	1	0	0	0	3	0	0	0	0	0	0	0	0	0	0	0	CAAACAGTATCAGCTGTGGTGGCGTCTGTACTCCGAGCTGAATATGGATGAATCAGCGAAGGCTGTGTATGGTAAGATGACAACCAACCCAATTGACGCCGCTGCTGGCACCGTCTACCTGCCACTGCTGTTCTTCTTCAACCGCAACCCAGGCCTGTACCTGCCACTGATCGCTCTGCAGTACCACGAGGTCCGTCTGGACTTTGACCTGTCCGCGGAGTTCACAACCTACACCGACGGTTCCACCTTCAAAGTGTGGGGCAACTACGTGTACCTCGACACCGAGGAGCGCCGCCGCTTCGCCCAG	KQYQLWWRLYSELNMDESAKAVYGKMTTNPIDAAAGTVYLPLLFFFNRNPGLYLPLIALQYHEVRLDFDLSAEFTTYTDGSTFKVWGNYVYLDTEERRRFAQ	Yellowstone lake phycodnavirus 1 DNA, complete genome, isolate: 1	NC_028112.1	Viral GenBank	205	83	2e-50	163/196	307	Phycodnaviridae
OTU_557	vOTU_223	3	0.0023664	1	0	0	3	0	0	0	0	0	0	0	0	0	0	0	0	CAAGCACTACCAGAAGTGGTGGCGCATGTACTCCGAGCTTTACCTCGATGAGGCCAAGAAGGCCACTTGGGGTAAGATGACCACTGCGGCTGACGGTTCCACTGTGTACCTCCCCCTTATTTTCTTCTTTAACAGGAATCCCGGACTTGCCCTCCCACTAATTGCCCTGCAGTACCACGAGGTCCGTATTGATTTCGATTTGGCTTCCGACATGGAGACCTTCCTTAACAAGAACGTCTTCAAGGTCTGGGCTAACTACGTGTACCTTGACACCGAGGAGCGTCGCCGATTTGCGCAGAAGGGCCACGAGTACCTCATCGAACAATTCCAC	KHYQKWWRMYSELYLDEAKKATWGKMTTAADGSTVYLPLIFFFNRNPGLALPLIALQYHEVRIDFDLASDMETFLNKNVFKVWANYVYLDTEERRRFAQKGHEYLIEQFH	Uncultured Phycodna virus isolate OTU/P06-04 putative major capsid protein (MCP) gene, partial cds	EU006619.1	Viral GenBank	425	88	2e-116	292/330	331	Phycodnaviridae
OTU_564	vOTU_224	3	0.0023664	1	0	3	0	0	0	0	0	0	0	0	0	0	0	0	0	CAAGCACTACCAGAAGTGGTGGCGTTTGTACACCGAGCTTTACTTGGATGAGGCCAAGAAGGCTAACTGGGGTAAGATGACCTCGGCGGGCTACGGTAAGACCGTCTACCTCCCCCTCATTTTCTTCTTCAACCGCAACCCTGGGCTTTACCTTCCATTGATTGCACTGCAGTACCACGAGGTCAGGGTGGACATTGACCTCGCGTCCACCTTCGGTACCTACCTCGACACCTCCGTGTTCAAGGTCTGGGCCAACTACGTCTACCTTGACACTGAGGAGCGTCGTCGTTTTGCGCAGAAGGGCCACGAGTACCTCATCGAGCAACTCCAC	KHYQKWWRLYTELYLDEAKKANWGKMTSAGYGKTVYLPLIFFFNRNPGLYLPLIALQYHEVRVDIDLASTFGTYLDTSVFKVWANYVYLDTEERRRFAQKGHEYLIEQLH	Micromonas sp. RCC1109 virus MpV1, complete genome	NC_014767.1	Viral GenBank	379	85	6e-103	282/330	331	Phycodnaviridae
OTU_573	vOTU_225	3	0.0023664	1	3	0	0	0	0	0	0	0	0	0	0	0	0	0	0	CCGTCAATATGGTGACTGGATGCACTTGTGGAACCAGCTTACCCTTTCCAAGGAACAAGAGCGTGGGTACTACCGTATGATAGGTAACACCACCCAGCTTACCTACATCACTGACCCCTCGTTCTCGCCGGTTGACGGTCCCTGCTCGTCCTCGGCTCCCACTCAAGTGTGCGAGCCCCGTAACGCCCTCCCCGAAACCACCCTTTACGTGCCCCTTCAGTTCTGGTACTGCCGAAACCCCGGTCTTGCTCTTCCCCTCATTGCCCTTCAATACCACGAAGTCAAGATCAACCTTGACATCCGCCCCATTGATGAGTGCTTGTGGGCTGTCTCTAACCTTGGCTGCGAGGATAGCACTACCAAGCGCGTGACCGGCGCTTACAACCAATCTTTGGTTGCC	RQYGDWMHLWNQLTLSKEQERGYYRMIGNTTQLTYITDPSFSPVDGPCSSSAPTQVCEPRNALPETTLYVPLQFWYCRNPGLALPLIALQYHEVKINLDIRPIDECLWAVSNLGCEDSTTKRVTGAYNQSLVA	Chrysochromulina parva virus BQ1 clone CpV375MCPaL1.09 MCP (MCP) gene, partial cds	KT318547.1	Viral GenBank	383	85	6e-104	289/340	400	Mimiviridae
OTU_006	vOTU_226	2	0.0015776	1	0	0	0	0	0	0	0	0	0	0	0	0	0	0	2	TAAGCAATACGGTGACTGGCTCCATATCTGGAACGAACTTACCCAGACTGCTGGTCATCAGGCTGGTTATGCTAACATGGTTGGTAATGTTCCCCGTCTTACTCAAGCTATTACTGGTACATCCGCCACTACACCTGCTGTAGAACTCTTTATCCCCCTTCAGTTCTGGTTCTGCCGCAACCCAGGTCTAGCCCTTCCTCTTATTGCCCTTCAATATCACGAAGTAAAGGTTGAAGTTGAATTCCGTGCCAAGACTGAATGTTATTGGAACGCAGGTACCTCTGTAACTGTTGGTTCTCTCAGTTCTTCTTCCCTATGGATTGATTACATGTACCTTGATACTGATGAACGTCGTCGTTTCGCCCAGGTTAGCCACGAATACCTCATCGAACAACTCCAC	KQYGDWLHIWNELTQTAGHQAGYANMVGNVPRLTQAITGTSATTPAVELFIPLQFWFCRNPGLALPLIALQYHEVKVEVEFRAKTECYWNAGTSVTVGSLSSSSLWIDYMYLDTDERRRFAQVSHEYLIEQLH	Unknown phycodnavirus clone LAB_mcp_b60_G1 major capsid protein gene, partial cds	KC574502.1	Viral GenBank	259	73	2e-66	316/433	400	Mimiviridae
OTU_008	vOTU_227	2	0.0015776	1	0	0	0	0	0	2	0	0	0	0	0	0	0	0	0	CAAGCACTACCAGAAGTGGTGGCGTCTGTACTCCGAGCTCTACCTCGATGAGGCCAAGAAGCTCAACTGGGGTAAGATGACCACTGCCGGCAGTGGCAAGACTGTCTATTTGCCCCTAGTCTTCTTCTTCAACCGCAACCCAGGTCTGTATCTGCCACTGATTGCTCTTCAGTACCACGAAGTCCGCCTTGACTTTGACCTGTCCAGCGAGTTTAGCGCCTACACCGATGGCTCCACCTTCAAAGTGTGGGGCAACTACGTCTACCTCGATACCGAGGAGCGCCGCCGCTTCGCCCAGAAAGGCCACGAGTACCTCATCGAGCAGTTCCAC	KHYQKWWRLYSELYLDEAKKLNWGKMTTAGSGKTVYLPLVFFFNRNPGLYLPLIALQYHEVRLDFDLSSEFSAYTDGSTFKVWGNYVYLDTEERRRFAQKGHEYLIEQFH	Uncultured Phycodna virus isolate OTU/M05-01 putative major capsid protein (MCP) gene, partial cds	EU086758.1	Viral GenBank	329	82	9e-88	271/330	331	Phycodnaviridae
OTU_011	vOTU_228	2	0.0015776	1	0	0	0	0	0	0	0	0	2	0	0	0	0	0	0	CAAGCACCACCAGAAGTGGTGGCGCATGTACTCCGAGCTCTACCTTGACGAGTCCAAGAAGCTCAACTGGGGTAAGATGACTACTGGCAAGAGCGGTAAGACTGTCTATTTACCCCTTATTTTCTTCTTTAACAGGAATCCTGGACTCTATTTGCCACTCATTGCATTGCAGTATCATGAGGTGCGCATTGATATTGACCTCGCGTCCAACTTCGACACCTTCCTTAACACCGGCACCTTCAAGGTGTGGGCCAACTATGTCTACCTTGACACTGAGGAGCGTCGCCGATTCGCCCAGAAGGGTCACGAGTACCTCATCGAGCAACTCCAC	KHHQKWWRMYSELYLDESKKLNWGKMTTGKSGKTVYLPLIFFFNRNPGLYLPLIALQYHEVRIDIDLASNFDTFLNTGTFKVWANYVYLDTEERRRFAQKGHEYLIEQLH	Micromonas sp. RCC1109 virus MpV1, complete genome	NC_014767.1	Viral GenBank	365	85	1e-98	279/330	331	Phycodnaviridae
OTU_026	vOTU_229	2	0.0015776	1	0	2	0	0	0	0	0	0	0	0	0	0	0	0	0	CAAGCACTACCAACGCTGGTGGCGTTTGTACTCCGAGCTTTACTTGGATGAATCCAAGAAGGCTAACTGGGGTAAGATGACCACTGCGGTCACTGGTAACACCGTTTACTTGCCACTCATCTTCTTCTTCAACCGCAACCCAGGTCTCTTCTTGCCACTCATTGCCCTTCAATACCATGAAGTGCGCATTGACTTCGATTTGATGGATACCTTCTCCACCTACTGTAACACCGATACCTTCAAGGTCTGGGCCAACTACGTGTACTTGGACACCGAGGAGCGCCGACGCTTTGCCCAAAAGGGTCACGAATACCTCATTGAG	KHYQRWWRLYSELYLDESKKANWGKMTTAVTGNTVYLPLIFFFNRNPGLFLPLIALQYHEVRIDFDLMDTFSTYCNTDTFKVWANYVYLDTEERRRFAQKGHEYLIE	Ostreococcus lucimarinus virus OlV5 genomic sequence	NC_020852.1	Viral GenBank	410	88	3e-112	284/322	322	Phycodnaviridae
OTU_029	vOTU_230	2	0.0015776	1	0	0	0	0	0	0	0	0	0	0	0	0	2	0	0	CAAGCACTACCAACTCTGGTGGCGTTTGTACTCCGAGCTTTACTTGGATGAATCCAAGAAGGCTTCTTGGGGTAAGATGACCACCAAGACCGTTGGTGTCGGTGCGACCCAAACTGTCTTCCTCCCACTCATCTTCTTCTTCAACCGCAACCCCGGTCTTTACCTCCCCCTCATCGCCCTCCAGTACCACGAGGTTCGCATCGATTTCGATCTTGCCTCTGACTTCGACACCTACCTGAACAAGAATGTTTTCAAGGTGTGGGCCAACTACATCTACCTCGACACCGAGGAGCGCCGTCGCTTCGCCCAGAAGGGTCACGAGTACCTCGTTGAGCAGCTCCAC	KHYQLWWRLYSELYLDESKKASWGKMTTKTVGVGATQTVFLPLIFFFNRNPGLYLPLIALQYHEVRIDFDLASDFDTYLNKNVFKVWANYIYLDTEERRRFAQKGHEYLVEQLH	Ostreococcus tauri virus RT-2011, complete genome	JN225873.1	Viral GenBank	394	85	3e-107	292/342	343	Phycodnaviridae
OTU_034	vOTU_231	2	0.0015776	1	0	0	0	0	0	0	0	0	0	0	0	0	0	2	0	CAAGCACTACCAGAAGTGGTGGCGTATGTACTCCGAGCTTTACTTGGACGAGTCCAAGAAGGCCACCTGGGGTAAGATGACCACCGCGGCGGACGGCAAGACTGTCTACCTCCCCCTCGTCTTCTTCTTCAACCGCAACCCCGGTCTCTACCTCCCCCTCATCGCCCTCCAGTACCACGAGGTCCGCATCGACTTCGACCTCGCGTCCGACATGGAGGTCTTCCTCAACAAGTCCGTCTTCAAGGTGTGGGCGAACTACATCTACCTCGACACTGAGGAGCGTCGCCGCTTCGCCCAGAAGGGTCATGAGTACCTCGTCGAGCAACTCCAC	KHYQKWWRMYSELYLDESKKATWGKMTTAADGKTVYLPLVFFFNRNPGLYLPLIALQYHEVRIDFDLASDMEVFLNKSVFKVWANYIYLDTEERRRFAQKGHEYLVEQLH	Micromonas pusilla virus PL1, *** SEQUENCING IN PROGRESS ***, 2 unordered pieces	HQ633072.1	Viral GenBank	533	96	4e-149	316/330	331	Phycodnaviridae
OTU_038	vOTU_232	2	0.0015776	1	0	0	2	0	0	0	0	0	0	0	0	0	0	0	0	CAAGCACTACCAGCGCTGGTGGCGCCTGTACTCCGAGCTCTACCTCGATGAGTCCAAGAAGGCCACGTGGGGTAAGATGACCACCCCCGGTACCACGGCTGCCAACAGCACCGTCTATCTCCCCCTCATCTTCTTCTTCAACCGCAACCCCGGTCTCGCCCTCCCCCTCATCGCCCTCCAGTACCACGAGGTCCGCCTCGACTTCGATCTCTCCTCCGATTTCGAGTATTACACCGATAACTCCACCTTCAAGGTCTGGGGCAACTACGTGTACCTCGACACCGAGGAGCGCCGCCGCTTCGCCCAGAAGGGTCACGAGTACCTCGTCGAACAACTCCAC	KHYQRWWRLYSELYLDESKKATWGKMTTPGTTAANSTVYLPLIFFFNRNPGLALPLIALQYHEVRLDFDLSSDFEYYTDNSTFKVWGNYVYLDTEERRRFAQKGHEYLVEQLH	Micromonas sp. RCC1109 virus MpV1, complete genome	NC_014767.1	Viral GenBank	356	84	7e-96	286/342	340	Phycodnaviridae
OTU_039	vOTU_233	2	0.0015776	1	0	0	2	0	0	0	0	0	0	0	0	0	0	0	0	TCGCCAGTATGGTGACTGGATGCACATCTGGAATCAGCTCACCCTCTCGAAAGAGCAGGAGCCCGGCTACAATAAAATGGTTGGACAGACCAGCGCTCTCACTTACTTAACCGACGACAAGTTTGCCGACGTTGACAGTGCTTGCGGTGCCGCCGCCGGCGGAAACGTTTGCACTCCGCGCAACGCGCTTCCGGAGACCACCCTTTACGTACCGCTTCAGTTCTGGTACTGCCGCAATCCGGGTCTTGCGCTTCCGCTCATTGCCCTCCAATACCACGAGGTCAAAATCAATCTTGACCTTCGCCCCATCGAGGAGTGTCTGTTCGCTACCACTGACGGCACCACGAAAG	RQYGDWMHIWNQLTLSKEQEPGYNKMVGQTSALTYLTDDKFADVDSACGAAAGGNVCTPRNALPETTLYVPLQFWYCRNPGLALPLIALQYHEVKINLDLRPIEECLFATTDGTTK	Uncultured phycodnavirus clone 399-M5.14 major capsid protein gene, partial cds	KF008086.1	Viral GenBank	237	76	5e-60	247/324	350	Mimiviridae
OTU_053	vOTU_234	2	0.0015776	1	0	2	0	0	0	0	0	0	0	0	0	0	0	0	0	CAAGCACTACCAACGCTGGTGGCGTTTGTACTCCGAGCTTTACTTGGATGAATCCAAGAAGTCCAACTACGGTAAGATGACCACCGCGGTCGAAGCCGGTAAGAAGATCTTCTTGCCACTCATCTTCTTCTTCAACCGCAACCCAGGTTTGGCGTTGCCTTTGATTGCCCTCCAATACCACGAAGTCCGCCTTGACTTCGGTTTGTCGGGTTCCTTCACGTCGGTGACTGACGGTTCTTTCAAGGTGTGGGCGAACTACATCTACTTGGACACCGAAGAGCGCCGCCGATTCGCGCAGAAGGGTCATGAGTACCTCATCGAGCAGCTCCAC	KHYQRWWRLYSELYLDESKKSNYGKMTTAVEAGKKIFLPLIFFFNRNPGLALPLIALQYHEVRLDFGLSGSFTSVTDGSFKVWANYIYLDTEERRRFAQKGHEYLIEQLH	Ostreococcus lucimarinus virus OlV1, complete genome	NC_014766.1	Viral GenBank	322	82	1e-85	272/331	331	Phycodnaviridae
OTU_060	vOTU_235	2	0.0015776	1	0	0	0	0	0	0	0	0	0	0	0	0	0	0	2	CAAGCACTACCAGCGCTGGTGGCGCCTGTACTCCGAGCTCTACCTCGATGAGTCCAAGAAGGCCACGTGGGCCAAGATGACCACCCCCGGTGCTCTCCGCGCGACCGATAGCACCACCGTTGGTCCCACCATCTTCCTCCCCCTCATCTTCTTCTTCAACCGCAACCCCGGTCTCGCCCTCCCCCTCATCGCCCTCCAATACCACGAGGTCCGCCTCGACTTCGATCTCTCCTCCGATTTCGCCACGTACACCGACGGCACCACCTTCAAGGTCTGGGGCAACTACGTGTACCTCGACACCGAGGAGCGCCGCCGCTTCGCCCAAAAGGGTCACGAATACCTCATCGAACAACTCCAC	KHYQRWWRLYSELYLDESKKATWAKMTTPGALRATDSTTVGPTIFLPLIFFFNRNPGLALPLIALQYHEVRLDFDLSSDFATYTDGTTFKVWGNYVYLDTEERRRFAQKGHEYLIEQLH	Micromonas sp. RCC1109 virus MpV1, complete genome	NC_014767.1	Viral GenBank	307	79	3e-81	281/357	358	Phycodnaviridae
OTU_068	vOTU_236	2	0.0015776	1	0	2	0	0	0	0	0	0	0	0	0	0	0	0	0	CAAACACTACCAGAAGTGGTGGCGCATGTACTCCGAGCTCTACCTCGATGAGTCCAAGAAGGCCACTTGGGGTAAGATGACCACTGCGGGTGACGGCAAGACTGTCTACCTCCCCCTTATTTTCTTCTTTAACCGCAATCCCGGACTTGCCCTCCCACTAATTGCCCTGCAGTACCATGAGGTGCGCATCGATTTCGATTTAGCGTCTAACTTCACCGACTACCTCAACGCGTCTGTCTTCAAGGTCTGGGCCAACTACGTCTACCTTGACACCGAGGAGCGTCGCCGATTCGCCCAGAAGGGTCACGAGTACCTCGTTGAGCAGCTCCAC	KHYQKWWRMYSELYLDESKKATWGKMTTAGDGKTVYLPLIFFFNRNPGLALPLIALQYHEVRIDFDLASNFTDYLNASVFKVWANYVYLDTEERRRFAQKGHEYLVEQLH	Uncultured Phycodna virus isolate OTU/P06-04 putative major capsid protein (MCP) gene, partial cds	EU006619.1	Viral GenBank	515	95	1e-143	312/330	331	Phycodnaviridae
OTU_077	vOTU_237	2	0.0015776	2	0	0	0	0	0	0	1	0	0	0	0	1	0	0	0	CCGTCACTACAAGGAATGGAACCAAATATGGAATGAACTTTCTACCCCTGAATCTAAGGCAGTCGGTTTAAAATCTATGAAGGGATCTATTGGATCTTCGGGTACAACGGGTGCTTCGTTAGTTCAAATCCCCCTTCAATTTTGGTTCTGCCGCAACCCAGGTCTCGCTCTACCTTTGATTGCTCTTCAGTACCACGAGGTCAAGCTTAAGATTACCTGGGGAACATCTGGTGCTGATTTTGTTGGTGCCGCTGCCGGCTGTAAGGTTTTCGCAGATTACATCTACCTTGACACCGATGAACGTCGTCGTTTCGCCCAGGTTTCCCACGAATACCTCGTCGAGCAATTCCAC	RHYKEWNQIWNELSTPESKAVGLKSMKGSIGSSGTTGASLVQIPLQFWFCRNPGLALPLIALQYHEVKLKITWGTSGADFVGAAAGCKVFADYIYLDTDERRRFAQVSHEYLVEQFH	Unknown phycodnavirus clone LAB_mcp_b60_C1 major capsid protein gene, partial cds	KC574499.1	Viral GenBank	129	71	2e-27	179/251	352	Phycodnaviridae
OTU_078	vOTU_238	2	0.0015776	1	0	0	0	0	0	0	0	0	0	0	0	2	0	0	0	CAAGCAGTACGGTCATTTCATGGAGGTTCTAGATGAGCTTTCTTGTCCCGGGGAAAAACTTCGTTCGCGCACCCATATGATCAGTAAAGGTGGGTCCCGGCCCGATGCAGGTGAAACTGCATCAAATAGAACCAGACTCTATATTCCCCTTCAGTTCTGGTTCTGCCGCAATCCCGGTCTCGCGCTTCCCCTCATTGCGCTTCCCAGTACCCACTGAGGTCGTAAGGTTAGTTTGTTTGGTAA	KQYGHFMEVLDELSCPGEKLRSRTHMISKGGSRPDAGETASNRTRLYIPLQFWFCRNPGLALPLIALPSTH*GRKVSLFG	Uncultured Phycodna virus isolate OTU/P06-05 putative major capsid protein (MCP) gene, partial cds	EU006620.1	Viral GenBank	107	93	4e-21	68/73	243	Phycodnaviridae
OTU_081	vOTU_239	2	0.0015776	1	0	0	0	0	0	0	0	0	0	0	0	2	0	0	0	CAAGCACTACCAACGTTGGTGGCGTTTGTACTCCGAACTTTACCTCGACGAGGCCAAGAAGGCCAACTGGGTAAGATGACATCCAATTCCTCTTCTAGTGCGAACAAAAAAGTATTCCTCCACTCATCTTCTTCTTCAACCGCAACCCAGGTCTATTCCTACCCCTCATCGCCCTCCAGTACCACGAGGTCCGTCTTGACATTGACCTATCATCAGAATTCGATCTATTCACTAATGG	KHYQRWWRLYSELYLDEAKKANWVR*HPIPLLVRTKKYSSTHLLLQPQPRSIPTPHRPPVPRGPS*H*PIIRIRSIH*W	Ostreococcus tauri virus RT-2011, complete genome	JN225873.1	Viral GenBank	181	80	2e-43	169/210	238	Phycodnaviridae
OTU_084	vOTU_240	2	0.0015776	1	0	0	0	0	0	0	0	0	0	2	0	0	0	0	0	CAAGCACTACCAGAAGTGGTGGCGCCTGTACGCCGAGCTTTACATGGACGACGCCAAGAAGGCCGAGTACGGTAAGCTCACGTCGTCGACGGAGGGTTCGCAGAAGTGCGTCCTGCCGCTGATCTTCTTCTTCAACCGCAACCCGGGTCTCTACCTCCCGCTTATTGCCCTCCAGTACCACGAGGTCCGCCTGGACATCGACCTTGCGTCGGACTTCACGTCGAACTTCGGCACGTCGGTCAAGGTGTGGGGTAACTACGTGTACCTCGACACTGAGGAGCGTCGTCGCTTCGCCCAGAAGGGTCACGAGTACCTCGTCGAGCAATTCCAC	KHYQKWWRLYAELYMDDAKKAEYGKLTSSTEGSQKCVLPLIFFFNRNPGLYLPLIALQYHEVRLDIDLASDFTSNFGTSVKVWGNYVYLDTEERRRFAQKGHEYLVEQFH	Micromonas sp. RCC1109 virus MpV1, complete genome	NC_014767.1	Viral GenBank	286	79	1e-74	265/334	331	Phycodnaviridae
OTU_091	vOTU_241	2	0.0015776	1	0	0	0	2	0	0	0	0	0	0	0	0	0	0	0	TAGACACACACATGAATATATGAATGTTGTAACTGAACTTACAACCCCAGAATCTAAAGCTATAGGTTTAAAAGTTATGCAGTCGGATATAGGTACGCGCGACGACGATGGTACGTCGGGTGTTAAAACATTACACATACCACTTCAGTTCTGGTTCTGCCGTAACCCAGGTCTTGCTCTTCCACTTATTGCACTCCAGTACCACGAAGTTAAACTCAAATTTACACGGGGTAAAACCAGCGAGGCGTCAGGTGTCGTTGATGGCAAAGCATGCAAAGTCTGGTGTGACTACATCTACCTTGATACAGATGAACGCAGACGTTTTGCACAGGTTTCTCATGAATACCTCATTGAGCAGCTCCAC	RHTHEYMNVVTELTTPESKAIGLKVMQSDIGTRDDDGTSGVKTLHIPLQFWFCRNPGLALPLIALQYHEVKLKFTRGKTSEASGVVDGKACKVWCDYIYLDTDERRRFAQVSHEYLIEQLH	Uncultured Phycodna virus isolate OTU/P06-03 putative major capsid protein (MCP) gene, partial cds	EU006618.1	Viral GenBank	114	71	4e-23	162/228	364	Phycodnaviridae
OTU_110	vOTU_242	2	0.0015776	1	0	0	0	0	0	0	0	0	0	0	2	0	0	0	0	CAAGCACTACCAACGCTGGTGGCGTTTGTACTCCGAGCTTTACTTGGATGAATCCAAGAAGGCTAACTGGGGTAAGATGACCACCAAGACCGTTGATGTCGGTGCGACCCAAACTGTCTTCCTCCCACTCATCCTCTTCTTCAACCGCAACCCAGGTCTTTACCTCCCACTTATTGCGCTTCAATACCACGAAGTACGCCTTGACTTCGACTTGAGCTCTGAGTTCTCCCACTACACTGACGGTTCCACCTTCAAGGTTTGGGGTAACTACGTGTACTTGGACACCGAGGAGCGCCGACGATTCGCGCAAAAGGGCCACGAGTACCTCATCGAACAACTCCAC	KHYQRWWRLYSELYLDESKKANWGKMTTKTVDVGATQTVFLPLILFFNRNPGLYLPLIALQYHEVRLDFDLSSEFSHYTDGSTFKVWGNYVYLDTEERRRFAQKGHEYLIEQLH	Ostreococcus lucimarinus virus OlV5 genomic sequence	NC_020852.1	Viral GenBank	311	81	3e-82	275/339	343	Phycodnaviridae
OTU_115	vOTU_243	2	0.0015776	1	0	0	0	0	0	2	0	0	0	0	0	0	0	0	0	TAAACACTATGGTCACTGGCTCACCGTTTGGCAGCAGCTTACTGAATTAAACCCAACTGGTTTACAAACAGGATGCACAGGCAATGGTGTTGAACCAACAGCCGGTCAGTCAACTCTTGGTCAGCTTATGTCATACAATCACGGTGGTAGAAATGGTTCTCTTGCAGCTGCTCCAACATTTGCTTCAGTTCCACTTCAGTTCTGGTTCTGCCGCAACCCAGGTCTCGCACTTCCACTTATTGCTCTTCAGTACCACGAAGTTAAAG	KHYGHWLTVWQQLTELNPTGLQTGCTGNGVEPTAGQSTLGQLMSYNHGGRNGSLAAAPTFASVPLQFWFCRNPGLALPLIALQYHEVK	Uncultured Phycodna virus isolate OTU/P06-03 putative major capsid protein (MCP) gene, partial cds	EU006618.1	Viral GenBank	131	97	4e-28	75/77	266	Phycodnaviridae
OTU_116	vOTU_244	2	0.0015776	2	0	0	1	0	0	0	0	0	0	0	0	0	0	0	1	CAAGCACTACCAGAAGTGGTGGCGCATGTACTCCGAGCTCTACCTCGATGAGTCCAAGAAGGCCACTTGGGGTAAGATGACCACTGCGGGTGACGGCAAGACTGTCTACCTCCCCCTTATTTTCTTCTTTAACCGCAATCCCGGACTTGCCCTCCCACTAATTGCTCTGCAGTACCATGAGGTGCACATCGATTTCGATTTAGCGTCTAACTTCACCACCTACCTCAACGCGTCTGTGTTCAAGGTGTGGGCCAACTACGTCTACCTTGACACTGAGGAACGTAGGCGTTTTGCCCAGAAGGGTCACGAGTACCTCA	KHYQKWWRMYSELYLDESKKATWGKMTTAGDGKTVYLPLIFFFNRNPGLALPLIALQYHEVHIDFDLASNFTTYLNASVFKVWANYVYLDTEERRRFAQKGHEYL	Uncultured Phycodna virus isolate OTU/P06-04 putative major capsid protein (MCP) gene, partial cds	EU006619.1	Viral GenBank	480	94	2e-133	296/316	317	Phycodnaviridae
OTU_119	vOTU_245	2	0.0015776	1	0	0	0	0	0	2	0	0	0	0	0	0	0	0	0	TAAACATTACGGTGATTGGCTCCACATCTGGAACGAACTTACCCAAACTTCCGGTAAACAAGCAGGATATGCTTCTATGGTTGGTAACGTGGATAGACTTTACCGACCTGTTTCTGGCGGTACTTCCGCCGGAGGTTCCACCGGAACTTCTCCACAAGAGGTCTTTGATCGAAAAGGTGTTATGCCAAAGACTACTCTTTTCATTCCACTTCAGTTCTGGTTTTGTAGAAATCCAGGTCTTGCCTTACCACTTATCGCTCTTCAATACCATGAAGTCAAGATTAACATTGAATTCCGAAGCGCCGAAGAATGTGCCGGATTCAAGACAAGTCTTCCTACAAGTGCCAAAGTTTTTCCAGTGCTTCTCTCTACGTCGACTATATCTATTTAGATACCGATG	KHYGDWLHIWNELTQTSGKQAGYASMVGNVDRLYRPVSGGTSAGGSTGTSPQEVFDRKGVMPKTTLFIPLQFWFCRNPGLALPLIALQYHEVKINIEFRSAEECAGFKTSLPTSAKVFPVLLSTSTISI*IPM	Megaviridae environmental sample clone WC1-20 major capsid protein gene, partial cds	KT445496.1	Viral GenBank	230	74	8e-58	274/369	400	Mimiviridae
OTU_121	vOTU_246	2	0.0015776	1	0	0	0	0	0	2	0	0	0	0	0	0	0	0	0	CAAGCACTACCAGAGATGGTGGCGCCTGTACGCCGAGCTTTACCTCGACAACGCCAAGAAGGCTGAGTGGGGTAAGATGACCTCGATCGCCGCTGGTACTACCGCCACTGACAACTCTATTTGCAACGTCCGTCTCCCCCTTATCTTCTTCTTCAACCGCAACCCTGGTCTCTTCCTGCCCCTGATTGCCCTCCAGTACCATGAGGTTCGCCTTGACATCGACTTGTCGGCCGAGTACGGCGATTACTTCTCGGGCGTTAAGGTGTGGGGTAACTACGTGTACCTTGACACTGAGGAGCGCCGTCGCTTCGCCCAGAAGGGCCACGAGTACCTCGTCGAGCAGCTCCAC	KHYQRWWRLYAELYLDNAKKAEWGKMTSIAAGTTATDNSICNVRLPLIFFFNRNPGLFLPLIALQYHEVRLDIDLSAEYGDYFSGVKVWGNYVYLDTEERRRFAQKGHEYLVEQLH	Uncultured Phycodna virus isolate OTU/P06-02 putative major capsid protein (MCP) gene, partial cds	EU006617.1	Viral GenBank	266	77	1e-68	274/355	349	Phycodnaviridae
OTU_128	vOTU_247	2	0.0015776	1	0	0	2	0	0	0	0	0	0	0	0	0	0	0	0	CAAACAGTATGGCCACTGGATGAAAATCTGGACGGACTTAACCAATCCCTCGGATAAAAAACATTATTAAGTGCCTCCCTCGCCGCCGACGCGGGCAACGGCGAGGAAAGTTTCATGCCTCTTCAATTCTGGTTCTGTAGAAACCCTGGACTTGCCTTGCCTCTTAGTTGCTCTTCAATACCATGAAGTCAAACTTAACATAACATTCGCGGCGGCAATATCAAATCTCGGTACCGTTAGTGTCTGGTGCGATTACGTTTTCCTTGACACGGACGAGCGCCGCCGTTTCGCACAGGTCTCCCACGAATACCTCGTACG	KQYGHWMKIWTDLTNPSDKKHY*VPPSPPTRATARKVSCLFNSGSVETLDLPCLLVALQYHEVKLNITFAAAISNLGTVSVWCDYVFLDTDERRRFAQVSHEYLV	Megaviridae environmental sample clone TN-AM-0000008 major capsid protein gene, partial cds	KT445291.1	Viral GenBank	104	87	7e-20	77/89	318	Phycodnaviridae
OTU_130	vOTU_248	2	0.0015776	2	0	0	1	0	0	0	0	1	0	0	0	0	0	0	0	CAAGCACTACCAGAAGTGGTGGCGTCTGTACTCCGAGCTCTACCTTGATGAGTCCAAGAAGCTCAACTGGGGTAAGATGACCACTGCGGGTAACGGCAAGACTGTCTACCTCCCCCTCGTCTTCTTCTTCAACCGTAACCCAGGTCTCTACCTCCCCCTCATCGCCCTCCAGTACCACGAGGTCCGCATTGACATCGACCTCGCGTCGGACATGGAGACCTTCCTCAACAAGTCCGTCTTCAAGGTGTGGGCGAACTACATCTACCTCGACACCGAGGAGCGTCGCCGCTTCGCGCAGAAGGGTCACGAATACCTCATCGAACAATTCCAC	KHYQKWWRLYSELYLDESKKLNWGKMTTAGNGKTVYLPLVFFFNRNPGLYLPLIALQYHEVRIDIDLASDMETFLNKSVFKVWANYIYLDTEERRRFAQKGHEYLIEQFH	Micromonas pusilla virus PL1, *** SEQUENCING IN PROGRESS ***, 2 unordered pieces	HQ633072.1	Viral GenBank	488	93	2e-135	306/330	331	Phycodnaviridae
OTU_143	vOTU_249	2	0.0015776	1	0	0	0	2	0	0	0	0	0	0	0	0	0	0	0	TCGTCACTATCAGGAATGGATGCAGATCTGGAACGAATTATCCACACCCGAATCAAAGGCTATTGGTCTGAAATCTATGCAGGGTTGTATTGGTGCCAAAGGCTCAACTGGTCCGATTAACTTGGTTCAGGTTCCTCTTCAGTTCTGGTTCTGTCGTAACCCGGGTCTCGCCTTGCCCCTAATTGCTCTTCAGTACCATGAAGTTAAACTTAAGTTTAACTGGGG	RHYQEWMQIWNELSTPESKAIGLKSMQGCIGAKGSTGPINLVQVPLQFWFCRNPGLALPLIALQYHEVKLKFNW	Uncultured phycodnavirus clone 399-M5.14 major capsid protein gene, partial cds	KF008086.1	Viral GenBank	96.9	86	7e-18	71/83	225	Phycodnaviridae
OTU_152	vOTU_250	2	0.0015776	1	0	0	0	0	0	0	0	2	0	0	0	0	0	0	0	TCGCCAGTATGGTGACTGGATGCAGATCTGGACGCAGCTCTCCGTAGACCAGAGCATCATGCCTGCGTTCGAGTCTCTAATTGGTAACACGCACGACCTAGTACTAATGAAGCGCCCGAACGGCATGGCGCTAGATGGCACGTGCTCTTCTTCTGAGACGACGATATCTTGCGTGCCTCGTGCGGGCACGCCTGCGAAGACGCTATATGTACCTCTCCAGTTCTGGTTCTGCCGTAACCCGGGTGTAGCGATTCCCCTAATCGCTCTCCAGTACCACGAAGTGCGTGTGAATGTACAGTTCGAGACGTGGCAGAACTGCCAGTATGCGGAGTCCGGCATTGGCAGACCCGTAGCACTTGCCGCCAGTCCCTTGCGGCTGCGTCTCTCTACGTAGACTATG	RQYGDWMQIWTQLSVDQSIMPAFESLIGNTHDLVLMKRPNGMALDGTCSSSETTISCVPRAGTPAKTLYVPLQFWFCRNPGVAIPLIALQYHEVRVNVQFETWQNCQYAESGIGRPVALAASPLRLRLST*TM	Unknown phycodnavirus clone LAB_mcp_b18_G4 major capsid protein gene, partial cds	KC574423.1	Viral GenBank	383	81	6e-104	325/399	400	Mimiviridae
OTU_165	vOTU_251	2	0.0015776	1	0	0	0	0	0	2	0	0	0	0	0	0	0	0	0	CAAGCACTACCAGAAGTGGTGGCGCATGTACTCCGAGCTTTACTTGGACGAGTCCAAGAAGGCCACTTGGGGTAAGATGACCACTGCCGCGGATACCGGTGTCGGCACTGGTGCGGTGTACCTCCCCCTCGTCTTCTTCAACCGCAACCCCGGTCTCTACCTCCCCCTCATCGCCCTCCAGTACCACGAGGTCCGCATTGATTTCGACCTCGCGTCCGACTTCGGTAACTACCTCGACACACAGACCTTCAAGGTCTGGGCCAACTACGTGTACCTCGACACCGAGGAGCGTCGTCGCTTCGCGCAGAAGGGTCACGAGTACCTCGTTGAGCAACTCCAC	KHYQKWWRMYSELYLDESKKATWGKMTTAADTGVGTGAVYLPLVFFNRNPGLYLPLIALQYHEVRIDFDLASDFGNYLDTQTFKVWANYVYLDTEERRRFAQKGHEYLVEQLH	Micromonas pusilla virus PL1, *** SEQUENCING IN PROGRESS ***, 2 unordered pieces	HQ633072.1	Viral GenBank	403	87	5e-110	299/345	340	Phycodnaviridae
OTU_170	vOTU_252	2	0.0015776	1	0	0	0	0	0	0	0	2	0	0	0	0	0	0	0	CAAGCACTACCAGAAGTGGTGGCGTCTGTACTCCGAGCTCTACCTCGATGAGGCCAAGAAGCTCAACTGGGGTAAGATGACCACTGCCGGCAGTGGCAAGACTGTCTATTTGCCCCTAGTCTTCTTTTTCAACAGAAATCCTGGACTTTATTTGCCACTAATTGCTCTGCAGTACCACGAGGTCCGCATCGATTTCGACCTCGCGTCCAACTTCAGCACCTTCCTTAACACCGGCACCTTCAAGGTGTGGGCCAACTATGTCTACCTTGACACTGAGGAGCGTCGCCAATTCGCCCAGAAGGGTCACGAGTACC	KHYQKWWRLYSELYLDEAKKLNWGKMTTAGSGKTVYLPLVFFFNRNPGLYLPLIALQYHEVRIDFDLASNFSTFLNTGTFKVWANYVYLDTEERRQFAQKGHEY	Uncultured Phycodna virus isolate OTU/M05-01 putative major capsid protein (MCP) gene, partial cds	EU086758.1	Viral GenBank	390	88	3e-106	275/314	314	Phycodnaviridae
OTU_172	vOTU_253	2	0.0015776	1	0	0	0	0	0	0	0	2	0	0	0	0	0	0	0	CAAGCACTACCAGAAGTGGTGGCGTCTGTACTCCGAGCTTTACCTCGACGAGTCCAAGAAGGCTTCGTGGGGTAAGATGACCACCGCGGTCAATTCTCAGGTGTTCCTCCCCCTGATTTTCTTCTTCAACCGCAACCCCGGTCTCGCGCTCCCCCTCATCGCGCTTCAGTACCACGAGGTCCGTCTCGACTTCGACCTCACTGATCAGTTCACCACTCACACTGATGGCTCCACTTTCAAGGTGTGGGCTAACTACATCTACCTTGACACCGAGGAGCGTCGTCGCTTCGCCCAGAAGGGTCACGAGTACCTCATCGAGCAGCTCCAC	KHYQKWWRLYSELYLDESKKASWGKMTTAVNSQVFLPLIFFFNRNPGLALPLIALQYHEVRLDFDLTDQFTTHTDGSTFKVWANYIYLDTEERRRFAQKGHEYLIEQLH	Micromonas pusilla virus SP1, *** SEQUENCING IN PROGRESS ***, 2 unordered pieces	JF974320.1	Viral GenBank	401	88	2e-109	282/322	328	Phycodnaviridae
OTU_176	vOTU_254	2	0.0015776	1	0	0	0	0	0	2	0	0	0	0	0	0	0	0	0	CAAGCACTACCAAAAGTGGTGGCGTTTGTACTCGGAGTTGTACCTTGACGAAGCCAAGAAGTCCAACTACGGTAAGATGACCACCGCGGTCGAAGCTGGTAAGAAGATCTTCTTGCCACTCATCTTCTTCTTCAACCGCAACCCAGGTTTGGCGTTGCCTTTGATTGCCTTGCAATACCACGAAGTCCGCCTCGACTTCGATTTGTCGGGTGCCTTCGCGTCCGTGACCGACGGTTCCTTCAAGGTGTGGGCTAACTACATCTACTTGGACACCGAAGAGCGTCGCCGATTTGCGCAAAAGGGTCACGAATACCTCGTCGAGCAGTTCCAC	KHYQKWWRLYSELYLDEAKKSNYGKMTTAVEAGKKIFLPLIFFFNRNPGLALPLIALQYHEVRLDFDLSGAFASVTDGSFKVWANYIYLDTEERRRFAQKGHEYLVEQFH	Ostreococcus lucimarinus virus OlV1, complete genome	NC_014766.1	Viral GenBank	282	79	1e-73	262/330	331	Phycodnaviridae
OTU_188	vOTU_255	2	0.0015776	1	0	0	0	0	0	2	0	0	0	0	0	0	0	0	0	TAAACACCATCAGCGCTGGTGGAGACTATGGTCAGAACTTTGCCTAGATGATGCCAAGAAGGTTAACTGGGCGAAGATGACTTCAACACCTAGTCACAACATTGGTGATAAAGTATACCTTCCACTTATCTTCTTCTTTAACCGCAACCCTGGTCTCTACCTACCTCTGATTGCTCTTCAGTACCACGAAGTTCGCCTAGACATTGACCTTTCATCGAGTTACAATACAACCGAAGTATCTTCTCTGAAGGTATGGGCCAACTATGTGTATCTCGACACCGAGGAGAGACGCCGTTTTGCCCAAAAGGTCACGAGTACCTCGTCGAGCAACTCCAC	KHHQRWWRLWSELCLDDAKKVNWAKMTSTPSHNIGDKVYLPLIFFFNRNPGLYLPLIALQYHEVRLDIDLSSSYNTTEVSSLKVWANYVYLDTEERRRFAQKVTSTSSSNS	Uncultured Phycodna virus isolate OTU/P06-02 putative major capsid protein (MCP) gene, partial cds	EU006617.1	Viral GenBank	196	74	1e-47	256/348	336	Phycodnaviridae
OTU_191	vOTU_256	2	0.0015776	1	0	0	0	0	0	0	2	0	0	0	0	0	0	0	0	TCGTCAGTATGAAGAATGGATGAATATTTGGAATGAATTATCCACCCCCGAATCCAAGGCTCTAGCTTTAAAAGCCATGCAATGTGATATAGGTACAGGTGTCACTCGGGGGGAGTTGGGAATGTTCAGGTCCCTCTTCAGTTCTGGTTTTGTCGCAATCCTGGTCTTGCTTTACCGTTGATTGCCCTTCAGTACCACGAAGTCAAACTTAAGTTTACTTGGGGATCTAGTC	RQYEEWMNIWNELSTPESKALALKAMQCDIGTGVTRGELGMFRSLFSSGFVAILVLLYR*LPFSTTKSNLSLLGDLV	Megaviridae environmental sample clone QB9-12 major capsid protein gene, partial cds	KT445640.1	Viral GenBank	100	87	6e-19	72/83	232	Phycodnaviridae
OTU_194	vOTU_257	2	0.0015776	1	0	0	0	0	0	0	0	0	2	0	0	0	0	0	0	CAAGCACTACCAGAAGTGGTGGCGCATGTACTCCGAGCTCTACCTTGACGAGTCCAAGAAGCTCAACTGGGGTAAGATGACTACTGGCAAGAGCGGTAAGACTGTCTATTTACCCCTAGTCTTCTTTTTCAACAGAAATCCTGGACGTTATTTGCCACTAATTGCTCTGCAGTACCACGAGGTCCGCATCGATTTCGACCTCGCGGCTGATTTCAGCACCTTCCTCAGCACCCCTGTCTTCAAGGTGTGGGGCCAAACTAACGTCGTACCTTACGTACGACCCGACGGTAGGACGG	KHYQKWWRMYSELYLDESKKLNWGKMTTGKSGKTVYLPLVFFFNRNPGRYLPLIALQYHEVRIDFDLAADFSTFLSTPVFKVWGQTNVVPYVRPDGRT	Haptolina hirta virus isolate HhV_OF01 major capsid protein (MCP) gene, partial cds	KJ558370.1	Viral GenBank	313	93	6e-83	201/216	296	Phycodnaviridae
OTU_198	vOTU_258	2	0.0015776	1	0	0	0	0	0	0	2	0	0	0	0	0	0	0	0	CAAGCATTACGGTCATTTCATGGAGGTTCTTGATGAGCTTACATGCCCACCAGGCAAGGAGCGCATGCGCACGGATATGATCGGCAAGAATCAGCCCCGTCTTGATGGACTTTGCGGCGTACCTGTGACTACGAACGTCCGCGGCACTAACAACGCCGGTAGACAGGGACCAGATGGAGACTACACGGCTCAGCCCGTCGATGCTACCGGTCGTAAACTGTACATCCCTCTACAGTTTTGGTTCTGCCGCAATCCCGGTCTCGCGCTTCCCCTCATTGCGCTCCAGTACCATGAGGTCAAGGTTATTGTTGAATTCAACAGCTTCGATGCAGTAAAGATAACGTCACGCTTGGTACTGGTGAATCTCAAAACTCGTTTCGCCCAAGCTCTGGTGCGACTA	KHYGHFMEVLDELTCPPGKERMRTDMIGKNQPRLDGLCGVPVTTNVRGTNNAGRQGPDGDYTAQPVDATGRKLYIPLQFWFCRNPGLALPLIALQYHEVKVIVEFNSFDAVKITSRLVLVNLKTRFAQALVRL	Megaviridae environmental sample clone QB4-11 major capsid protein gene, partial cds	KT445584.1	Viral GenBank	116	86	1e-23	85/99	400	Phycodnaviridae
OTU_199	vOTU_259	2	0.0015776	1	0	0	0	0	0	2	0	0	0	0	0	0	0	0	0	CAAACACTACCAGCGCTGGTGGAGACTTTACTCCGAGCTATACCTCGACGATGCCAAGAAGGCCGAGTGGGGCAAAATGACCACAACTTCAGTGACCTCCGGCACCAAAGGCAAAGTGTTCCTGCCCCTTATCTTCTTCTTCAACCGCAACCCTGGTCTATTCCTGCCCCTTATCGCTCTTCAATACCACGAAGTGCGCCTCGACATTGACCTTGGTGACAAATACTCCAGCTACTTCGAACCTCTGCCCCAACGTAGTGGGCCGAACCTATATCTACCTTG	KHYQRWWRLYSELYLDDAKKAEWGKMTTTSVTSGTKGKVFLPLIFFFNRNPGLFLPLIALQYHEVRLDIDLGDKYSSYFEPLPQRSGPNLYLP	Uncultured Phycodna virus isolate OTU/P06-01 putative major capsid protein (MCP) gene, partial cds	EU006616.1	Viral GenBank	307	85	3e-81	245/288	282	Phycodnaviridae
OTU_207	vOTU_260	2	0.0015776	1	0	0	2	0	0	0	0	0	0	0	0	0	0	0	0	CAAGCACTACCAGCGCTGGTGGAGGCTTTACTCCGAGCTTTACCTCGATGAGTCCAAGAAGGCCACTTGGGGTAAGATGACCACTGCCGGCAGTGGCAAGACTGTCTATTTGCCCCTAGTCTTCTTTTTCAACAGAAATCCTGGACTTTATTTGCCACTAATTGCTCTGCAGTACCACGAGGTCCGCATCGATTTCGACCTCGCGGCTGATTTCAGCACCTTCCTCAGCACCTCTGTCTTCAAGGTGTGGGCCAACTACGTCTACCTTGACACCGAGGAGCGTCGCCGATTCGCCCAGAAGGGTCATGAGTACCTCATCGAACAGCTCCAC	KHYQRWWRLYSELYLDESKKATWGKMTTAGSGKTVYLPLVFFFNRNPGLYLPLIALQYHEVRIDFDLAADFSTFLSTSVFKVWANYVYLDTEERRRFAQKGHEYLIEQLH	Haptolina hirta virus isolate HhV_OF01 major capsid protein (MCP) gene, partial cds	KJ558370.1	Viral GenBank	459	97	8e-127	266/274	331	Phycodnaviridae
OTU_208	vOTU_261	2	0.0015776	2	0	0	0	0	0	0	0	0	0	1	0	0	1	0	0	CAAGCAGTATGGTGACTGGATGCAGCTCTGGGTGCAGCTTACCATGGACAATAACCAGGAGCGTGGTTACCACAAGATGGTCGGCCAGACCACCCAGCTCACCTTCTTGACCGATCCTAACTTCGCCGACGTGGATGGCCCATGTGATGCAGTCGCGCCTCACCAGGTGTGCGATCCTCGCAATGCTCTCCCTGAGACGACTCTTTACATTCCTCTTCAGTTCTGGTTCTGTAACAACCCTGGTCTGGCTCTTCCTCTCATTGCTCTCCAGTACCACGAGGTCAAGATCAACGTGGATCTTCGCACCATTGATGAGTGCCTCTGGGCCGTGAAAGACCTGAATGCTACCTCGGATGACCAGAAGGTGGGTAACGCTTACAGCCAGTCGCTCGTGTCGGCT	KQYGDWMQLWVQLTMDNNQERGYHKMVGQTTQLTFLTDPNFADVDGPCDAVAPHQVCDPRNALPETTLYIPLQFWFCNNPGLALPLIALQYHEVKINVDLRTIDECLWAVKDLNATSDDQKVGNAYSQSLVSA	Uncultured phycodnavirus clone mcp_DH201212_85 putative major capsid protein (mcp) gene, partial cds	KP775260.1	Viral GenBank	374	82	3e-101	323/395	400	Mimiviridae
OTU_210	vOTU_262	2	0.0015776	1	0	0	2	0	0	0	0	0	0	0	0	0	0	0	0	CAAGCACTACCAGAAGTGGTGGCGTCTGTACTCCGAGCTCTACCTCGATGAGGCCAAGAAGCTCAACTGGGGTAAGATGACCACTGCCGGCAGTGGCAAGACTGTCTATTTGCCCCTAGTCTTCTTTTTCAACAGAAATCCTGGACTTTATTTGCCACTAATTGCTCTGCAGTACCACGAGGTCCGCATCGACTTCGACCTCGCGTCCGACATGGAGGTCTTCCTCAACAAGTCCGTCTTCAAGGTGTGGGCGAACTACATCTACCTCGACACTGAGGAGCGTCGCCGCTTCGCCCAGAAGGGTCACGAGTACCTCGTCGAACAATTCCAC	KHYQKWWRLYSELYLDEAKKLNWGKMTTAGSGKTVYLPLVFFFNRNPGLYLPLIALQYHEVRIDFDLASDMEVFLNKSVFKVWANYIYLDTEERRRFAQKGHEYLVEQFH	Uncultured Phycodna virus isolate OTU/M05-01 putative major capsid protein (MCP) gene, partial cds	EU086758.1	Viral GenBank	398	87	2e-108	286/330	331	Phycodnaviridae
OTU_211	vOTU_263	2	0.0015776	1	0	0	2	0	0	0	0	0	0	0	0	0	0	0	0	CAAGCACTACCAGAAGTGGTGGCGCCTGTACGCCGAGCTTTACCTCGACGATGCCAAGAAGGCTCAGTGGGGTAAGATGACCTCCACGGCCGATGGTTCCCACGTCCAGCTCCCCCTCATCTTCTTCTTCAACCGCAACCCCGGTCTCTACCTCCCCCTTATTGCCCTCCAGTACCACGAGGTCCGTCTCGACATCGACCTCTCCTCTGTCTACAGCACCCACTTCACTGGGTCCCCCAAGGTCTGGGCCAACTATGTCTACCTTGACACCGAGGAGCGCCGTCGCTTCGCCCAGAAGGGCCACG	KHYQKWWRLYAELYLDDAKKAQWGKMTSTADGSHVQLPLIFFFNRNPGLYLPLIALQYHEVRLDIDLSSVYSTHFTGSPKVWANYVYLDTEERRRFAQKGH	Micromonas sp. RCC1109 virus MpV1, complete genome	NC_014767.1	Viral GenBank	306	82	1e-80	253/308	305	Phycodnaviridae
OTU_212	vOTU_264	2	0.0015776	1	0	0	0	0	0	0	0	2	0	0	0	0	0	0	0	CAAGCACTATCAGCGTTGGTGGCGCCTATACTCCGAGCTCTACCTCGACGACGCCAAGAAGGCCAACTGGGCCAAGATGACAACACTACCACGTACAAGTGTTGCCGGTGACAGAGTATTCCTACCCCTCGTCTTCTTCTTCAACCGCAACCCAGGTCTATTCCTACCCCTCATTGCCCTTCAGTACCACGAGGTGCGCATCGATTTCGATTTAGCGTCTGACTTTGATACCTTCCTCAGCACCTCTGTCTTCAAGGTGTGGGCCAACTACGTCTACCTTGACACTGAGGAGCGTAGGCGATTTGCGCAGAAGGGCCACGAGTACCTCGTCGAGCAGCTCCAC	KHYQRWWRLYSELYLDDAKKANWAKMTTLPRTSVAGDRVFLPLVFFFNRNPGLFLPLIALQYHEVRIDFDLASDFDTFLSTSVFKVWANYVYLDTEERRRFAQKGHEYLVEQLH	Micromonas sp. RCC1109 virus MpV1, complete genome	NC_014767.1	Viral GenBank	322	81	1e-85	276/342	343	Phycodnaviridae
OTU_219	vOTU_265	2	0.0015776	1	0	0	0	0	0	0	2	0	0	0	0	0	0	0	0	CAAGCACTACCAGAAGTGGTGGCGCATGTACTCCGAGCTCTACCTTGACGAGTCCAAGAAGCTCAACTGGGGTAAGATGACCACTGCCGGCAGTGGCAAGACTGTCTATTTGCCCCTAGTCTTCTTTTTCAACAGAAATCCTGGACTTTATTTGCCACTAATTGCTCTGCAGTACCACGAGGTGCGCATTGATATTGACCTCGCGTCCAACTTCAGCACCTTCCTTAACACCGGCACCTTCAAGGTGTGGGCCAACTATGTCTACCTTGACACTGAGGAGCGTCGCCGATTCGCCCAGAAGGGTCACGAGTACCTCATTGAACAACTCCAC	KHYQKWWRMYSELYLDESKKLNWGKMTTAGSGKTVYLPLVFFFNRNPGLYLPLIALQYHEVRIDIDLASNFSTFLNTGTFKVWANYVYLDTEERRRFAQKGHEYLIEQLH	Uncultured Phycodna virus isolate OTU/M05-01 putative major capsid protein (MCP) gene, partial cds	EU086758.1	Viral GenBank	401	87	2e-109	287/330	331	Phycodnaviridae
OTU_221	vOTU_266	2	0.0015776	1	0	0	2	0	0	0	0	0	0	0	0	0	0	0	0	CAAGCACTACCAGAAGTGGTGGCGCATGTACTCCGAGCTCTACCTTGACGAGTCCAAGAAGCTCAACTGGGGTAAGATGACTACTGGCAAGAGCGGTAAGACTGTCTATTTACCCCTCATTTTCTTTTTAACAGAAATCCTGGGCTTTTTTGCCACCTAATTGCTCTGCAGTACCACGAGGTGCGCATTGATATTGACCTCGCGTCCAACTTCAGCACCTTCCTTAACACCGGCACCTTCAAGG	KHYQKWWRMYSELYLDESKKLNWGKMTTGKSGKTVYLPLIFFLTEILGFFAT*LLCSTTRCALILTSRPTSAPSLTPAPSR	Micromonas sp. RCC1109 virus MpV1, complete genome	NC_014767.1	Viral GenBank	241	82	3e-61	201/245	244	Phycodnaviridae
OTU_225	vOTU_267	2	0.0015776	1	0	0	0	0	0	0	0	0	2	0	0	0	0	0	0	CAAGCACTACCAACGCTGGTGGCGTTTGTACTCCGAGCTTTACTTGGATGAATCCAAGAAGGCTAACTGGGGTAAGATGACTACTGCCGTCACTGGTAACACCGTCTACTTGCCACTCGTCTTCTTCTTCAACCGCAACCCAGGTTTGTATTTGCCACTTATTGCGCTCCAATACCACGAAGTGCGCATTGACTTCGACTTGGCTGCCACCTTCGACACCTACTTGAGCACCTCTGTGTTCAAGGTCTGGGCCAACTACGTCTACCTCGACACCGAAGAGCGCCGACGCTTCGCCCAAAAGGGTCACGAATACCTCGTCGAACAGCTCCAC	KHYQRWWRLYSELYLDESKKANWGKMTTAVTGNTVYLPLVFFFNRNPGLYLPLIALQYHEVRIDFDLAATFDTYLSTSVFKVWANYVYLDTEERRRFAQKGHEYLVEQLH	Ostreococcus lucimarinus virus 2 isolate Olv2, complete genome	NC_028091.1	Viral GenBank	462	92	6e-128	297/324	331	Phycodnaviridae
OTU_230	vOTU_268	2	0.0015776	1	0	0	0	0	0	2	0	0	0	0	0	0	0	0	0	CAAGCACTACCAGAAGTGGTGGCGTCTGTACTCCGAGCTCTACCTCGATGAGGCCAAGAAGCTCAACTGGGGTAAGATGACCACTGCGGGTGACGGCAAGACTGTCTACCTCCCCCTTATTTTCTTCTTTAACAGGAATCCTGGACTTGCCCTCCCACTAATTGCTCTGCAGTACCATGAGGTGCGCATCGATTTCGATTTAGCGTCTAACTTCACCACCTACCTCAACGCGTCTGTCTTCAAGGTCTGGGCTAATTACATTTACCTCGACACTGAGGAACGTAGGCGTTTTGCCCAGAAGGGTCACGAGTACCTCATTGAGCAATTCCAC	KHYQKWWRLYSELYLDEAKKLNWGKMTTAGDGKTVYLPLIFFFNRNPGLALPLIALQYHEVRIDFDLASNFTTYLNASVFKVWANYIYLDTEERRRFAQKGHEYLIEQFH	Uncultured Phycodna virus isolate OTU/P06-04 putative major capsid protein (MCP) gene, partial cds	EU006619.1	Viral GenBank	464	91	2e-128	301/330	331	Phycodnaviridae
OTU_232	vOTU_269	2	0.0015776	1	0	0	0	2	0	0	0	0	0	0	0	0	0	0	0	CAAGCATTACCAGCGTTGGTGGCGTTTGTACTCCGAACTTTACCTCGATGAGGCCAAGAAGGTCAACTGGGGTAAGATGACATCTGGTGGTATTGGTGGTGATGGTGTATTCGCCACCAACCCAGGACGTGTATATCTCCCACTCATCTTCTTCTTCAACCGCAACCCAGGTCTATTCCTACCCCTCATTGCCCTTCAGTACCACGAGGTCCGTCTTGACATCGACCTATCAAGTGTATATGATTCATACTTTACAGGCGTGCCCAAGGTCTGGGCCAACTACGTGTATCTTGACACCGAGGAGCGCCGCCGTTTCGCCCAGAAAGGTCACGAGTACCTCGTCGAACAACTCCAC	KHYQRWWRLYSELYLDEAKKVNWGKMTSGGIGGDGVFATNPGRVYLPLIFFFNRNPGLFLPLIALQYHEVRLDIDLSSVYDSYFTGVPKVWANYVYLDTEERRRFAQKGHEYLVEQLH	Uncultured Phycodna virus isolate OTU/P06-02 putative major capsid protein (MCP) gene, partial cds	EU006617.1	Viral GenBank	288	78	3e-75	282/360	355	Phycodnaviridae
OTU_254	vOTU_270	2	0.0015776	2	0	0	0	0	0	1	1	0	0	0	0	0	0	0	0	CAAGCACTACCAACGCTGGTGGAGATTGTACTCCGAGCTTTACTTGGACGAAGCCAAGAAGGCTAACTGGGCTAAGATGACCACTGCCATCGATGGTAAGACCGTCTATTTGCCACTCATTTTCTTCTTCAACCGCAACCCAGGTTTGTATTTGCCATTGATTGCGCTCCAATACCACGAAGTCCGCATTGACTTCGATTTGAGCAGCAAGTTCGCCAGCTACTGTAACACTAACGTGTTCAAGGTCTGGGCCAACTACGTCTACCTCGACATCGAAGAGCGCCGCCGATTCGCGCAAAGGGTCATGAGTACCTCGTTGAGCAGCTCCAC	KHYQRWWRLYSELYLDEAKKANWAKMTTAIDGKTVYLPLIFFFNRNPGLYLPLIALQYHEVRIDFDLSSKFASYCNTNVFKVWANYVYLDIEERRRFAQRVMSTSLSSS	Ostreococcus lucimarinus virus OlV1, complete genome	NC_014766.1	Viral GenBank	405	88	1e-110	285/324	330	Phycodnaviridae
OTU_260	vOTU_271	2	0.0015776	1	2	0	0	0	0	0	0	0	0	0	0	0	0	0	0	CAAGCACTACCAGAAGTGGTGGAGGCTTTACTCCGAGCTTTACCTCGATGAGGCCAAGAAGGCCACTTGGGGTAAGATGACCACTGCGGCGGACACTGGCGCCGGTACCGGCGCTGTCTATTTGCCCCTAATCTTTTTCTTTAACCGCAATCCTGGACTTTACCTCCCACTAATTGCTCTGCAGTACCATGAGGTGCGCATCGATTTCGATTTAGCGTCTGACTTTGATACCTTCCTCAGCACCTCTGTCTTCAAGGTGTGGGCCAACTACGTCTACCTTGACACTGAGGAGCGTAGGCGATTTGCGCAGAAGGGCCACGAGTACCTCGTTGAACAATTCCAC	KHYQKWWRLYSELYLDEAKKATWGKMTTAADTGAGTGAVYLPLIFFFNRNPGLYLPLIALQYHEVRIDFDLASDFDTFLSTSVFKVWANYVYLDTEERRRFAQKGHEYLVEQFH	Uncultured Phycodna virus isolate OTU/M05-01 putative major capsid protein (MCP) gene, partial cds	EU086758.1	Viral GenBank	423	87	6e-116	299/345	343	Phycodnaviridae
OTU_276	vOTU_272	2	0.0015776	1	0	0	2	0	0	0	0	0	0	0	0	0	0	0	0	CCGTCAATATGGTGACTGGATGCACTTGTGGAACCAGCTTACCCTTTCCAAGGAACAAGAGCGTGGGTACTACCGTATGATAGGTAACACCACACAGCTTACCTACATCACTGACCCCTCGTTCTCGCCGGTTGACGGTCCCTGCTCGTCCTCGGCTCCCACTCAAGTGTGCGAGCCCTGTAACGCCCTCCCCGAAACCACCCTTTACGTGCCCCTTCAGTTCTGGTACTGCCGAAACCCCGGTCTTGCTCTTCCCCTCATTGCCCTTCAATACCACGAAGTCAAGATCAACCTTGACATCCGCCCTATTGATGAGTGCTTGTGGGCCGTTGGTGAGCTCTCCTGCTCTGATGCCGTCAGCAAGCGCGTGACCTCGGCCTACAACCAGTCCCTCGTCGCC	RQYGDWMHLWNQLTLSKEQERGYYRMIGNTTQLTYITDPSFSPVDGPCSSSAPTQVCEPCNALPETTLYVPLQFWYCRNPGLALPLIALQYHEVKINLDIRPIDECLWAVGELSCSDAVSKRVTSAYNQSLVA	Chrysochromulina parva virus BQ1 clone CpV375MCPaL1.09 MCP (MCP) gene, partial cds	KT318547.1	Viral GenBank	394	82	3e-107	326/398	400	Mimiviridae
OTU_297	vOTU_273	2	0.0015776	1	0	0	0	0	0	0	0	0	0	0	0	0	0	2	0	CAAGCACTACCAGAAGTGGTGGCGTCTGTACTCCGAGCTCTACCTCGATGAGGCCAAGAAGCTCAACTGGGGTAAGATGACCACTGCCGGCAGTGGCAAGACTGTCCTATTTGCCCCTAGTCTTCTTTTTCAACAGAAATCCTCGGGCTTTTTTGCCACTAATTGCTCTGCAGTACCACGAGGTTGCGCATTGATATTGACCTCGCGTACCAACTTCAGTCAACCTTCC	KHYQKWWRLYSELYLDEAKKLNWGKMTTAGSGKTVLFAPSLLFQQKSSGFFATNCSAVPRGCALILTSRTNFSQPS	Uncultured Phycodna virus isolate OTU/M05-01 putative major capsid protein (MCP) gene, partial cds	EU086758.1	Viral GenBank	241	85	2e-61	196/230	229	Phycodnaviridae
OTU_298	vOTU_274	2	0.0015776	1	0	0	0	0	0	2	0	0	0	0	0	0	0	0	0	CAAGCACTACCAGAAGTGGTGGCGTCTGTACTCCGAGCTCTACCTCGATGAGGCCAAGAAGCTCAACTGGGCCAAGATGACCACTGCCAAGACCGGTAACACCGTGTACTTGCCTTTGATCTTCTTCTTCAACCGCAACCCAGGTTTGTACCTCCCACTCATTGCCCTTCAATACCACGAAGTGCGCATTGACTTCGATTTGAGCTCCACCTTCGACACCTACTTGAGCACCACTGTGTTCAAGGTCTGGGCGAACTACGTGTACCTCGACACCGAGGAACGCCGACGCTTCGCGCAAAAGGGTCACGAATACC	KHYQKWWRLYSELYLDEAKKLNWAKMTTAKTGNTVYLPLIFFFNRNPGLYLPLIALQYHEVRIDFDLSSTFDTYLSTTVFKVWANYVYLDTEERRRFAQKGHEY	Ostreococcus mediterraneus virus 1 isolate OmV1, complete genome	NC_028092.1	Viral GenBank	444	91	2e-122	287/314	314	Phycodnaviridae
OTU_304	vOTU_275	2	0.0015776	1	0	0	0	0	0	0	0	0	2	0	0	0	0	0	0	CAAACATTACGGCGATTGGCTTCATATCTGGAACGAGCTTACCCAGACAGCCGGTCATCAGGCAGGATATGCTAACATGGTCGGAAACGTTCCCCGTCTCACCCAAGCAATTACTACCGGAGCTGAGACCCCAGCGGTTGAGCTTTTTCATTCCCCTTCAGTTCTGGTTCTGTCGTAATCCGGGACTTGCCCTTCCCCTTATTGCCCTTCAGTATCATGAGGTCAAAGTTGAGGTCGAATTCCGCAACAAATCCGAATGCTACTGGAATCTTGGTGCCGCAGCAGATGTTGGGGCACTTACTAGTTCCCTTTGGGTTGATTACGTTTATCTTGATACTGATGAGCGCCGTCGATTCGCACAGGTTAGCCACGAATACCTCATCGAACAGCTCCAC	KHYGDWLHIWNELTQTAGHQAGYANMVGNVPRLTQAITTGAETPAVELFHSPSVLVLS*SGTCPSPYCPSVS*GQS*GRIPQQIRMLLESWCRSRCWGTY*FPLG*LRLS*Y**APSIRTG*PRIPHRTAP	Uncultured phycodnavirus clone mcp_DH201303_41 putative major capsid protein (mcp) gene, partial cds	KP775285.1	Viral GenBank	181	71	4e-43	281/397	395	Mimiviridae
OTU_307	vOTU_276	2	0.0015776	1	2	0	0	0	0	0	0	0	0	0	0	0	0	0	0	CAAACAATACCAGAAATGGTGGCGTCTGTATTCTGAGCTGAACTTAGATGAATGTAAACGCTCACAATACGCTAAAATAACAACCGCATCTAGCCAACGTACTACCCAGGTCTATCTCCCACTGCTCTTCTTCTTCAATCGCAATGCGGGTCTGTATCTGCCACTGATTGCTCTGCAGTACCACGAGGTCCGCCTGGATTTTGATCTGGCCAGCAATTTCGAAGAGTACATCCTCCAGTCCGGCTTCAAGGTGTGGGGCAACTACGTGTACCTCGATACCGAGGAGCGCCGCCGCTTCGCCCAGAAGGGTCACGAGTACCTCGTCGAGCAGCTCCAC	KQYQKWWRLYSELNLDECKRSQYAKITTASSQRTTQVYLPLLFFFNRNAGLYLPLIALQYHEVRLDFDLASNFEEYILQSGFKVWGNYVYLDTEERRRFAQKGHEYLVEQLH	Uncultured Phycodna virus isolate OTU/P06-02 putative major capsid protein (MCP) gene, partial cds	EU006617.1	Viral GenBank	230	83	7e-58	191/231	337	Phycodnaviridae
OTU_314	vOTU_277	2	0.0015776	1	0	0	0	0	0	0	0	0	2	0	0	0	0	0	0	CAAGCAGTACGGTGACTGGATGCAGATCTGGAACCAGCTCACTCTTGACAAGAACCAGGAGCGTGGCTACAACAAGATGGTCGGCCAGACCACCCAGCTCACTTTCTTGACTGACCCTGACTTCGCCGATGTCGATGGCCCGTGTGATTCGTCTGCTCCTCGCCAGGTATGCGCTCCTCGCAATGCCCTCCCTGAGACCACTCTTTACGTTCCTCTTCAGTTCTGGTTCTGCAACAACCCCGGCCTTGCCCTCCGCTTATTGCTCTTCAGTACCACGAGGTCAAGATTAACATTGATATTCGCGCGATTGACGAGTGTCTTTTTGCCGTTTCCGACCTTGACAAAGCAACTGGCGATGCTAAGGTAACCGCGGCTTACGCCCAGTCGCTCGTTGCTGCTT	KQYGDWMQIWNQLTLDKNQERGYNKMVGQTTQLTFLTDPDFADVDGPCDSSAPRQVCAPRNALPETTLYVPLQFWFCNNPGLALRLLLFSTTRSRLTLIFARLTSVFLPFPTLTKQLAMLR*PRLTPSRSLLL	Uncultured phycodnavirus clone 399-M4.11 major capsid protein gene, partial cds	KF008098.1	Viral GenBank	594	93	2e-167	373/401	400	Mimiviridae
OTU_315	vOTU_278	2	0.0015776	2	0	0	1	1	0	0	0	0	0	0	0	0	0	0	0	TCGCCAGTACGGTGATTGGATGCACATCTGGAACCAGCTCACCCTGACCGTGGACCAGCGCCCCGGCTACTTTGCCATGATCGGCAACACCACCCAGCTCACTTACATTACCGACCCCTCTTTTAACGATGTTGACGGTCCATGCCAGGCCACCGCCCCTCGCCAGGGTTGCGCTCCCCGCAATGCCCTCCCCGAGACCACCCTCTACGTACCCCTCCAATTCTGGTACTGCTGCAATCCCGGACTTGCCCTTCCCTTAATCGCTCTTCAATACCACGAAGTCAAAATCAACCTTGACCTCCGCCCCATTGATGAATGCTTATGGGCTGTCGGTGAACTTAACGGAACGAATGTACAAGTACAACTGC	RQYGDWMHIWNQLTLTVDQRPGYFAMIGNTTQLTYITDPSFNDVDGPCQATAPRQGCAPRNALPETTLYVPLQFWYCCNPGLALPLIALQYHEVKINLDLRPIDECLWAVGELNGTNVQVQL	Uncultured phycodnavirus clone mcp_DH201302_27 putative major capsid protein (mcp) gene, partial cds	KP775277.1	Viral GenBank	461	91	2e-127	302/333	368	Mimiviridae
OTU_317	vOTU_279	2	0.0015776	1	2	0	0	0	0	0	0	0	0	0	0	0	0	0	0	CAAGCACTACCAGCGTTGGTGGCGTTTGTACGCCGAGCTTTACCTCAATGACGCCAAGAAGGGTGAGTGGGGTAAGATGACCACCAAGGAGGCCAACGTTAACGGCTCGGCGGTCATGCTCCCCCTCATCTTCTTCTTCAACCGCAACCCGGGTCTCTTCCTCCCCCTCATTGCCCTTCAGTACTCACGGTACGGTCCGCCTCGTACTTCCGTACCTTTCGTCTGAGTATGACTACCTACC	KHYQRWWRLYAELYLNDAKKGEWGKMTTKEANVNGSAVMLPLIFFFNRNPGLFLPLIALQYSRYGPPRTSVPFV*V*LPT	Ostreococcus tauri virus RT-2011, complete genome	JN225873.1	Viral GenBank	188	83	1e-45	156/189	241	Phycodnaviridae
OTU_320	vOTU_280	2	0.0015776	1	0	0	0	0	0	2	0	0	0	0	0	0	0	0	0	CAAGCACTACCAGAAGTGGTGGCGTCTGTACTCCGAGCTCTACCTCGATGAGGCCAAGAAGCTCAACTGGGGTAAGATGACCACTGCCGGCAGTGGCAAGACTGTCTATTTGCCCCTAGTCTTCTTTTTCAACAGAAATCCTGGACTTTATTTGCCACTAATTGCTCTGCAGTACCATGAGGTGCGCATCGATTTCGATTTAGCGTCTGACTTTGATACCTTCCTCAGCACCTCTGTCTTCAAGGTGTGGGCCAACTACGTCTACCTTGACACCGAGGAGCGTCGCCGATTCGCCCAGAAGGGTCATGAGTACCTCGTCGAACAGCTCCAC	KHYQKWWRLYSELYLDEAKKLNWGKMTTAGSGKTVYLPLVFFFNRNPGLYLPLIALQYHEVRIDFDLASDFDTFLSTSVFKVWANYVYLDTEERRRFAQKGHEYLVEQLH	Uncultured Phycodna virus isolate OTU/M05-01 putative major capsid protein (MCP) gene, partial cds	EU086758.1	Viral GenBank	437	89	3e-120	295/330	331	Phycodnaviridae
OTU_328	vOTU_281	2	0.0015776	1	0	0	0	0	0	0	2	0	0	0	0	0	0	0	0	CAAGCACTACCAGAAGTGGTGGCGTCTGTACTCCGAGCTCTACCTCGATGAGGCCAAGAAGCTCAACTGGGGTAAGATGACCACTGCCGGCAGTGGCAAGACTGTCTATTTGCCCCTAGTCTTCTTTTTCAACAGAAATCCTGGACTTTATTTGCCACTAATTGCTCTGCAGTACCATGGACGGTGCGCATTCCGACTTTCGAGTTTAGCG	KHYQKWWRLYSELYLDEAKKLNWGKMTTAGSGKTVYLPLVFFFNRNPGLYLPLIALQYHGRCAFRLSSLA	Uncultured Phycodna virus isolate OTU/M05-01 putative major capsid protein (MCP) gene, partial cds	EU086758.1	Viral GenBank	264	89	2e-68	188/211	211	Phycodnaviridae
OTU_331	vOTU_282	2	0.0015776	2	0	0	0	0	0	1	1	0	0	0	0	0	0	0	0	TAAGCACTACCAGCGCTGGTGGCGTCTCTACTCCGAGCTTTACTTGGATGAGTCCAAGAAGGCTACTTGGGGTAAGATGACCACTGCCATGGACGGCAACACCGTGTATCTCCCCCTCATCTTCTTCTTCAACCGCAACCCCGGTCTTTACCTCCCCTCATCGCCCTCCAGTACCACGAGGTTCGCATCGATTTCGATCTTGCCTCTGACTTCGACACCTACCTGAACAAGAATGTTTTCAAGGTGTGGGCCAACTACATCTACCTCGACACCGAGGAGCGCCG	KHYQRWWRLYSELYLDESKKATWGKMTTAMDGNTVYLPLIFFFNRNPGLYLPSSPSSTTRFASISILPLTSTPT*TRMFSRCGPTTSTSTPRSA	Ostreococcus tauri virus RT-2011, complete genome	JN225873.1	Viral GenBank	365	89	1e-98	252/284	284	Phycodnaviridae
OTU_337	vOTU_283	2	0.0015776	2	0	0	0	1	0	0	0	1	0	0	0	0	0	0	0	CAAGCACTACCAGAAGTGGTGGCGTCTGTACTCCGAGCTCTACCTCGATGAGGCCAAGAAGCTCAACTGGGCTAAGATGACCACTGCCGGCAATGGCAAGACTGTCTATTTGCCCCTAGTCTTCTTTTTCAACAGAAATCCTGGGCTTTTTTGCCACTAATTGCTCTGCAGTACCACGAGGTCCGCATCGATTTCGACCTCGCGTCTGACTTTGATACCTTCCTCAGCACCTCTGTCCTCAAGGTGTGGGCCAACTACGTCTACCTTGACACCGAGGAGCGTCGCCGATTCGCCCAGAAGGGTCATGAGTACCTCATTGAGCAACTCCAC	KHYQKWWRLYSELYLDEAKKLNWAKMTTAGNGKTVYLPLVFFFNRNPGLFCH*LLCSTTRSASISTSRLTLIPSSAPLSSRCGPTTSTLTPRSVADSPRRVMSTSLSNS	Haptolina hirta virus isolate HhV_OF01 major capsid protein (MCP) gene, partial cds	KJ558370.1	Viral GenBank	419	94	7e-115	258/274	330	Phycodnaviridae
OTU_360	vOTU_284	2	0.0015776	1	2	0	0	0	0	0	0	0	0	0	0	0	0	0	0	CAAGCAGTACCAGAAGTGGTGGCGTCTGTACACCGAGCTTTACCTCGATGACTCGAAAAAAGCCACTTACGGTAAGACGACTTCCGGTATTTCCGGCAAGACTGTCTATTTGCCCCTATACTTCTTTTTCAACAGGAACCCCGGACTCTATTTGCCACTCATTGCATTGCAGTATCATGAGGTCAGGCTGGATTTCGATTTATCGGCGCACTTCGATGAGTGGCTCGACACCTCCACCTTCAAGGTCTGGGCTAACTACATCTACCTTGGCACCGAGGAGCGTCGCCGATTCGCCCAGAAGGGTCATGAGTACCTCGTCGAGCAATTCCAC	KQYQKWWRLYTELYLDDSKKATYGKTTSGISGKTVYLPLYFFFNRNPGLYLPLIALQYHEVRLDFDLSAHFDEWLDTSTFKVWANYIYLGTEERRRFAQKGHEYLVEQFH	Uncultured Phycodna virus isolate OTU/P06-04 putative major capsid protein (MCP) gene, partial cds	EU006619.1	Viral GenBank	253	77	6e-65	254/330	331	Phycodnaviridae
OTU_367	vOTU_285	2	0.0015776	1	0	0	0	0	0	0	0	0	0	0	0	2	0	0	0	CCGTCATTATGCTGAATGGAATAATATTTGGAATGAATTATCTACAGATGAATCGAAGGCGGTTGGTCTTAAATCTATGCAGTGTGATATCGGAACTGCCGGTGGTACAGGTGTTAACATGACTCAAGTTCCTCTTAATTTCTGGTTCTGTCGCAATCCTGGACTCGCTTTACCTTTGATTGCTCTTCAGTACCACGAAGTCAAACTTAAGTTTACATGGGGGACAACCACGGGTGATACTTCATCAACGTGCAAGGTAATGTGCGACTACATTTATCTTGACACCGATGAACGCCGTCGTTTGCTCAGGTTTCCCACGAATACCTCGTCGAGCAACTCCAC	RHYAEWNNIWNELSTDESKAVGLKSMQCDIGTAGGTGVNMTQVPLNFWFCRNPGLALPLIALQYHEVKLKFTWGTTTGDTSSTCKVMCDYIYLDTDERRRLLRFPTNTSSSNS	Megaviridae environmental sample clone WC5-23 major capsid protein gene, partial cds	KT445450.1	Viral GenBank	98.7	88	3e-18	68/77	342	Phycodnaviridae
OTU_374	vOTU_286	2	0.0015776	1	0	0	0	0	0	0	0	0	0	0	0	0	0	2	0	CAAGCACTACCAACGCTGGTGGCGTTTGTACTCCGAGCTTTACTTGGATGAGTCCAAGAAGGCTAACTGGGGTAAGATGACCACTGCGCTCACCGGTAAGACTGTGTACTTGCCTTTGATCTTCTTCTTCAACCGCAACCCAGGTTTGTACTTGCCATTGATTGCCCTTCAATACCACGAAGTGCGCATCGACTTCGATTTGGCGTCCACCTTCGACACCTACTTGAGCACCTCTGTGTTCAAGGTCTGGGCCAACTACG	KHYQRWWRLYSELYLDESKKANWGKMTTALTGKTVYLPLIFFFNRNPGLYLPLIALQYHEVRIDFDLASTFDTYLSTSVFKVWANY	Ostreococcus mediterraneus virus 1 isolate OmV1, complete genome	NC_028092.1	Viral GenBank	425	96	1e-116	250/260	260	Phycodnaviridae
OTU_378	vOTU_287	2	0.0015776	2	0	0	0	0	0	0	0	0	0	0	1	1	0	0	0	CAAGCACTACCAGATGTGGTGGCGTCTGTATTCCGAGCTTTACCTGGACGAGTCCAAGAAGGCTAACTGGGGTAAGATGACCTCGTCCGCCAACGGTGCCGAGAACTCCAAGGTGTTCCTCCCACTCGTATTCTTCTTCAACCGCAACGCCGGCCTTTACCTGCCACTGATCGCCCTCCAGTACCACGAGGTGCGCCTGGACATCGACCTGTCGAGCAAGTTCGACTCGTACCTTAAGACCTCGGGCTTCAAGGTGTGGGCCAACTACGTGTACCTCGACACTGAGGAGCGCCGCCGCTTCGCCCAGAAGGGCCACGAGTACCTCATCGAGCAACTCCAC	KHYQMWWRLYSELYLDESKKANWGKMTSSANGAENSKVFLPLVFFFNRNAGLYLPLIALQYHEVRLDIDLSSKFDSYLKTSGFKVWANYVYLDTEERRRFAQKGHEYLIEQLH	Micromonas sp. RCC1109 virus MpV1, complete genome	NC_014767.1	Viral GenBank	358	84	2e-96	284/339	340	Phycodnaviridae
OTU_381	vOTU_288	2	0.0015776	1	0	0	0	0	0	0	0	0	0	0	0	0	2	0	0	CAGGCACTACCAGAGGTGGTGGAGGTTGTATTCCGAGCTTTACCTAACTGACTCTAAAAAGGCAAACTGGGCCAAACTCACAACCGCCAACAGCTACGGTGCAATTGGATCCGTATTCCTTCCTCTCATCTTCTTCTTTAACCGTAACCCCGGACTCTACCTACCTCTCATTGCTCTTCAGTACCATGAAGTTCGTCTTGATTTTGACCTTGCATCAAATTATTCATCTTACTTTGGAAGTACCG	RHYQRWWRLYSELYLTDSKKANWAKLTTANSYGAIGSVFLPLIFFFNRNPGLYLPLIALQYHEVRLDFDLASNYSSYFGST	Uncultured phycodnavirus clone 399-M4.18 major capsid protein gene, partial cds	KF008104.1	Viral GenBank	257	86	3e-66	190/222	245	Phycodnaviridae
OTU_383	vOTU_289	2	0.0015776	2	0	0	0	0	0	0	1	0	0	1	0	0	0	0	0	CAAGCACTACCAAAAGTGGTGGCGTTTGTACTCCGAGTTGTACCTTGACGAAGCCAAGAAGTCCAACTACGGTAAGATGACCACCGCGGTCGAAGCCGGTAAGAAGATCTTCTTGCCACTCATCTTCTTCTTCAACCGCAACCCAGGTTTGGCGCTTCCATTGATCGCCCTCCAATACCACGAAGTCCGCCTCGACTTCGACTTGTCGTCTACCTTCGAATCTGTTACCGACAAGACCTTCAAGGTGTGGGCCAACTACATCTACCTCGACACCGAAGAGCGCCGCCGATTCGCGCAAAAGGGTCACGAATACCTCATTGAGCAGCTCCAC	KHYQKWWRLYSELYLDEAKKSNYGKMTTAVEAGKKIFLPLIFFFNRNPGLALPLIALQYHEVRLDFDLSSTFESVTDKTFKVWANYIYLDTEERRRFAQKGHEYLIEQLH	Ostreococcus mediterraneus virus 1 isolate OmV1, complete genome	NC_028092.1	Viral GenBank	295	80	2e-77	268/334	331	Phycodnaviridae
OTU_390	vOTU_290	2	0.0015776	1	0	0	2	0	0	0	0	0	0	0	0	0	0	0	0	CAAGCACTACCAGCGTTGGTGGCGTTTGTACGCCGAGCTTTACCTCAATGACGCCAAGAAGGGTGAGTGGGGTAAGATGACCTCCAAGGAGGGCAACGTTGACGGCTCGGCGGTCATGCTCCCCCTTATCTTCTTCTTCAATCGCAACCCGGGTCTCTTCCTCCCCCTCATTGCCCTTCAGTATCACGAGGTCCGCCTCGACTTCGACCTTTCGTCTGAGTATGATACCTACCTCCAGACCTCTGGTCTTAAGGTGTGGGGTAACTACGTGTACCTTGACACTGAGGAGCGCCGTCGTTTCGCCCAGAAGGGTCACGAGTACCTCATCGAACAACTCCAC	KHYQRWWRLYAELYLNDAKKGEWGKMTSKEGNVDGSAVMLPLIFFFNRNPGLFLPLIALQYHEVRLDFDLSSEYDTYLQTSGLKVWGNYVYLDTEERRRFAQKGHEYLIEQLH	Ostreococcus tauri virus RT-2011, complete genome	JN225873.1	Viral GenBank	309	80	9e-82	276/343	340	Phycodnaviridae
OTU_392	vOTU_291	2	0.0015776	1	0	0	0	0	0	0	0	0	0	0	0	0	2	0	0	CAAGCACTACCAAAAGTGGTGGCGTTTGTACGACAACTTGCAACACGATGAAGCCAAGAAGTCGACCTACGCGAAGATGACTACTGCCCAAGGTGGTAAGACTGTCTACCTTCCACTCCTCTTCTTCTTCAACCGCAACCCAGGTTTGTATTTGCCATTGATTGCCCTTCAATACCACGAAGTGCGCATTGACATCGATTTGGCGAGCGACTTCGACAGCTTCCTTAACACCCAGACCTTCAAGGTCTGGGCCAACTACATCTACCTCGACACCGAGGAACGCCGACGCTTCGCGCAAAAGGGCCACGAATACCTCATCGAGCAGCTCCAC	KHYQKWWRLYDNLQHDEAKKSTYAKMTTAQGGKTVYLPLLFFFNRNPGLYLPLIALQYHEVRIDIDLASDFDSFLNTQTFKVWANYIYLDTEERRRFAQKGHEYLIEQLH	Ostreococcus mediterraneus virus 1 isolate OmV1, complete genome	NC_028092.1	Viral GenBank	307	81	3e-81	266/330	331	Phycodnaviridae
OTU_399	vOTU_292	2	0.0015776	1	0	0	0	0	0	0	0	0	0	0	2	0	0	0	0	CAAGCACTACCAGAGGTGGTGGCGTCTGTACTCCGAGCTCTACCTCGATGAGGCCAAGAAGCTCAACTGGGGTAAGATGACCACTGCGGCGGACACCGGTACTGATACTGGTACTGTCTACCTCCCCCTTATTTTCTTCTTTAACAGGAATCCTGGACTTGCCCTCCCACTAATTGCCCTGCAGTACCATGAGGTGCGCATCGATTTCGATTTAGCGTCTAACTTCACCACCTACCTCAGTACGTCCGTCTTCAAGGTGTGGGCTAACTACATCTACCTTGACACTGAGGAGCGTCGCCGATTCGCCCAGAAGGGTCATGAGTACCTCATCGAGCAGCTCCAC	KHYQRWWRLYSELYLDEAKKLNWGKMTTAADTGTDTGTVYLPLIFFFNRNPGLALPLIALQYHEVRIDFDLASNFTTYLSTSVFKVWANYIYLDTEERRRFAQKGHEYLIEQLH	Uncultured Phycodna virus isolate OTU/P06-04 putative major capsid protein (MCP) gene, partial cds	EU006619.1	Viral GenBank	416	87	9e-114	297/342	343	Phycodnaviridae
OTU_402	vOTU_293	2	0.0015776	1	0	0	0	0	0	2	0	0	0	0	0	0	0	0	0	CAAGCACTACCAGAAGTGGTGGCGTTTGTACGACAACTTGCAACACGATGAAGCCAAGAAGTCGACCTACGCGAAGATGACTACTGCCCAAGGTGGTAAGACTGTCTACCTTCCACTCCTCTTCTTCTTCAACCGCAACCCCGGTCTCTACCTCCCCCTCATCGCCCTCCAGTACCACGAGGTCCGCATCGACTTCGACCTCGCGTCCGACATGGAGACCTTCCTCAACAAGTCCGTCTTCAAGGTGTGGGCCAACTACGTCTACCTTGACACCGAGGAGCGTCGCCGATTCGCCCAGAAGGGTCATGAGTACCTCG	KHYQKWWRLYDNLQHDEAKKSTYAKMTTAQGGKTVYLPLLFFFNRNPGLYLPLIALQYHEVRIDFDLASDMETFLNKSVFKVWANYVYLDTEERRRFAQKGHEYL	Micromonas pusilla virus PL1, *** SEQUENCING IN PROGRESS ***, 2 unordered pieces	HQ633072.1	Viral GenBank	376	86	7e-102	273/316	317	Phycodnaviridae
OTU_413	vOTU_294	2	0.0015776	1	0	0	0	0	0	2	0	0	0	0	0	0	0	0	0	CAAGCACTACCAGAAGTGGTGGCGTCTGTACTCCGAGCTCTACCTCGATGAGGCCAAGAAGCTCAACTGGGGTAAGATGACCACTGCCGGCAGTGGCAAGACTGTCTATTTGCCCCTAGTCTTCTTTTTCAACAGAAATCCTGGACTCTATTTGCCACTCATTGCATTGCAGTATCATGAGGTCAGGCTGGATTTCGATTTATCGGCGCACTTCGATGAGTGGCTCGACACCTCCACCTTCAAGGTCTGGGCTAACTACATCTACCTTGACACTGAGGAGCGTCGCCGATTCGCCCAGAAGGGTCATGAGTACCTCATCGAGCAACTCCAC	KHYQKWWRLYSELYLDEAKKLNWGKMTTAGSGKTVYLPLVFFFNRNPGLYLPLIALQYHEVRLDFDLSAHFDEWLDTSTFKVWANYIYLDTEERRRFAQKGHEYLIEQLH	Uncultured Phycodna virus isolate OTU/M05-01 putative major capsid protein (MCP) gene, partial cds	EU086758.1	Viral GenBank	356	84	7e-96	277/330	331	Phycodnaviridae
OTU_471	vOTU_295	2	0.0015776	1	2	0	0	0	0	0	0	0	0	0	0	0	0	0	0	CAAGCACTACCAGAAGTGGTGGCGTCTGTACTCCGAGCTCTACCTCGATGAGGCCAAGAAGCTCAACTGGGGTAAGATGACCACTGCCGGCAATGGCAAGACTGTCTATTTGCCCCTAGTCTTTTTCTTTAACCGCAATCCTGGACTTTACCTCCCACTAATTGCTCTGCAGTACCATGAGGTGCGCATCGATTTCGACCTCGCGGCTGATTTCAGCACCTTCCTCAGCACCTCTGTCTTCAAGGTGTGGGCCAACTACGTCTACCTTGACACCGAGGAGCGTCGCCG	KHYQKWWRLYSELYLDEAKKLNWGKMTTAGNGKTVYLPLVFFFNRNPGLYLPLIALQYHEVRIDFDLAADFSTFLSTSVFKVWANYVYLDTEERR	Uncultured Phycodna virus isolate OTU/M05-01 putative major capsid protein (MCP) gene, partial cds	EU086758.1	Viral GenBank	430	94	3e-118	265/283	288	Phycodnaviridae
OTU_480	vOTU_296	2	0.0015776	1	2	0	0	0	0	0	0	0	0	0	0	0	0	0	0	CAAGCACTACCAACGCTGGTGGCGTTTGTACTCCGAGCTTTACTTGGATGAAGCCAAGAAGGCTAACTGGGCGAAGATGACCACTGCTAAAACCGGTAACACCGTGTATCTCCCTTTGATCTTCTTTTTCAACCGGAATCCAGGTTGTACTTGCCCCTCATCGCGTTGCAGTATCACGAAGTCCGCATCGACTTCGATTTGACCAGCACCTTCTCCACCTACTTGAGCACCTCCGTGTTCAAGGTCTGGGCGAACTACGTGTACTTGGACACCGAAGAGCGTCGCCGATTCGCGCAAAAGGGTCACGAGTACCTCATTGAACAACTCCAC	KHYQRWWRLYSELYLDEAKKANWAKMTTAKTGNTVYLPLIFFFNRNPGCTCPSSRCSITKSASTSI*PAPSPPT*APPCSRSGRTTCTWTPKSVADSRKRVTSTSLNNS	Ostreococcus lucimarinus virus OlV4, *** SEQUENCING IN PROGRESS ***, 49 unordered pieces	JF974316.1	Viral GenBank	569	99	6e-160	322/325	330	Phycodnaviridae
OTU_489	vOTU_297	2	0.0015776	1	0	0	0	0	0	0	0	2	0	0	0	0	0	0	0	CAAGCACTACCAGAAGTGGTGGCGTTTGTACACCGAGCTTTACTTGGATGAGGCCAAGAAGGCTAACTGGGGTAAGATGACCTCGGCGGGCTACGGTGAGACCGTCTACCTCCCCCTCATCTTCTTCTTCAACCGCAACCCCGGTCTCTACCTGCCCCTCACTGCCCTCCAGTACCACGAGGTCCGCATCGACTTCGACCTCGCGTCCGACATGGAGACCTTCCTCAACAAGTCCGTCTTCAAGGTGTGGGCGAACTACATCTACCTCGACACCGAGGAGCGTCGCCGCTTCGCGCAGAAGGGTCACAAGTACCTCATCGAACAGCTCCAC	KHYQKWWRLYTELYLDEAKKANWGKMTSAGYGETVYLPLIFFFNRNPGLYLPLTALQYHEVRIDFDLASDMETFLNKSVFKVWANYIYLDTEERRRFAQKGHKYLIEQLH	Micromonas pusilla virus PL1, *** SEQUENCING IN PROGRESS ***, 2 unordered pieces	HQ633072.1	Viral GenBank	482	92	7e-134	305/330	331	Phycodnaviridae
OTU_493	vOTU_298	2	0.0015776	1	0	0	0	0	0	0	0	2	0	0	0	0	0	0	0	CAAGCACTACCAGAAGTGGTGGCGCATGTACTCCGAGCTCTACCTTGACGAGTCCAAGAAGCTCAACTGGGGTAAGATGACTACTGGCAAGAGCGGTAAGACTGTCTATTTACCCCTCATTTTCTTTTTTAACAGAAATCCTGGGCTTTTTTGCCACTAATTGCTCTGCAGTACCACGAGGTCCGCATCGATTTCGACCTCGCGGCTGATTTCAGCACCTTCCTCAGCACCTCTGTCTTCAAGGTGTGGGCCAACTACGTCTACCTTGACACTGAGGAGCGTAGGCGATTTGCGCAGAAGGGCCACGAGTACCTCATCGAGCAATTCCAC	KHYQKWWRMYSELYLDESKKLNWGKMTTGKSGKTVYLPLIFFFNRNPGLFCH*LLCSTTRSASISTSRLISAPSSAPLSSRCGPTTSTLTLRSVGDLRRRATSTSSSNS	Uncultured Phycodna virus isolate OTU/M05-01 putative major capsid protein (MCP) gene, partial cds	EU086758.1	Viral GenBank	416	88	8e-114	291/330	330	Phycodnaviridae
OTU_497	vOTU_299	2	0.0015776	2	0	1	0	0	0	0	0	1	0	0	0	0	0	0	0	CCGTCAATATGGTGACTGGATGCACATCTGGAACCAACTTACCCTTACATCCGAACAACAACGCGGATACTACAAGATGGTTGGTAATACCACCCAACTTACATTCATCACTGATCCTTCTTTCAATGATGTTGACGGACCATGTGAGTCTAACGCTCCTCGTCAAGTCTGTGCTCCACGTAACGCTCTTCCTGAGACTACTCTTTACGTTCCTCTTCAATTCTGGTACTGCCGTAACCCAGGACTTGCTCTTCCTTTAATCGCCCTTCAATATCACGAAGTCAAGATCAATCTTGATATCCGTCCTATTGATGAATGTTTATGGGCTGTCAGCTCCCTCACATGCGAAACCTCTAAGAAGGGTGTCAAGGTCACAACTGCCTATAACCAATCTCTTGTC	RQYGDWMHIWNQLTLTSEQQRGYYKMVGNTTQLTFITDPSFNDVDGPCESNAPRQVCAPRNALPETTLYVPLQFWYCRNPGLALPLIALQYHEVKINLDIRPIDECLWAVSSLTCETSKKGVKVTTAYNQSLV	Megaviridae environmental sample clone WC1-8 major capsid protein gene, partial cds	KT445317.1	Viral GenBank	598	96	2e-168	352/366	400	Mimiviridae
OTU_499	vOTU_300	2	0.0015776	2	0	0	0	1	0	0	0	1	0	0	0	0	0	0	0	CAAACACTACCGGAAGTGGTGGCGCATGTACTCCGAGCTCTACCTCGATGAGTCCAAGAAGGCCACTTGGGGTAAGATGACCACTGCGGGTGACGGCAGGACTGTCTACCTCCCCCTTATTTTCTTCTTTAACAGGAATCCTGGACTTGCCCTCCCACTAATTGCTCTGCAGTACCATGAGGTGCGCATCGATTTCGATTTAGCGTCTAACTTCACCACCTACCTCAACGCGTCTGTCTTCAAGGTCTGGGCTAATTACATTACCTCGACACTGAGGACGTAGGCGTTTGCCAGAAGGGTCACGAGTACCTCATCGAGCAGTTCCAC	KHYRKWWRMYSELYLDESKKATWGKMTTAGDGRTVYLPLIFFFNRNPGLALPLIALQYHEVRIDFDLASNFTTYLNASVFKVWANYITSTLRT*AFARRVTSTSSSSS	Uncultured Phycodna virus isolate OTU/P06-04 putative major capsid protein (MCP) gene, partial cds	EU006619.1	Viral GenBank	464	92	2e-128	304/330	327	Phycodnaviridae
OTU_500	vOTU_301	2	0.0015776	1	0	0	0	0	0	0	0	0	0	0	0	0	0	0	2	CAGGCACTACCAGAGGTGGTGGAGGCTTTACTCTGAGCTTTACCTCAATGACTCCAAGAAGGCAAATTGGGCCAAGCTCACAACCGCCAACTGCTTCGGTGCAGCTGGATCCGTATTCCTACCCCTTGTGTTCTTCTTCAACCGCAACCCCGGGCTTTACCTACCTCTCATTGTTCTTCAGTACCATGAGGTCCGTCTTGATTTTGATCTTGCATCCAACTACGCTACTTATTTCTCCACCAACGCTCCTCGCGTGTGGGGTAACTACGTGTTCCTCGACACTGAGGAGCGCAGGCGCTTTGCCCAGAAGCCTCATGAGTACCTCATCGAACAGCTCCAC	RHYQRWWRLYSELYLNDSKKANWAKLTTANCFGAAGSVFLPLVFFFNRNPGLYLPLIVLQYHEVRLDFDLASNYATYFSTNAPRVWGNYVFLDTEERRRFAQKPHEYLIEQLH	Uncultured phycodnavirus clone 399-M4.18 major capsid protein gene, partial cds	KF008104.1	Viral GenBank	381	85	2e-103	288/339	340	Phycodnaviridae
OTU_510	vOTU_302	2	0.0015776	1	0	0	0	0	0	2	0	0	0	0	0	0	0	0	0	CAAGCACTACCAGAAGTGGTGGCGTCTGTACTCCGAGCTCTACCTTGATGAGTCCAAGAAGCTCAACTGGGGTAAGATGACCACTGCGGGTAACGGCAAGACTGTCTACCTCCCCCTCGTCTTCTTCTTCAACCGTAACCCAGGTCTCTACCTCCCCTCATCGCCCTCCAGTACCACGAGGTCCGCATCGACTTCGACCTCGCCTCCGACATGGAGACCTTCCTCAACAAGTCCGTCTTCCGGGTGTGGGCGAACTACATCTACCTCGACACCGAGGAGCGTCGCCGCTTCGCGCAGAAGGGTCACGAGTACCTCGTCGAGCAGTTCCAC	KHYQKWWRLYSELYLDESKKLNWGKMTTAGNGKTVYLPLVFFFNRNPGLYLPSSPSSTTRSASTSTSPPTWRPSSTSPSSGCGRTTSTSTPRSVAASRRRVTSTSSSSS	Micromonas pusilla virus PL1, *** SEQUENCING IN PROGRESS ***, 2 unordered pieces	HQ633072.1	Viral GenBank	497	94	3e-138	309/330	330	Phycodnaviridae
OTU_520	vOTU_303	2	0.0015776	2	0	0	0	0	0	0	1	0	0	0	0	1	0	0	0	CAAGCACTACCAGAAGTGGTGGCGCATGTACTCCGAGCTCTACCTCGATGAGGCCAAGAAGGCCACTTGGGGTAAGATGACCACTGCGGGTGACGGCAAGACTGTCTACCTCCCCCTTATTTTCTTCTTTAACAGGAATCCTGGACTTGCCCTCCCACTAATTGCTCTGCAGTACCATGAGGTCCGTATCGATTTCGATTTAGCGTCTAACTTCGACACCTACCTCAATACCTCCGTCTTCAAGGTGTGGGCCAACTACGTCTACCTTGACACCGAGGAGCGTCGCCGATTCGCCCAGAAGGGTCATGAGTACCTCATCGAGCAACTCCAC	KHYQKWWRMYSELYLDEAKKATWGKMTTAGDGKTVYLPLIFFFNRNPGLALPLIALQYHEVRIDFDLASNFDTYLNTSVFKVWANYVYLDTEERRRFAQKGHEYLIEQLH	Uncultured Phycodna virus isolate OTU/P06-04 putative major capsid protein (MCP) gene, partial cds	EU006619.1	Viral GenBank	491	93	1e-136	307/330	331	Phycodnaviridae
OTU_521	vOTU_304	2	0.0015776	1	2	0	0	0	0	0	0	0	0	0	0	0	0	0	0	CAAGCACTACCAGAAGTGGTGGCGTCCGTACTCCGAGCTCTACCTCGATGAGGCCAAGAAGCTCAACTGGGGTAAGATGACCACTGCCAAGACCGGTAAGACTGTGTACTTGCCTTTGATCTTCTTCTTCAACCGCAACCCAGGTTTGTACTTGCCATTGATTGCCCTTCAATACCACGAAGTGCGCATCGACTTTGACTTGACCTCCACTTTCGACACCTACTTGAGCACCTCCGTGTTCAAGGTCTGGGCGAACTACGTGTACCTCGACACTGAGGAACGCCGACGCTTCGCGCAAAAGGGTCACGAATACCTCATTGAACAACTCCAC	KHYQKWWRPYSELYLDEAKKLNWGKMTTAKTGKTVYLPLIFFFNRNPGLYLPLIALQYHEVRIDFDLTSTFDTYLSTSVFKVWANYVYLDTEERRRFAQKGHEYLIEQLH	Ostreococcus mediterraneus virus 1 isolate OmV1, complete genome	NC_028092.1	Viral GenBank	446	90	5e-123	297/330	331	Phycodnaviridae
OTU_524	vOTU_305	2	0.0015776	2	0	1	0	0	0	0	1	0	0	0	0	0	0	0	0	CAAACACTACCAACGTTGGTGGCGCCTATACTCCGAGCTTTACCTAGATGAGGCCAAGAAAGCCAACTGGAGTAAGATGACATCAGCGCCAAATAACACGGCGGGTGATAAAGTATACCTTCCACTTCTATCTTCTTCTTCAACCGTCAACCCCAGGACTATTTCTACCCCTCATTGCCCTCCAGTACCACGAGGTCCGTCTCGACATTGATCTATCTGATGACTACACTTCTTCAAATTTCACCGGTCTTAAAGTGTGGGCCAACTACGTGTTCCTTGACACAGAGGAGCGCCGTCGCTTTGCCCAG	KHYQRWWRLYSELYLDEAKKANWSKMTSAPNNTAGDKVYLPLLSSSSTVNPRTISTPHCPPVPRGPSRH*SI**LHFFKFHRS*SVGQLRVP*HRGAPSLCP	Micromonas sp. RCC1109 virus MpV1, complete genome	NC_014767.1	Viral GenBank	176	74	1e-41	232/315	308	Phycodnaviridae
OTU_525	vOTU_306	2	0.0015776	1	0	0	0	2	0	0	0	0	0	0	0	0	0	0	0	CAAGCACTACCAAAAGTGGTGGCGTTTGTACTCCGAGCTTTACTTGGATGAAGCCAAGAAGGCTACTTACGCCAAGATGACCACCGCGATTACCGGTAACACCGTGTATTTGCCACTCATCTTCTTCTTCAACCGCAACCCAGGCCTCTACTTGCCATTGATTGCGCTCCAATACCACGAAGTCCGCATCGACATCGATTTGGCGTCTGACTTCTCCACCTACTGTAACACCGACACCTTCAAGGTCTGGG	KHYQKWWRLYSELYLDEAKKATYAKMTTAITGNTVYLPLIFFFNRNPGLYLPLIALQYHEVRIDIDLASDFSTYCNTDTFKVW	Ostreococcus lucimarinus virus OlV1, complete genome	NC_014766.1	Viral GenBank	295	86	1e-77	216/251	251	Phycodnaviridae
OTU_542	vOTU_307	2	0.0015776	1	0	0	0	0	0	0	0	0	0	2	0	0	0	0	0	CAAGCACTACCAGAAGTGGTGGCGTTTGTACACCGAGCTTTACTTGGATGAGGCCAAGAAGGCTAACTGGGGTAAGATGACCTCGGCGGGCTACGGTAAGACCGTCTACCTCCCCCACATCTTCTTCTTCAACCGCAACCCCGGTCTCTACCTGCCCCTCATTGCCCTCCAGTACCACGAGGTCCGCATTGACATCGACCTCGCGTCGGACATGGCGACCTTCGTCAACCCCTCCGTCTTCAAGGTCTGGGCCAACTACGTGTACCTCGACACCGAGGAGCGCCGCCGCTTCGCCCAGAAGGGCCACGAGTACCTCGTCGAACAGCTCCAC	KHYQKWWRLYTELYLDEAKKANWGKMTSAGYGKTVYLPHIFFFNRNPGLYLPLIALQYHEVRIDIDLASDMATFVNPSVFKVWANYVYLDTEERRRFAQKGHEYLVEQLH	Ostreococcus tauri virus RT-2011, complete genome	JN225873.1	Viral GenBank	435	89	9e-120	297/332	331	Phycodnaviridae
OTU_548	vOTU_308	2	0.0015776	2	0	0	0	0	0	0	0	1	0	0	0	0	1	0	0	TATCCACCGCTGGAACCTCAGGTGGCGTTGGTCAGGAAGCATTATCCGGTAATACATTAAGCCAGAGACGCTCATATAACCATCTTGGAACAAATTTGGCAGCCGCAGCCCTTGGCGCCCCAACAAATATCAGTGTTCCACTTCAGTTCTGGTTTTGCCGCAATCCAGGACTTGCTCTTCCACTAATTGCTCTTCAATATCACGAAGTCAAAGTATCTGTTACTTCACCAGTGCTGCTGCTAACATTGCCCAGGCGACAATTGGAACACCAAACACAACTTTATTTGTAGACTACATCTACCTTGATACTGACGAAAGACGTAGATTCGCTCAACAGTCACACGAATACCTCGTTGAACAACTCCAC	IHRWNLRWRWSGSIIR*YIKPETLI*PSWNKFGSRSPWRPNKYQCSTSVLVLPQSRTCSSTNCSSISRSQSICYFTSAAANIAQATIGTPNTTLFVDYIYLDTDERRRFAQQSHEYLVEQLH	Uncultured Phycodna virus isolate OTU/P06-03 putative major capsid protein (MCP) gene, partial cds	EU006618.1	Viral GenBank	140	73	1e-30	177/241	367	Phycodnaviridae
OTU_560	vOTU_309	2	0.0015776	1	0	0	2	0	0	0	0	0	0	0	0	0	0	0	0	CAAGCACTACCAGAAGTGGTGGCGTCTGTACTCCGAGCTCTACCTCGATGAGGCCAAGAAGCTCAACTGGGGTAAGATGACCACTGCCGGCAGTGGCAAGACTGTCTATTTGCCCCTAGTCTTCTTTTTCTAACAGAAATACCTGGACTTTATTTTGCCACCTAATTGCTCTGCAGTACCACGAGGCCGCATCGACTTTCGACCTCGCGGCG	KHYQKWWRLYSELYLDEAKKLNWGKMTTAGSGKTVYLPLVFFF*QKYLDFILPPNCSAVPRGRIDFRPRG	Uncultured Phycodna virus isolate OTU/M05-01 putative major capsid protein (MCP) gene, partial cds	EU086758.1	Viral GenBank	246	89	5e-63	180/203	212	Phycodnaviridae
OTU_562	vOTU_310	2	0.0015776	1	0	2	0	0	0	0	0	0	0	0	0	0	0	0	0	CAAGCACTACCAGAAGTGGTGGCGTCTGTACTCCGAGCTCTACCTTGATGAGTCCAAGAAGGCCACTTGGGGTAAGGATGACCACTGCCGCGGATACCGGTGTCGGCACTGGTCGCGGTGTACCTCCCCTCGTCTTCTTCTTCAACCGTAACCCACGGTCTCTACCTCCCCCTCATCGCCCTCCAGTACCACGAGGTCCGCATTGATTTCGACCTCGCGTCCGACTTCTCCACTTACCTCAATACCGAC	KHYQKWWRLYSELYLDESKKATWGKDDHCRGYRCRHWSRCTSPRLLLQP*PTVSTSPSSPSSTTRSALISTSRPTSPLTSIP	Micromonas pusilla virus PL1, *** SEQUENCING IN PROGRESS ***, 2 unordered pieces	HQ633072.1	Viral GenBank	246	86	6e-63	194/226	249	Phycodnaviridae
OTU_569	vOTU_311	2	0.0015776	1	0	2	0	0	0	0	0	0	0	0	0	0	0	0	0	CAAGCACTACCAGAAGTGGTGGCGTCTGTACTCCGAGCTCTACCTCGATGAGGCCAAGAAGCTCAACTGGGGTAAGATGACCACTGCCGGCAGTGGCAAGACTGTCTACCTCCCCCTTATTTTCTTCTTTAACAGGAATCCTGGACTTGCCCTCCCACTAATTGCTCTGCAGTACCATGAGGTGCGCATCGATTTCGATTTAGCGTCTAACTTCACCACCTACCTCAACGCGTCTGTCTTCAAGGTCTGGGCTAATTACATTTACCTCGACACTGAGGAACGTAGGCGTTTTACCCAGAAGGGTCACGAGTACCTCGTCGAACAGCTCCAC	KHYQKWWRLYSELYLDEAKKLNWGKMTTAGSGKTVYLPLIFFFNRNPGLALPLIALQYHEVRIDFDLASNFTTYLNASVFKVWANYIYLDTEERRRFTQKGHEYLVEQLH	Uncultured Phycodna virus isolate OTU/P06-04 putative major capsid protein (MCP) gene, partial cds	EU006619.1	Viral GenBank	452	90	1e-124	298/330	331	Phycodnaviridae
OTU_574	vOTU_312	2	0.0015776	1	2	0	0	0	0	0	0	0	0	0	0	0	0	0	0	CAAGCACTACCAGAAGTGGTGGCGTCTGTACTCCGAGCTCTACCTCGATGAGGCCAAGAAGCTCAACTGGGGTAAGATGACCACTGCCGGCAATGGCAAGACTGTCTATTTGCCCCTAGTCTTTTTCTTTAACCGCAATCCTGGACTTTACCTCCCACTAATTGCTCTGCAGTACCATGAGGTGCGCATCGATTTCGATTTAGCGTCTAACTTCACCACCTACCTCAACGCGTCTGTCTTCAAGGTCTGGGCCAACTACGTGTACCTTGACACTGAGGAACGTAGGCGTTTTGCCCAGAAGGGTCACGAGTACCTCGTCGAACAGCTCCAC	KHYQKWWRLYSELYLDEAKKLNWGKMTTAGNGKTVYLPLVFFFNRNPGLYLPLIALQYHEVRIDFDLASNFTTYLNASVFKVWANYVYLDTEERRRFAQKGHEYLVEQLH	Uncultured Phycodna virus isolate OTU/M05-01 putative major capsid protein (MCP) gene, partial cds	EU086758.1	Viral GenBank	497	93	3e-138	308/330	331	Phycodnaviridae
OTU_577	vOTU_313	2	0.0015776	1	0	0	0	0	0	0	0	0	0	0	0	0	0	0	2	CAAGCAGTACCAGAAGTGGTGGCGTCTGTATTCCGAGCTGTGCCTCGACAAGTGCAAGCGCAGCCAGTACGCCAAGATGACGACCAACTCCACCGGTGCGGCGGGCAAGGTTTACCTGCCGCTGCTCTTCTTCTTCAACCGCAACCCGGGCCTGTACCTGCCTCTGATTGCTCTGCAGTACCACGAGGTCCGTCTGGACTTTGACCTCGCGTCCACCTTCGGTACCTACCTCGACACCTCCGTGTTCAAGGTCTGGGCCAACTACGTCTACCTTGACACTGAGGAGCGTCGTCGTTTTGCGCAGAAGGGCCACGAGTACCTCGTCGAGCAACTCCAC	KQYQKWWRLYSELCLDKCKRSQYAKMTTNSTGAAGKVYLPLLFFFNRNPGLYLPLIALQYHEVRLDFDLASTFGTYLDTSVFKVWANYVYLDTEERRRFAQKGHEYLVEQLH	Micromonas sp. RCC1109 virus MpV1, complete genome	NC_014767.1	Viral GenBank	280	78	4e-73	269/344	337	Phycodnaviridae
		126775			7202	2609	6294	1997	9676	5371	1696	4699	13711	15317	18308	15972	13576	7348	2999

## Sheet: OTUtab_Virus_97%NoSign_RAREFIED
Old_OTU_ID	NEW_vOTU_ID	Sum_Seqs	%Total_Reads	Frequency	MAR.10	APR.10	MAY.10	JUN.10	AUG.10	SEP.10	OCT.10	NOV.10	DEC.10	JAN.11	FEB.11	MAR.11	APR.11	MAY.11	JUN.11	DNA sequence	AA sequence	Viroblast Taxonomy	Subject	Subject source	Score	Percentage	Expect	Identities	Max sequence length	Phylogenetic Taxonomy
OTU_528	vOTU_001	13637	53.6046	14	284	488	18	221	0	128	931	1033	1644	1656	1670	1658	1667	1584	655	CAAGCACTACCAGAAGTGGTGGCGCATGTACTCCGAGCTCTACCTCGATGAGTCCAAGAAGGCCACTTGGGGTAAGATGACCACTGCGGGTAACGGCAAGACTGTCTACCTCCCCCTCGTCTTCTTCTTCAACCGTAACCCAGGTCTCTACCTCCCCTCATCGCCCTCCAGTACCACGAGGTCCGCATTGATTTCGACCTCGCGTCCGACTTCGGTAACTACCTCGACACACAGACCTTCAAGGTCTGGGCCAACTACGTGTACCTCGACACCGAGGAGCGTCGTCGCTTCGCGCAGAGGGTCACGAGTACCTCA	KHYQKWWRMYSELYLDESKKATWGKMTTAGNGKTVYLPLVFFFNRNPGLYLPSSPSSTTRSALISTSRPTSVTTSTHRPSRSGPTTCTSTPRSVVASRRGSRVP	Micromonas sp. RCC1109 virus MpV1, complete genome	NC_014767.1	Viral GenBank	425	90	2e-116	286/317	315	Phycodnaviridae
OTU_434	vOTU_003	3805	14.9568	12	300	470	944	1112	5	31	51	89	5	0	0	0	8	9	781	CAAGCACTACCAGAAGTGGTGGCGCATGTACTCCGAGCTCTACCTCGATGAGTCCAAGAAGGCCACTTGGGGTAAGATGACCACTGCGGGTGACGGCAAGACTGTCTACCTCCCCCTTATTTTCTTCTTTAACAGGAATCCTGGACTTGCCCTCCCACTAATTGCTCTGCAGTACCATGAGGTGCGCATCGATTTCGATTTAGCGTCTGACTTTGATACCTTCCTCAGCACCTCTGTCTTCAAGGTGTGGGCCAACTACGTCTACCTTGACACTGAGGAGCGTAGGCGATTTGCGCAGAAGGGCCACGAGTACCTCGTCGAACAGCTCCAC	KHYQKWWRMYSELYLDESKKATWGKMTTAGDGKTVYLPLIFFFNRNPGLALPLIALQYHEVRIDFDLASDFDTFLSTSVFKVWANYVYLDTEERRRFAQKGHEYLVEQLH	Uncultured Phycodna virus isolate OTU/P06-04 putative major capsid protein (MCP) gene, partial cds	EU006619.1	Viral GenBank	491	93	1e-136	307/330	331	Phycodnaviridae
OTU_515	vOTU_002	2836	11.1478	4	0	0	0	0	1681	1148	2	5	0	0	0	0	0	0	0	CCGTCAGTATGGTGATTGGATGCACATCTGGAACCAACTTACCCTCTCCAATGAGCAGAAGGATGGCTACAACAAGATGATCGGAAACACCACCCAGCTTACCTACATCACCGATCCTGGATTCGCCAATGTGTCTGGACCTTGCGCTGCCGCTGGTGGACCTTCCCAGGTGTGCGCTCCCCGTAATGCTCTTCCTGAGACTACCCTTTACGTGCCCCTTCAGTTCTGGTTTTTGCCG	RQYGDWMHIWNQLTLSNEQKDGYNKMIGNTTQLTYITDPGFANVSGPCAAAGGPSQVCAPRNALPETTLYVPLQFWFLP	Megaviridae environmental sample clone Q1-B-21 major capsid protein gene, partial cds	KT445734.1	Viral GenBank	215	84	1e-53	171/204	238	Mimiviridae
OTU_052	vOTU_004	943	3.70676	7	867	66	6	1	0	0	0	1	0	1	0	1	0	0	0	TCGCCAGTACGGTGATTGGATGCACATCTGGAACCAGCTCACTCTGACCGTGGACCAGCGCTCCGGCTACTTTGCCATGATCGGCAACACCACTCAGTTGACTTACATCACCGACCCCTCTTTTAACGATGTTGACGGTCCTTGCCAGGCCACCGCCCCCCGTCAGGTGTGCGCTCCCCGCAACGCCCTCCCCGAGACCACCCTCTACGTCCCATTCCAGTTC	RQYGDWMHIWNQLTLTVDQRSGYFAMIGNTTQLTYITDPSFNDVDGPCQATAPRQVCAPRNALPETTLYVPFQF	Uncultured phycodnavirus clone mcp_DH201302_27 putative major capsid protein (mcp) gene, partial cds	KP775277.1	Viral GenBank	352	95	5e-95	212/223	223	Mimiviridae
OTU_398	vOTU_006	573	2.25236	6	0	0	0	0	0	35	400	61	1	0	0	0	0	16	60	TCGTCACTACGGTGATTGGCTCAACATCTGGAATGAATTAACTCAGGAACCAGGTAAACAGGCTGGTTATGATAATATGGTTGGTAACACTGTTGCTTTAACTGGCACTGGACATAACTCTACTGAAGCAACTACTTTATATGTTCCACTTCAGTTTTGGTTCTGCCGTAATCCTGGTTTAGCATTACCTCTTATTGCTCTTCAGTACCACGAGGTTAAGATTAATTTAGAATTCCGTCAGAAGGAAGAAACCTATGTTACTAGTTCTAATGTTATTGAATGTTCTGGAGGTGGTTCTGGTTGCCAAGTATGCATTCCTTCTCTTGAAGCTGCATCTCTCTACGTTGATTATATCTACCTTGACACTGATGAACGTCGTCGCTTCGCTCAGGTTTCCCAC	RHYGDWLNIWNELTQEPGKQAGYDNMVGNTVALTGTGHNSTEATTLYVPLQFWFCRNPGLALPLIALQYHEVKINLEFRQKEETYVTSSNVIECSGGGSGCQVCIPSLEAASLYVDYIYLDTDERRRFAQVSH	Uncultured phycodnavirus clone mcp_DH201209_20 putative major capsid protein (mcp) gene, partial cds	KP775225.1	Viral GenBank	188	70	3e-45	289/413	400	Mimiviridae
OTU_094	vOTU_005	323	1.26965	3	0	0	321	0	0	1	1	0	0	0	0	0	0	0	0	TAAACAAACTACTGAATGGAATCAGATCTGGGCTGATTTATCGGCACCCGAATCAAAAGCAGATGGATTTAAATGTATGACAGGTGCAACTGGAGTTACTGGTGTAACTGCTGTTGGAGAAGTCCATGTACCTCTCAACTTTTGGTTCTGCCGTAATCCAGGTCTTGCTTTACCTTTAATTGCCCTCCAGTACCACGAAGTCAGGCTTAAATGTGTTTGGGGTGCTGCCACAGGATCAGGTAGAAAGGTTTTATGCGACTACATATACCTTGACACCGATGAGCGCCGTCGTTTCGCACAGGTTTCTCATGAATACCTCGCGAGCAATTCCAC	KQTTEWNQIWADLSAPESKADGFKCMTGATGVTGVTAVGEVHVPLNFWFCRNPGLALPLIALQYHEVRLKCVWGAATGSGRKVLCDYIYLDTDERRRFAQVSHEYLASNS	Uncultured phycodnavirus clone 356-M5.5 major capsid protein gene, partial cds	KF008059.1	Viral GenBank	86	86	2e-14	66/77	333	Phycodnaviridae
OTU_363	vOTU_007	270	1.06132	11	12	206	4	2	0	0	0	1	9	15	4	12	3	2	0	CAAGCACTACCAGAAGTGGTGGCGCATGTACTCCGAGCTTTACCTCGATGAGGCCAAGAAGGCCACTTGGGGTAAGATGACCACTGCGGCTGACGGTTCCACTGTGTACCTCCCCCTTATTTTCTTCTTTAACAGGAATCCCGGACTTGCCCTCCCACTAATTGCTCTGCAGTACCATGAGGTCCGCATCGATTTCGATTTGGCGTCCGATATGGAGACCTTCCTTAACAAGAACGTCTTCAAGGTCTGGGCCAACTACGTCTACCTTGACACCGAGGAGCGTCGCCGATTCGCCCAGAAGGGTCATGAGTACCTCATTGAACAGCTCCAC	KHYQKWWRMYSELYLDEAKKATWGKMTTAADGSTVYLPLIFFFNRNPGLALPLIALQYHEVRIDFDLASDMETFLNKNVFKVWANYVYLDTEERRRFAQKGHEYLIEQLH	Uncultured Phycodna virus isolate OTU/P06-04 putative major capsid protein (MCP) gene, partial cds	EU006619.1	Viral GenBank	419	88	7e-115	291/330	331	Phycodnaviridae
OTU_535	vOTU_008	264	1.03774	1	0	0	0	0	0	0	0	264	0	0	0	0	0	0	0	CAAACAGTACGGTGACTGGATGCACATTTGGAATCAGCTTACCCTCACCTCCGAACAGGAGGATGGTTTCCACAAAAATGATTGGTAACACCACTCAACTTACCTACTTGACTGACCCCAAGTTTGCTAAAGTCGCGACCGCTTGCTCGTCGGATGATGTCCCTAACGCCACCTGCGCCCCTCGCCAAGCGCTCCCAGAGACGACTCTTTACGTCCCTCTCGAGTTC	KQYGDWMHIWNQLTLTSEQEDGFHKNDW*HHSTYLLD*PQVC*SRDRLLVG*CP*RHLRPSPSAPRDDSLRPSRV	Megaviridae environmental sample clone WC10-12 major capsid protein gene, partial cds	KT445360.1	Viral GenBank	118	75	2e-24	135/180	227	Mimiviridae
OTU_033	vOTU_010	193	0.758648	2	0	0	0	0	0	183	10	0	0	0	0	0	0	0	0	CAAGCACTACCAGAAGTGGTGGCGCATGTACTCCGAGCTCTACCTCGATGAGGCCAAGAAGGCCACTTGGGGTAAGATGACCACTGCGGCGGACACCGGTACTGATACTGGTACTGTCTACCTCCCCCTTATTTTCTTCTTTAACAGGAATCCTGGACTTGCCCTCCCACTAATTGCCCTGCAGTACCATGAGGTGCGCATCGATTTCGATTTAGCGTCTAACTTCAACACCTACCTCAATACCTCCGTCTTCAAGGTGTGGGCCAACTACGTCTACCTTGACACTGAGGAGCGTCGCCGATTCGCCCAGAAGGGTCATGAGTACC	KHYQKWWRMYSELYLDEAKKATWGKMTTAADTGTDTGTVYLPLIFFFNRNPGLALPLIALQYHEVRIDFDLASNFNTYLNTSVFKVWANYVYLDTEERRRFAQKGHEY	Uncultured Phycodna virus isolate OTU/P06-04 putative major capsid protein (MCP) gene, partial cds	EU006619.1	Viral GenBank	437	90	2e-120	292/326	326	Phycodnaviridae
OTU_190	vOTU_009	167	0.656447	3	45	0	121	1	0	0	0	0	0	0	0	0	0	0	0	CAAGCACTACCAAAAGTGGTGGCGTTTGTACTCCGAGCTTTACTTGGATGAGTCCAAGAAGGCCAGCTGGGCGAAGCTCACCACCGCCAAGGATGGCAAGGCGGTCTACCTCCCACTCATCTTCTTCTTCAACCGCAACCCAGGTTTGTATTTGCCATTGATTGCCCTTCAATACCACGAAGTGCGCATCGATATCGATTTGGCGGGCGACATGGAAACCTACCTCAACAAGAACGTCTTCAAGGTCTGGGCGAACTACATCTACCTCGACACCGAAGAGCGCCGACGCTTCGCGCAAAAGGGTCACGAATACC	KHYQKWWRLYSELYLDESKKASWAKLTTAKDGKAVYLPLIFFFNRNPGLYLPLIALQYHEVRIDIDLAGDMETYLNKNVFKVWANYIYLDTEERRRFAQKGHEY	Micromonas pusilla virus PL1, *** SEQUENCING IN PROGRESS ***, 2 unordered pieces	HQ633072.1	Viral GenBank	345	84	1e-92	265/314	314	Phycodnaviridae
OTU_009	vOTU_012	145	0.569969	10	4	118	0	1	0	1	2	0	4	4	4	1	0	6	0	CAAGCACTACCAGAAGTGGTGGCGTCTGTACTCCGAGCTCTACCTCGATGAGGCCAAGAAGCTCAACTGGGGTAAGATGACCACTGCGCTCACCGGTAAGACTGTGTACTTGCCCTTGATCTTCTTCTTCAACCGCAACCCAGGTTTGTACCTCCCACTCATTGCCCTTCAATACCACGAAGTGCGCATTGACTTCGATTTGGCGTCCACCTTCGACACCTACTTGAGCACCTCCGTGTTCAAGGTCTGGGCGAACTACGTGTACCTCGACACCGAGGAACGCCGACGCTTCGCGCAAAAGGGTCACGAATACCTCATTGAACAATTCCAC	KHYQKWWRLYSELYLDEAKKLNWGKMTTALTGKTVYLPLIFFFNRNPGLYLPLIALQYHEVRIDFDLASTFDTYLSTSVFKVWANYVYLDTEERRRFAQKGHEYLIEQFH	Ostreococcus mediterraneus virus 1 isolate OmV1, complete genome	NC_028092.1	Viral GenBank	524	95	2e-146	314/330	331	Phycodnaviridae
OTU_396	vOTU_020	122	0.47956	2	0	118	4	0	0	0	0	0	0	0	0	0	0	0	0	CAAGCACTACCAGAAGTGGTGGCGCATGTACTCCGAGCTTTACTTGGATGAGTCCAAGAAGGCCACTTGGGGTAAGATGACCACTGCCCCGGATACCGGTGCCGGCACTGGTGCGGTGTACCTCCCCTCATCTTCTTCTTCAACCGCAACCCCGGATTGTACTTGCCTCTGATTGCGCTCCAGTACCACGAAGTCCGTTTGGATTTCGACCTGGCGTCCAACTTCGGCACCTACCTGAACGTTGCTGTGTTCAAGGTGTGGGCCAACTACGTCTACCTGGACACCGAAGAGCGTCGCCGGTTCGCCCAGAAGGGTCATGAATACCTCGTCGAGCAGCTCCAC	KHYQKWWRMYSELYLDESKKATWGKMTTAPDTGAGTGAVYLPSSSSSTATPDCTCL*LRSSTTKSVWISTWRPTSAPT*TLLCSRCGPTTSTWTPKSVAGSPRRVMNTSSSSS	Micromonas sp. RCC1109 virus MpV1, complete genome	NC_014767.1	Viral GenBank	340	82	5e-91	281/342	342	Phycodnaviridae
OTU_335	vOTU_013	117	0.459906	13	0	23	1	15	0	8	9	4	6	1	5	3	1	38	3	CAAGCACTACCAGCGTTGGTGGAGGCTTTACTCCGAGCTTTACCTGGACGAGTCCAAGAAGCTCACTTGGGGTAAGATGACCACCCCCGGTGCGAACGGCGGTAAGATGTACCTTCCTCTTATTTTCTTCTTTAACCGCAATCCTGGACTTGCCCTCCCACTAATTGCTCTGCAGTATCATGAAGTCAGGCTGGATTTCGATTTATCTTCGGAGTTCTCACTGTATACCGATGATAGCACCTTCAAGGTCTGGGCTAATTACATTTACCTCGACACTGAGGAGCGTAGGCGATTCGCGCAGAAGGGTCATGAGTACCTCGTCGAACAGCTCCAC	KHYQRWWRLYSELYLDESKKLTWGKMTTPGANGGKMYLPLIFFFNRNPGLALPLIALQYHEVRLDFDLSSEFSLYTDDSTFKVWANYIYLDTEERRRFAQKGHEYLVEQLH	Uncultured Phycodna virus isolate OTU/M05-01 putative major capsid protein (MCP) gene, partial cds	EU086758.1	Viral GenBank	280	79	4e-73	267/337	334	Phycodnaviridae
OTU_568	vOTU_015	112	0.440252	10	5	78	1	4	0	7	8	0	1	1	0	1	0	0	6	CAAGCACTACCAACGCTGGTGGCGTTTGTACTCCGAGCTTTACTTGGACGAGTCCAAGAAGGCTAACTGGGGTAAGATGACCACTGCGCTCACTGGCAAGACTGTTTACTTGCCCTTGATCTTCTTCTTTAACCGCAACCCAGGTTTGTACTTGCCATTGATTGCTTTGCAATACCACGAAGTGCGCATTGACTTCGATTTGGCGGCTACCTTCGACACCTACTTGAGCACCTCCGTGTTCAAGGTGTGGGCGAACTATGTGTACTTGGACACCGAAGAGCGCCGACGCTTCGCGCAAAAGGGCCACGAGTACCTCATCGAACAACTCCAC	KHYQRWWRLYSELYLDESKKANWGKMTTALTGKTVYLPLIFFFNRNPGLYLPLIALQYHEVRIDFDLAATFDTYLSTSVFKVWANYVYLDTEERRRFAQKGHEYLIEQLH	Ostreococcus mediterraneus virus 1 isolate OmV1, complete genome	NC_028092.1	Viral GenBank	488	93	2e-135	306/330	331	Phycodnaviridae
OTU_460	vOTU_021	110	0.43239	8	4	0	0	70	0	2	7	4	0	1	0	0	0	1	21	CAAGCACTACCAGAAGTGGTGGCGTCTGTACTCCGAGCTCTACCTCGATGAGGCCAAGAAGCTCAACTGGGGTAAGATGACCACTGCCGGCAGTGGCAAGACTGTCTATTTGCCCCTAGTCTTCTTTTTCAACAGAAATCCTGGACTTTATTTGCCACTAATTGCTCTGCAGTACCACGAGGTCCGCATCGATTTCGACCTCGCGGGCCTAGTTACTTTACGACG	KHYQKWWRLYSELYLDEAKKLNWGKMTTAGSGKTVYLPLVFFFNRNPGLYLPLIALQYHEVRIDFDLAGLVTLR	Uncultured Phycodna virus isolate OTU/M05-01 putative major capsid protein (MCP) gene, partial cds	EU086758.1	Viral GenBank	280	91	3e-73	181/198	225	Phycodnaviridae
OTU_507	vOTU_016	109	0.428459	3	0	0	0	0	0	2	54	53	0	0	0	0	0	0	0	CCGTCATTATTCCGAATGGATGAATGTTTGGAGTGAATTATCAACTCCGGAATCTAAGGCAGTAGGTCTTAAATCTATGCAGGGAGATATCGGGAAAACTGGGGACGGTACAGGGGTTGGCCGTGTTCAGGTTCCTCTTCAGTTCTGGTTCTGTCGCAACCCGGGTCTTGCTCTTCCTTTAATTGCCCTTCAATACCATGAAGTTAAGGTAAAGGTTACTTGGGGTAGCAATGCAGATACCACTTGTAGAATAAATTGTGATTACATCTACCTTGACACTGATGAACGTCGTAGATTTGCCCAAGTTTCACACGAATACCTCATTGAGCAATTCCAC	RHYSEWMNVWSELSTPESKAVGLKSMQGDIGKTGDGTGVGRVQVPLQFWFCRNPGLALPLIALQYHEVKVKVTWGSNADTTCRINCDYIYLDTDERRRFAQVSHEYLIEQFH	Pyramimonas orientalis virus isolate M06-01 putative major capsid protein (MCP) gene, partial cds	EU006627.1	Viral GenBank	116	71	1e-23	169/237	337	Phycodnaviridae
OTU_444	vOTU_011	105	0.412736	1	0	0	105	0	0	0	0	0	0	0	0	0	0	0	0	CAAGCACTACCAACGCTGGTGGCGTTTGTACTCCGAGCTTTACTTGGATGAAGCCAAGAAGGCTACTTACGCCAAGATGACCACCGCGATTACCGGTAACACCGTGTATTTGCCACTCATCTTCTTCTTCAACCGCAACCCAGGCCTCTACTTGCCATTGATTGCGCTCCAATACCACGAAGTCCGCCTCGACTTCGATTTGTCGGCTTCCTTCACGTCGGTGACTGACGGTTCTTTCAAGGTGTGGGCGAACTACATCTACTTGGACACCGAAGAGCGCCGCCGATTCGCGCAAAGGGTCACGAATACCTCATCGAACAATTCCAC	KHYQRWWRLYSELYLDEAKKATYAKMTTAITGNTVYLPLIFFFNRNPGLYLPLIALQYHEVRLDFDLSASFTSVTDGSFKVWANYIYLDTEERRRFAQRVTNTSSNNS	Ostreococcus lucimarinus virus OlV1, complete genome	NC_014766.1	Viral GenBank	370	86	3e-100	282/329	327	Phycodnaviridae
OTU_187	vOTU_014	94	0.369497	6	28	29	1	26	0	0	0	0	0	2	0	0	0	0	8	CAAGCACTACCAGAAGTGGTGGCGTCTGTACTCCGAGCTCTACCTCGATGAGGCCAAGAAGCTCAACTGGGGTAAGATGACCACTGCCGGCAATGGCAAGACTGTCTATTTGCCCCTAGTCTTTTTCTTTAACCGCAATCCTGGACTTGCCCTCCCACTAATTGCTCTGCAGTATCATGAAGTCAGGCTGGATTTCGATTTA	KHYQKWWRLYSELYLDEAKKLNWGKMTTAGNGKTVYLPLVFFFNRNPGLALPLIALQYHEVRLDFDL	Uncultured Phycodna virus isolate OTU/M05-01 putative major capsid protein (MCP) gene, partial cds	EU086758.1	Viral GenBank	306	94	6e-81	189/202	202	Phycodnaviridae
OTU_303	vOTU_019	80	0.314465	6	0	0	37	33	0	0	4	3	0	0	1	0	0	0	2	CAAGCACTACCAGAAGTGGTGGAGGCTTTACTCCGAGCTTTACCTCGATGAGGCCAAGAAGGCCACTTGGGGTAAGATGACCACTGCGGCGGATGGTTCCACTGTCTATTTGCCCCTAGTCTTCTTTTTCAACAGGAATCCTGGACTTTATTGCCACTAATTGCTCTGCAGTACCATGAGGTGCGCATTGATATTGACCTCGCGTCCGATTTCACCACCTTCCTCAACGCGTCCGTCTTCAAGGTCTGGGCCAACTACG	KHYQKWWRLYSELYLDEAKKATWGKMTTAADGSTVYLPLVFFFNRNPGLYCH*LLCSTMRCALILTSRPISPPSSTRPSSRSGPTT	Uncultured Phycodna virus isolate OTU/M05-01 putative major capsid protein (MCP) gene, partial cds	EU086758.1	Viral GenBank	298	86	1e-78	223/260	259	Phycodnaviridae
OTU_025	vOTU_030	66	0.259434	1	0	0	0	66	0	0	0	0	0	0	0	0	0	0	0	CAAACACTACCAACGCTGGTGGCGTTTGTACAGCGAACTTTACTTGGATGAATCCAAGAAAGCGAACTGGGCGAAGATGACCACGGCGTCCAATGGTACAGTTTTCCTCCCATTGGTCTTCTTTTTCAACCGCAATCCAGGTCTTTATTTGCCACTTATTGCGCTTCAATACCACGAAGTCCGTCTCGACTTCGATTTGAGCTCTGAGTTCACTCAGTACACTGACGGTAGCTTCAAGGTCTGGGGTAACTATGTCTACCTTGACACCGAAGAACGCCGCCGCTTTGCGCAAAAGGGTCACG	KHYQRWWRLYSELYLDESKKANWAKMTTASNGTVFLPLVFFFNRNPGLYLPLIALQYHEVRLDFDLSSEFTQYTDGSFKVWGNYVYLDTEERRRFAQKGH	Ostreococcus lucimarinus virus 7 isolate OlV7, complete genome	NC_028093.1	Viral GenBank	273	80	6e-71	251/313	302	Phycodnaviridae
OTU_228	vOTU_022	57	0.224057	1	0	0	0	0	0	0	0	57	0	0	0	0	0	0	0	CAAACACTACCAACGCTGGTGGCGTTTGTACAGCGAACTTTACTTGGATGAATCCAAGAAAGCGAACTGGGCGAAGATGACCACGGCGTCCAATGGTACAGTTTTCCTCCCATTGGTCTTCTTTTTCAACCGCAATCCTGGACTTTATTTGCCACTAATTGCTCTGCAGTACCACGAGGTCCGCATCGATTTCGACCTCGCGGCTGATTTCAGCACCTTCCTCAGCACCTCTGTCTTCAAGGTGTGGGCCAACTACGTCTACCTTGACACCGAGGAGCGTCGCCGATTCGCCAGAAGGTCATGAGTACCTCGTTGAACAACTCCAC	KHYQRWWRLYSELYLDESKKANWAKMTTASNGTVFLPLVFFFNRNPGLYLPLIALQYHEVRIDFDLAADFSTFLSTSVFKVWANYVYLDTEERRRFARRS*VPR*TTP	Haptolina hirta virus isolate HhV_OF01 major capsid protein (MCP) gene, partial cds	KJ558370.1	Viral GenBank	345	89	1e-92	238/266	326	Phycodnaviridae
OTU_044	vOTU_017	55	0.216195	6	34	1	2	1	0	0	0	0	0	0	0	0	0	1	16	CAAACAGTATCAGCTGTGGTGGCGTCTGTACTCCGAGCTGAATATGGATGAATCAGCGAAGGGCTGTGTATGGTAAAATGACAACCAACCCAATTGACGCCGCTGCTGGCACCGTCTACCTGCCACTGCTGTTCTTCTTCAACCGCAACCCAGGTCTGTATCTGCCACTGATTGCTCTTCAGTACCACGAAGTCCGCCTTGACTTTGACCTGTCCAGCGAGTTTAGCGCCTACACCGATGGGCTCCACCTTC	KQYQLWWRLYSELNMDESAKGCVW*NDNQPN*RRCWHRLPATAVLLQPQPRSVSATDCSSVPRSPP*L*PVQRV*RLHRWAPP	Yellowstone lake phycodnavirus 1 DNA, complete genome, isolate: 1	NC_028112.1	Viral GenBank	132	88	1e-28	91/103	252	Phycodnaviridae
OTU_570	vOTU_026	49	0.19261	8	8	35	1	0	0	0	1	1	0	0	1	1	0	1	0	TAGACATTATGGTCACTGGCTCACTGTGTGGACAAATTTAACAGAGGTTAATCCACTTGGTGTAAGTGCTGCTGCAGCAGATGACACTGGAGCTGAACCTGGATCTTCTGCCACACTTGCTCAGTTAATGGGTTACAATCATCAAGGTTATGCCTGTGATAATACACAAGCAACCGCACCAGCTGTTGCTCACGTACCACTTCAGTTCTGGTTCTGCCGTAATCCAGGTCTTGCGCTTCCACTTATTGCTCTTCAATACCACGAAGTTAAGGTGAACATCACATTCTGCGCAGCTGCTGATCTTGTAGCAACCGCTGGTAACATTACATTTGCTAACACAAAGTTATGGGTTGACTATATCTATCTTGATACCGATGAAAGACGCAGATTCGCTCAGC	RHYGHWLTVWTNLTEVNPLGVSAAAADDTGAEPGSSATLAQLMGYNHQGYACDNTQATAPAVAHVPLQFWFCRNPGLALPLIALQYHEVKVNITFCAAADLVATAGNITFANTKLWVDYIYLDTDERRRFAQ	Uncultured Phycodna virus isolate OTU/P06-03 putative major capsid protein (MCP) gene, partial cds	EU006618.1	Viral GenBank	147	75	8e-33	154/205	398	Phycodnaviridae
OTU_406	vOTU_023	43	0.169025	1	0	0	43	0	0	0	0	0	0	0	0	0	0	0	0	CAAGCACTACCAGAAGTGGTGGCGCATGTACTCCGAGCTTTACTTGGATGAGTCTAAGAAGCTTGCGTGGGGTAAGATGACCACCGCGGCGGACACAAAGACTGTCTACCTCCCCCTCATCTTCTTCTTCAACCGCAACCCAGGTCTCTACCTCCCCTCATCGCCCTCCAGTACCACGAGGTCCGCGTCGACTTTGACCTTGCGTCCGACTTCGGTACCTACCTCTACACCGACGTCTTCAAGGTCTGGGCGAACTACATCTACCTCGACACCGAGGAGCGTCGTCGCTTCGCCCAGAAGGGCCACGAGTACCTCATCGAGCAATTCCAC	KHYQKWWRMYSELYLDESKKLAWGKMTTAADTKTVYLPLIFFFNRNPGLYLPSSPSSTTRSASTLTLRPTSVPTSTPTSSRSGRTTSTSTPRSVVASPRRATSTSSSNS	Micromonas pusilla virus PL1, *** SEQUENCING IN PROGRESS ***, 2 unordered pieces	HQ633072.1	Viral GenBank	434	89	3e-119	295/330	330	Phycodnaviridae
OTU_226	vOTU_028	41	0.161164	5	0	2	0	0	0	25	12	0	0	0	0	0	1	1	0	CAAGCACTACCAGCGCTGGTGGCGTCTGTACTCCGAGCTCTACCTCGATGAGTCCAAGAAGGCCACGTGGGGTAAGATGTGCACCCCCGGCTCCCTCGCGTCCGGTGCCATCTACCTCCCCCTCATCTTCTTCTTCAACCGCAACCCCGGTCTGGCCCTCCCCCTCATCGCCCTCCAGTACCACGAGGTCCGCCTCGACTTCGATCTCTCCTCCGAGTTCGACCAGTACACCGATGGCTCCACCTTCAAGGTTTGGGGTAACTACGTGTACCTCGACACCGAGGAGCGCCGCCGCTTCGCCCAAAAGGGTCACGAATACCTCATCGAACAACTCCAC	KHYQRWWRLYSELYLDESKKATWGKMCTPGSLASGAIYLPLIFFFNRNPGLALPLIALQYHEVRLDFDLSSEFDQYTDGSTFKVWGNYVYLDTEERRRFAQKGHEYLIEQLH	Micromonas pusilla virus PL1, *** SEQUENCING IN PROGRESS ***, 2 unordered pieces	HQ633072.1	Viral GenBank	315	81	2e-83	271/336	337	Phycodnaviridae
OTU_018	vOTU_035	37	0.14544	4	0	0	0	0	0	3	21	11	0	0	0	2	0	0	0	CAAGCACTACCAGAAGTGGTGGCGTCTGTACTCCGAGCTTTACCTCGATGAGTTCAAGAAGGCTACTTACGGCAAGATGACCACTGCCATCAACGGCAAGACTGTCTACCTTCCCCTGTTCTTCTTCTTCAACCGCAACCCCGGTCTCTACCTGCCCCTCATTGCGCTCCAGTACCACGAGGTCCGCGTTGACATTGACCTTGCGTCCGACTTCTCCACCTACTGCAACACCTCCGTGTTCAAGGTGTGGGCCAACTACATCTACCTGGACACCGAGGAGCGTCGTCGCTTCGCCCAGAAGGGTCACGAGTACCTCATTGAACAACTCCAC	KHYQKWWRLYSELYLDEFKKATYGKMTTAINGKTVYLPLFFFFNRNPGLYLPLIALQYHEVRVDIDLASDFSTYCNTSVFKVWANYIYLDTEERRRFAQKGHEYLIEQLH	Micromonas sp. RCC1109 virus MpV1, complete genome	NC_014767.1	Viral GenBank	410	88	4e-112	289/330	331	Phycodnaviridae
OTU_478	vOTU_036	35	0.137579	5	0	1	0	0	0	5	26	0	0	0	0	0	1	0	2	CAAGCACTATCAGCGTTGGTGGCGCCTATACTCCGAGCTCTACCTCGACGACGCCAAGAAGGCCAACTGGGCCAAGATGACAACACTACCACGTACAAGTGTTGCCGGTGACAGAGTATTCCTACCCCTCGTCTTCTTCTTCAACCGCAACCCAGGTCTATTCCTACCCCTCATCGCCCTTCAGTACCACGAGGTCCGTCTTGACATTGATCTATCAGACACTTACTCATCTACTGATGTCACCTCCCTCAAAGTATGGGCCAATTACGTCTACCTTGACACGGATGAGCGCCGCCGTATGGCCCAGAACCCG	KHYQRWWRLYSELYLDDAKKANWAKMTTLPRTSVAGDRVFLPLVFFFNRNPGLFLPLIALQYHEVRLDIDLSDTYSSTDVTSLKVWANYVYLDTDERRRMAQNP	Uncultured Phycodna virus isolate OTU/P06-01 putative major capsid protein (MCP) gene, partial cds	EU006616.1	Viral GenBank	215	76	1e-53	241/318	313	Phycodnaviridae
OTU_031	vOTU_018	33	0.129717	7	0	0	0	0	0	2	7	7	8	4	0	3	2	0	0	CAAGCAGTACGGTGACTGGATGCAGATCTGGAACCAGTTGACCCTTGACAAGAACCAGGAGCGCGGTTACAACAAGATGGTTGGCCAGACCACCCAGCTCACTTTCTTGACTGACCCTGACTTCGCCGATGTTGATGGCCCGTGCGATTCGTCCGCTCCTCGCCAGGTATGCGCTCCTCGTAACGCGCTCCCTGAGACCACTCTTTACGTTCCTCTT	KQYGDWMQIWNQLTLDKNQERGYNKMVGQTTQLTFLTDPDFADVDGPCDSSAPRQVCAPRNALPETTLYVPL	Uncultured phycodnavirus clone 399-M4.11 major capsid protein gene, partial cds	KF008098.1	Viral GenBank	356	96	4e-96	209/217	217	Mimiviridae
OTU_155	vOTU_024	33	0.129717	2	0	0	0	0	0	0	0	0	0	0	0	0	0	18	15	CAAGCACTACCAACGCTGGTGGCGTTTGTACTCCGAGCTTTACTTGGACGAATCCAAGAAGGCTAACTGGGGTAAGATGACCACTGCGATCACCGGTAACACCGTGTACTTGCCATTGATCTTCTTCTTCAACCGCAACCCAGGTTTGTACTTGCCATTGATCGCCCTTCAATACCACGAAGTGCGCATTGACTTCGACCTTGCGTCCACCTTCTCCACCTACTTGAGCACCTCCGTGTTCAAGGTCTGGGCGAACTACGTGTACTTGGATACCGAAGAGCGTCGCCGATTCGCGCAAAAGGGTCACGAGTACCTCGTCGAGCAGCTCCAC	KHYQRWWRLYSELYLDESKKANWGKMTTAITGNTVYLPLIFFFNRNPGLYLPLIALQYHEVRIDFDLASTFSTYLSTSVFKVWANYVYLDTEERRRFAQKGHEYLVEQLH	Ostreococcus lucimarinus virus OlV5 genomic sequence	NC_020852.1	Viral GenBank	544	97	2e-152	315/324	331	Phycodnaviridae
OTU_223	vOTU_052	28	0.110063	1	0	0	0	0	0	0	28	0	0	0	0	0	0	0	0	TCGGCAGTATGGTGACTGGATGCACTTGTGGAATCAGCTCACGCTCTCCAAGGAGCAGGAGCGTGGTTACTTCAAGATGGTCGGTAACACCACCCAGTTGACGTTCTTGACTGATCCCTCGTTCGCGAATGTTGATGGTCCCTGCGACTCTGACGCACCTAAACAAGTGTGCGCACCCCGTAACGCCCTCCCCGAAACCACCCTCTATGTGCCCCTCCAATTCTGGTACTGCCGAAACCCTGGTTTGGCGCCTCCTCTCATTGCCCTCCAATACCACGAAGTCAAGATTAACCTTGATATCCGCCCTATTGATGAGTGCTTGTGGGCTGTGCAGAACTTGTCGTGCTCGACCGGTAATGCTAAGGTCACCGCGGCCTACCAGCAATCCCTGGTTGCCGCG	RQYGDWMHLWNQLTLSKEQERGYFKMVGNTTQLTFLTDPSFANVDGPCDSDAPKQVCAPRNALPETTLYVPLQFWYCRNPGLAPPLIALQYHEVKINLDIRPIDECLWAVQNLSCSTGNAKVTAAYQQSLVAA	Unknown phycodnavirus clone LAB_mcp_b47_C11 major capsid protein gene, partial cds	KC574473.1	Viral GenBank	363	84	6e-98	288/343	400	Mimiviridae
OTU_495	vOTU_027	27	0.106132	1	27	0	0	0	0	0	0	0	0	0	0	0	0	0	0	CAAGCACTACCAACGCTGGTGGCGTTTGTACTCCGAGCTTTACTTGGACGAATCCAAGAAGGCTAACTGGGGTAAGACGACCACTGCGGTCGATGGTAAGACTGTCTACTTGCCACTCATCTTCTTCTTCAACCGCAACCCAGGTTTGTATTTGCCACTTATTGCGCTCCAATACCACGAAGTCCGCATCGACATCGATTTGGCGTCTGACTTCTCCACCTACTGTAACACCGACACCTTCAAGGTCTGGGGTAACTATGTCTACCTTGACACCGAAGAGCGTCGTCGTTCGCGCAAAGGGTCACGATACCTCGTCGAACAGCTCCAC	KHYQRWWRLYSELYLDESKKANWGKTTTAVDGKTVYLPLIFFFNRNPGLYLPLIALQYHEVRIDIDLASDFSTYCNTDTFKVWGNYVYLDTEERRRSRKGSRYLVEQLH	Ostreococcus lucimarinus virus OlV5 genomic sequence	NC_020852.1	Viral GenBank	367	86	4e-99	278/324	328	Phycodnaviridae
OTU_452	vOTU_037	27	0.106132	1	0	0	0	0	0	0	0	0	0	0	0	0	0	0	27	CAAGCACTACCAGAAGTGGTGGCGTCTGTACTCCGAGCTCTACCTCGATGAGGCCAAGAAGCTCAACTGGGGTAAGATGACCACTGCCGGCAATGGCAAGACTGTCTATTTGCCCCTAGTCTTTTTCTTTAACCGCAATCCTGGACTTTACCTCCCACTAATTGCTCTGCAGTACCATGAGGTGCGCATCGATTTCGATTTAGCGTCTGACTTCTCCACTTACCTCAACACCGACACCTTCAAGGTCTGGGCCAACTACGTGTACCTTGACACCGAGGAGCGTCGTCGTTTCGCCCAGAAGGGTCACGAGTACCTCGTCGAGCAATTCCAC	KHYQKWWRLYSELYLDEAKKLNWGKMTTAGNGKTVYLPLVFFFNRNPGLYLPLIALQYHEVRIDFDLASDFSTYLNTDTFKVWANYVYLDTEERRRFAQKGHEYLVEQFH	Uncultured Phycodna virus isolate OTU/M05-01 putative major capsid protein (MCP) gene, partial cds	EU086758.1	Viral GenBank	452	90	1e-124	298/330	331	Phycodnaviridae
OTU_309	vOTU_031	26	0.102201	6	9	0	1	0	0	1	1	0	0	0	0	0	2	0	12	TCGCCAATATGGTGACTGGATGCACATCTGGAATCAGCTCACCCTCACTGCTGAGCAGCAGCGTGGCTACTACAAAATGGTTGGTAACACTACTCAGCTTACTTTCATCACCGATCCATCATTCGCCGCAGTTGATGGCCCATGTGCTACTACCTGCTCCAACTCAGGTATGCGCTCCCCGTAATGCACTTCCTGAGACCACTCTCTATATTCCCCTTAGTTCTGGTTCTGCCG	RQYGDWMHIWNQLTLTAEQQRGYYKMVGNTTQLTFITDPSFAAVDGPCATTCSNSGMRSP*CTS*DHSLYSP*FWFC	Chrysochromulina ericina virus isolate CeV-01B, complete genome	NC_028094.1	Viral GenBank	349	94	7e-94	220/235	234	Mimiviridae
OTU_389	vOTU_045	26	0.102201	1	0	0	0	26	0	0	0	0	0	0	0	0	0	0	0	CAAGCACTACCAGAAGTGGTGGCGTCTGTACTCCGAGCTCTACCTCGATGAGGCCAAGAAGCTCAACTGGGGTAAGATGACCACTGCCGGCAGTGGCAAGACTGTCTATTTGCCCCTAGTCTTCTTTTTCAACAGAAATCCTGGACTTTATTTGCCACTAATTGCTCTGCGTACACGAGGTCGGCATCGATTCGTACCTCCGCGGCCGTGATTTCTACGCACCTTCCTTCCAGCACCTCCTGTCTTC	KHYQKWWRLYSELYLDEAKKLNWGKMTTAGSGKTVYLPLVFFFNRNPGLYLPLIALRTRGRHRFVPPRP*FLRTFLPAPPVF	Uncultured Phycodna virus isolate OTU/M05-01 putative major capsid protein (MCP) gene, partial cds	EU086758.1	Viral GenBank	257	90	4e-66	175/194	247	Phycodnaviridae
OTU_278	vOTU_025	25	0.0982704	6	14	0	4	0	0	0	0	0	0	1	0	4	1	0	1	CAAGCACTACCAGAAGTGGTGGCGTCTGTACTCCGAGCTCTACCTCGATGAGGCCAAGAAGCTCAACTGGGGTAAGATGACCACTGCCGGCAGTGGCAAGACTGTCTATTTGCCCCTAGTCTTCTTCTTCAACCGTAACCCAGGTCTCTACCTCCCCTCATCGCCCTCCAGTACCACGAGGTCCGCATTGATTTCGACCTCGCGTCCGACTTCTCCACTTACCTCAACACCGACACCTTCAAGGTCTGGGCCAACTACGTGTACCTCGACACCGAGGAGCGTCGTCGCTTCGCGCAGAAGGGTCACGAGTACCTCGTCGAACAACTCCAC	KHYQKWWRLYSELYLDEAKKLNWGKMTTAGSGKTVYLPLVFFFNRNPGLYLPSSPSSTTRSALISTSRPTSPLTSTPTPSRSGPTTCTSTPRSVVASRRRVTSTSSNNS	Micromonas sp. RCC1109 virus MpV1, complete genome	NC_014767.1	Viral GenBank	398	87	2e-108	287/330	330	Phycodnaviridae
OTU_075	vOTU_042	23	0.0904088	4	0	0	0	20	0	1	0	0	0	0	1	1	0	0	0	CAAGCACTACCAGAAGTGGTGGCGCATGTACTCCGAGCTCTACCTCGATGAGGCCAAGAAGCTCAACTGGGGTAAGATGACCACTGCGGGTAACGGCAAGACTGTCTACCTCCCCCTCGTCTTCTTCTTCAACCGTAACCCAGGTCTCTACCTCCCCTCATCGCCCTCCAGTACCACGAGGTCCGCATTGATTTCGACCTCGCGTCCGACATGAGACCTTTC	KHYQKWWRMYSELYLDEAKKLNWGKMTTAGNGKTVYLPLVFFFNRNPGLYLPSSPSSTTRSALISTSRPT*DL	Micromonas sp. RCC1109 virus MpV1, complete genome	NC_014767.1	Viral GenBank	313	92	5e-83	204/222	222	Phycodnaviridae
OTU_261	vOTU_032	21	0.0825472	3	0	0	3	0	0	0	0	0	0	0	0	0	0	9	9	CAAACACTACCAACGCTGGTGGCGTTTGTACTCCGAGCTTTACTTGGACGAATCCAAGAAGGCTAACTGGGGTAAGATGACCACTGCGGTCGATGGTAAGACTGTCTACTTGCCACTCATCTTCTTCTTCAACCGCAACCCAGGTTTGTATTTGCCACTTATTGCGCTCCAATACCACGAAGTGCGCATCGACTTCGACTTGTCTGACAAGTTCGCGAACTACTTGAACACCAACGTGTTCAAGGTTTACGCTAACTACGTGTACCTCGACACCGAGGAGCGCCGCCGCTTCGCCCAAAAGGGTCACGAATACC	KHYQRWWRLYSELYLDESKKANWGKMTTAVDGKTVYLPLIFFFNRNPGLYLPLIALQYHEVRIDFDLSDKFANYLNTNVFKVYANYVYLDTEERRRFAQKGHEY	Ostreococcus mediterraneus virus 1 isolate OmV1, complete genome	NC_028092.1	Viral GenBank	396	88	7e-108	276/314	314	Phycodnaviridae
OTU_393	vOTU_034	20	0.0786164	2	3	0	17	0	0	0	0	0	0	0	0	0	0	0	0	CAAGCACTACCAGCGCTGGTGGCGCCTGTACTCCGAGCTCTACCTCGACGAGTCCAAGAAGGCCACGTGGGCCAAGATGTGCACCCCGGGTGACCTCGCCTCCGGTACCATCTACCTCCCCCTCATCTTCTTCTTCAACCGCAACCCCGGTCTGGCCCTCCCCCTCATCGCCCTCCAGTACCACGAGGTCCGTCTCGACTTCGACCTCTCCTCCGAGTTCGACCAGTACACCGATGGCTCCACCTTCAAGGTTTGGGGTAACTACGTGTACCTTGACACCGAGGAGCGTCGCCGATTCGCCCAGAAGGGTCATGAGTACCTCATCGAACAATTCCAC	KHYQRWWRLYSELYLDESKKATWAKMCTPGDLASGTIYLPLIFFFNRNPGLALPLIALQYHEVRLDFDLSSEFDQYTDGSTFKVWGNYVYLDTEERRRFAQKGHEYLIEQFH	Micromonas pusilla virus PL1, *** SEQUENCING IN PROGRESS ***, 2 unordered pieces	HQ633072.1	Viral GenBank	327	82	3e-87	274/336	337	Phycodnaviridae
OTU_109	vOTU_039	20	0.0786164	1	0	0	0	0	0	20	0	0	0	0	0	0	0	0	0	CCGTCAGTACGGTGACTGGATGCACATCTGGAACCAACTTACCCTTTCCAAGGAGCAAGAGTCTGGTTACCACAAGATGATCGGTCACACCACCCAGCTTACCTACATGACCGAATCCGATCCCTCTTTCAACGCAGTTGATGGACCCTGTGAGAGCGGTGCCCCCACTCAAGTGTGTGCTCCTCGTAATGCTCTTCCTGAGACCACTCTTTACGTGCCTTTCCAATTCTGGTACTGCCGTAATCCTGGACTTGCCCTTCCTCTTATTGCCCTTCAATACCACGAGGTCAAGATCAATCTTGATATTCGTCCTATTGATGAGTGCTTATTCGCTGTTGGGTCTCTTCACTGCGACAATGGTTCCAACAAGGTCACCACCGCATACAACCAATCTCTTGTT	RQYGDWMHIWNQLTLSKEQESGYHKMIGHTTQLTYMTESDPSFNAVDGPCESGAPTQVCAPRNALPETTLYVPFQFWYCRNPGLALPLIALQYHEVKINLDIRPIDECLFAVGSLHCDNGSNKVTTAYNQSLV	Megaviridae environmental sample clone QB10-6 major capsid protein gene, partial cds	KT445538.1	Viral GenBank	361	82	2e-97	299/365	400	Mimiviridae
OTU_361	vOTU_060	20	0.0786164	1	0	0	0	20	0	0	0	0	0	0	0	0	0	0	0	TCGCCAGTATGGTGACTGGATGCACTTGTGGAATCAGCTCACCTTGTCCAAGGAACAGGAACGTGGTTATTTCAAGATGATTGGAAACACCACCCAGCTGACCTTCATCACAGATCCTTCCTTCTCGGCGGTTGATGGTCCTTGTTCCTCCAACGCCCCCACCCAGGTGTGCGAGCCCCGTAATGCCCTCCCTGAAACCACCCTCTATGTCCCCTTCCAATTCTGGTACTGCCGCAACCCCGGGTTGGCCCTTCCCCTCATTGCCCTTCAATACCACGAAGTCAAGATCAACCTCGATATTCGTCCTATTGATGAGTGCTTGTGGGCCGTGTCTGATTTGACGCTCACTGACGGCACCAGCAAGCGTGTCACTGCCGCCTACAACCAGTCCCTCGTCGCC	RQYGDWMHLWNQLTLSKEQERGYFKMIGNTTQLTFITDPSFSAVDGPCSSNAPTQVCEPRNALPETTLYVPFQFWYCRNPGLALPLIALQYHEVKINLDIRPIDECLWAVSDLTLTDGTSKRVTAAYNQSLVA	Chrysochromulina parva virus BQ1 clone CpV375MCPaL1.09 MCP (MCP) gene, partial cds	KT318547.1	Viral GenBank	484	88	2e-134	351/401	400	Mimiviridae
OTU_321	vOTU_033	19	0.0746855	2	0	0	0	0	0	16	0	3	0	0	0	0	0	0	0	CAAGCACTACCAGAAGTGGTGGCGTCTGTACTCCGAGCTCTACCTCGATGAGGCCAAGAAGCTCAACTGGGGTAAGATGACCACTGCCGGCAGTGGCAAGACTGTCTATTTGCCCCTAGTCTTTTTCTTTAACCGCAATCCTGGACTTTACCTCCCACTAATTGCTCTGCAGTACCATGAGGTGCGCATCGATATTGACCTCGCGTCCGATTTCGACACCTTCCTTAACAAGTCCGTCTTCAAGGTCTGGGCCAACTATGTCTACCTTGACACTGAGGAGCGTAGGCGATTTGCGCAGAAGGGCCACGAGTACCTCATCGAACAATTCCAC	KHYQKWWRLYSELYLDEAKKLNWGKMTTAGSGKTVYLPLVFFFNRNPGLYLPLIALQYHEVRIDIDLASDFDTFLNKSVFKVWANYVYLDTEERRRFAQKGHEYLIEQFH	Uncultured Phycodna virus isolate OTU/M05-01 putative major capsid protein (MCP) gene, partial cds	EU086758.1	Viral GenBank	491	93	1e-136	307/330	331	Phycodnaviridae
OTU_427	vOTU_047	19	0.0746855	1	0	0	0	0	0	0	0	0	0	0	0	0	0	0	19	CAAGCACTACCAGAAGTGGTGGCGCATGTACTCCGAGCTCTACCTCGATGAGGCCAAGAAGGCCACTTGGGGTAAGATGACCACTGCGGCGGACACCGGTACTGATACTGGTACTGTCTACCTCCCCCTTATTTTCTTCTTTAACAGGAATCCTGGACTTGCCCTCCCACTAATTGCCCTGCAGTACCATGAGGTGCGCATCGATTTCGACCTCGCGTCCGACTTCGGTAACTACCTCGACACACAGACCTTCAAGGTCTGGGCCAACTACATGTACCTCGACACCGAGGAGCGTCGTCGCTTCGCGCAGAAGGGTCACGAGTACCTCATTGAACAGTTCCAC	KHYQKWWRMYSELYLDEAKKATWGKMTTAADTGTDTGTVYLPLIFFFNRNPGLALPLIALQYHEVRIDFDLASDFGNYLDTQTFKVWANYMYLDTEERRRFAQKGHEYLIEQFH	Uncultured Phycodna virus isolate OTU/P06-04 putative major capsid protein (MCP) gene, partial cds	EU006619.1	Viral GenBank	389	85	1e-105	291/342	343	Phycodnaviridae
OTU_477	vOTU_071	17	0.0668239	2	0	0	0	15	0	2	0	0	0	0	0	0	0	0	0	CAAGACTTATCAGAAATTCTGGCGTCTCTATTCCGAGCTTTACCTTGACGAGTCTAAGAAGGCGTCTTGGGGTAAGATGACCACCGCCGTTGACGGTCAGGTTTTCCTTCCTTTAATTTTCTTCTTTAACCGCAATCCTGGTCTCGCTCTCCCACTAATTGCTCTGCAGTACCACGAAGTAAGACTGGATTTCGATTTATCGGAACAGTTTGATACTCACACTGACGGCAGTACGTTTAAGGTATATGCTAATTACATCTACCTCGACACTGAGGAGCGTAGGCGTTTTGCTCAGAAAGGACACGAATACCTCATTGAGCAGCTCCAC	KTYQKFWRLYSELYLDESKKASWGKMTTAVDGQVFLPLIFFFNRNPGLALPLIALQYHEVRLDFDLSEQFDTHTDGSTFKVYANYIYLDTEERRRFAQKGHEYLIEQLH	Micromonas pusilla virus SP1, *** SEQUENCING IN PROGRESS ***, 2 unordered pieces	JF974320.1	Viral GenBank	248	77	3e-63	244/315	328	Phycodnaviridae
OTU_468	vOTU_072	17	0.0668239	1	0	0	0	0	0	0	17	0	0	0	0	0	0	0	0	TCGTCACTATGGTGATTGGCTTAATATCTGGAATGAATTAACCCAGGAACCTGGTAAACAGGCTGGTTACGACAATATGGTTGGTAACACTGTTGCTTTAACTGGTACTGGTCATGAATCTACTGAAGTTACTACTTTATACGTTCCTCTTCAGTTCTGGTTCTGCCGTAATCCTGGATTAGCATTACCTCTTATTGCTCTTCAGTACCACGAGGTTAAGATTAACTTAGAATTCCGTCAGAAAGAAGAAACCTATGTCACTAGTTCTACTGTTATCGAATGTTCTGGAACTGGTAATGGATGCCAAGTCTGCGTTCC	RHYGDWLNIWNELTQEPGKQAGYDNMVGNTVALTGTGHESTEVTTLYVPLQFWFCRNPGLALPLIALQYHEVKINLEFRQKEETYVTSSTVIECSGTGNGCQVCV	Uncultured phycodnavirus clone mcp_DH201303_32 putative major capsid protein (mcp) gene, partial cds	KP775279.1	Viral GenBank	181	77	3e-43	184/240	318	Mimiviridae
OTU_420	vOTU_044	16	0.0628931	1	0	0	0	0	0	0	0	0	0	0	0	0	0	0	16	CAAGCACTACCAAAAGTGGTGGCGTTTGTACTCGGAGTTGTACTTGGACGACTCCAAGAAGGCGAACTACGGTAAGATGACGACCAACCCGGTTGCCTCCTCGGCCGGTACGGTTTTCCTCCCGCTGTTGTTCTTCTTCAACCGCAACCCGGGTCTCTATTTGCCGCTCATTGCGCTTCAATACCACGAATGCCGCATTGACTTCGATTTGAGCGCCGAGTTCTCCCAATACACTGACGGTTCCACCTTCAAGGTCTGGGGTAACTACGTGTACTTGGACACCGAAGAGCGCCGACGCTTCGCGCAAAAGGGTCACGAGTACCTCATCGAACAATTCCAC	KHYQKWWRLYSELYLDDSKKANYGKMTTNPVASSAGTVFLPLLFFFNRNPGLYLPLIALQYHECRIDFDLSAEFSQYTDGSTFKVWGNYVYLDTEERRRFAQKGHEYLIEQFH	Ostreococcus mediterraneus virus 1 isolate OmV1, complete genome	NC_028092.1	Viral GenBank	266	78	1e-68	268/342	340	Phycodnaviridae
OTU_157	vOTU_053	16	0.0628931	3	0	0	0	14	0	1	0	0	0	0	0	0	0	1	0	CAAGCACTACGGTGAGTGGCTGGAGATCTGGTCCGAGCTGACCCTCCCCGAGGAGAAGCGCGTGGGCTTTAAGGAGATGATCGGTCGCCGCAATGTAACCGCCACCGCCCCCGAGTCCACCACTCTGTACATTCTCATGCAATTCTTCTTCTGCCGCAACTCCCGGTCTGGCCCTCGCCCCTGATTGCCCTGCAATACCACGAGGTTAAGATCAACCTCAAGTTCCGTGATGCCGCCGACCTGACCATCGAGCCCACCGACAAGCCCACCCTTATGTCCAGCAAGCTGTACGTGGACTACATTTACCTCGACACCGACGAGCGTCGCCGTTTCGCCCAGGCCGAGCACGAGTACCTCGTCGAGCAGCTCCAC	KHYGEWLEIWSELTLPEEKRVGFKEMIGRRNVTATAPESTTLYILMQFFFCRNSRSGPRP*LPCNTTRLRSTSSSVMPPT*PSSPPTSPPLCPASCTWTTFTSTPTSVAVSPRPSTSTSSSSS	Uncultured Phycodna virus isolate OTU/P06-06 putative major capsid protein (MCP) gene, partial cds	EU006621.1	Viral GenBank	264	77	4e-68	291/379	372	Phycodnaviridae
OTU_014	vOTU_062	15	0.0589623	3	0	0	0	0	0	0	13	1	0	0	0	0	1	0	0	CAAGCACTACCAGAGATGGTGGCGTTTGTATGCCGAGCTTTACCTCGACAACGCCAAGAAGGCTGAGTGGGGTAAGATGACCTCGACAGCGGCCGCTACCGGCACTGACAACTCTGTTTCTAATGTGCGTCTCCCCCTGATCTTCTTCTTCAACCGCAACCCTGGTCTCTTCCTGCCCCTGATTGCCCTCCAGTACCATGAGGTTCGCCTTGACATCGACTTGTCGGCCGAGTACGACTCCTACTTCGGGGGTGTTAAGGTGTGGGGTAACTACGTGTACCTTGACACCGAGGAGCGCCGTCGCTTCGCCCAGAAGGGCCACGAGTACCTCATCGAGCAATTCCAC	KHYQRWWRLYAELYLDNAKKAEWGKMTSTAAATGTDNSVSNVRLPLIFFFNRNPGLFLPLIALQYHEVRLDIDLSAEYDSYFGGVKVWGNYVYLDTEERRRFAQKGHEYLIEQFH	Micromonas sp. RCC1109 virus MpV1, complete genome	NC_014767.1	Viral GenBank	266	77	1e-68	271/351	346	Phycodnaviridae
OTU_041	vOTU_069	15	0.0589623	1	0	0	0	0	0	0	15	0	0	0	0	0	0	0	0	CAAGCACTATCAGAAGTGGTGGCGCCTGTACTCCGAGCTCTACCTTAATGAGGACCAGAAGAATAAGTGGGCTCGTATGACTACCAATGCAACTGGGGTAGGCGGTACCCAGGTGTACCTTCCACTCATCTTCTTCTTCAACCGTAATGCTGGTCTTTATCTTCCGCTGATCGCACTTCAGTATCATGAAGTTCGCATTGACATTGACCTCGCAAGCAATATGGACACTTATGTGAAGACGAGCGGCTTCAAGGTCTGGGGTAACTACGTGTACCTAGACACTGAGGAGCGTCGTCGTTTCGCTCAGAAGGGTCACGAGTACCTCGTTGAACAACTCCAC	KHYQKWWRLYSELYLNEDQKNKWARMTTNATGVGGTQVYLPLIFFFNRNAGLYLPLIALQYHEVRIDIDLASNMDTYVKTSGFKVWGNYVYLDTEERRRFAQKGHEYLVEQLH	Uncultured Phycodna virus isolate OTU/P06-07 putative major capsid protein (MCP) gene, partial cds	EU006622.1	Viral GenBank	275	78	2e-71	272/347	340	Phycodnaviridae
OTU_179	vOTU_056	14	0.0550314	3	0	1	0	4	0	0	0	0	0	0	0	0	0	0	9	CAAGCACTACCAGCGCTGGTGGAGGCTTTACTCCGAGCTTTACCTCGATGAGTCCAAGAAGGCCACTTGGGGTAAGATGACTTCCCCCGCGGTCGACGATGGTCAGATGTTCCTTCCTCTTATTTTCTTCTTTAACCGCAATCCCGGTCTGTACCTGCCACTGATTGCCCTGCAGTACCACGAGGTCCGTCTGGACTTTGACCTGTCCGCTGAATTTGAGATTTATGCTGATGCTTCCAAGACCTTCAAAGTATGGGGTAACTACGTCTACCTTGACACCGAGGAGCGTCGCCGCTTCGCCCAGAGGGGTCACGAGTACCTCGTTGAGCAGTTCCAC	KHYQRWWRLYSELYLDESKKATWGKMTSPAVDDGQMFLPLIFFFNRNPGLYLPLIALQYHEVRLDFDLSAEFEIYADASKTFKVWGNYVYLDTEERRRFAQRGHEYLVEQFH	Micromonas pusilla virus 12T genomic sequence	NC_020864.1	Viral GenBank	288	80	3e-75	264/331	337	Phycodnaviridae
OTU_158	vOTU_040	13	0.0511006	2	11	0	2	0	0	0	0	0	0	0	0	0	0	0	0	CAAGCAGTACCAGAAGTGGTGGCGTCTGTATTCCGAGCTGTGCCTCGACGAGTGCAAGCGCAGCCAGTACGCCAAGATGACGACCAACTCCACCGGTGCGGCGGGCAAGGTTTACCTGCCGCTGCTCTTCTTCTTCAACCGCAACCCGGGCCTGTACCTGCCTCTGATTGCTCTGCAGTACCACGAGGTCCGTCTGGACTTTGATCTGTCCAGCGAGTTTAGCAAC	KQYQKWWRLYSELCLDECKRSQYAKMTTNSTGAAGKVYLPLLFFFNRNPGLYLPLIALQYHEVRLDFDLSSEFSN	Uncultured phycodnavirus clone 399-M4.16 major capsid protein gene, partial cds	KF008103.1	Viral GenBank	156	77	8e-36	161/210	226	Phycodnaviridae
OTU_466	vOTU_051	13	0.0511006	2	0	0	0	0	0	12	1	0	0	0	0	0	0	0	0	CAAGCACTACCAGAAGTGGTGGCGTCTGTACTCCGAGCTCTACCTTGATGAGTCCAAGAAGCTCAACTGGGGTAAGATGACCACTGCGGGTACCGGCAAGGCTGTCTACCTCCCCCTCGTCTTCTTCTTCAACCGTAACCCAGGTCTCTACCTCCCCCTCATCGCCCTCCAGTACCACGAGGTCCGCATTGATTTCGACCCCGCGTCCGACTTCTCCACTTACCTCAACACCGACACCTTCAAGGTCTGGGCCAACTACGTGTACCTCGACACCGAGGAGCGTCGTCGCTTCGCGCAGAAGGGTCACG	KHYQKWWRLYSELYLDESKKLNWGKMTTAGTGKAVYLPLVFFFNRNPGLYLPLIALQYHEVRIDFDPASDFSTYLNTDTFKVWANYVYLDTEERRRFAQKGH	Micromonas sp. RCC1109 virus MpV1, complete genome	NC_014767.1	Viral GenBank	403	89	5e-110	274/308	308	Phycodnaviridae
OTU_354	vOTU_066	13	0.0511006	2	0	0	0	0	0	0	12	1	0	0	0	0	0	0	0	CAAGCACTACCAGAAGTGGTGGCGCATGTACTCCGAGCTCTACCTTGACGAGTCCAAGAAGCTCAACTGGGGTAAGATGACCACTGCGGGTACCGGCAAGGCTGTCTACCTCCCCCTCGTCTTCTTCTTCAACCGCAACCCCGGTCTCTACCTCCCCCTCATCGCCCTCCAGTACCACGAGGTCCGCATCGACTTCGACCTCGCGTCCGACATGGAGACCTTCCTCAACAAGTCCGTCTTCAAGGTGTGGGCGAACTACATCTACCTCGACACCGAGGAGCGTCGCCGCTTCGCGCAGAAGGGTCACGAGTACCTCGTCGAACAACTCCAC	KHYQKWWRMYSELYLDESKKLNWGKMTTAGTGKAVYLPLVFFFNRNPGLYLPLIALQYHEVRIDFDLASDMETFLNKSVFKVWANYIYLDTEERRRFAQKGHEYLVEQLH	Micromonas pusilla virus PL1, *** SEQUENCING IN PROGRESS ***, 2 unordered pieces	HQ633072.1	Viral GenBank	518	95	9e-145	313/330	331	Phycodnaviridae
OTU_222	vOTU_041	12	0.0471698	1	0	0	0	0	0	0	0	12	0	0	0	0	0	0	0	CAAACACTATGGTCACTGGTTAGATGTATGGAGTGAATTAACTGATCACGAAGAATCTGAATACATTGGTCTTAACAAACACAAAGCCAAAACTTCATATTTACGATCTGGTGGTTCTGGAAATACAAACGGAACTCACTCTACTTGGCAGCTCTTTATTCCATTAAAGTTCTGGTTCTGCCGCAACCCAGGTCTTGCACTGCCACTAATTGCTCTGCAGTACCATGAGGTCAGGCTGGATTTCGATTTATCGGCGCACTTCGATGAGTGGCTCGACACCTCCACCTTCAAGGTCTGGGCTAACTACATCTACCTTGACACC	KHYGHWLDVWSELTDHEESEYIGLNKHKAKTSYLRSGGSGNTNGTHSTWQLFIPLKFWFCRNPGLALPLIALQYHEVRLDFDLSAHFDEWLDTSTFKVWANYIYLDT	Uncultured Phycodna virus isolate OTU/P06-04 putative major capsid protein (MCP) gene, partial cds	EU006619.1	Viral GenBank	105	77	2e-20	106/138	322	Phycodnaviridae
OTU_173	vOTU_065	12	0.0471698	2	0	0	0	0	0	0	1	11	0	0	0	0	0	0	0	CAAGCAGTACCAGAAGTGGTGGCGTCTGTACACCGAGCTTTACCTCGATGACTCGAAGAAGGCTACCTACGGTAAGATGACCTCCGGTATTTCCGGCAAGACTGTCTATTTGCCCCTATACTTCTTTTTCAACAGAAATCCTGGACTTTATTTGCCACTAATTGCTCTGCAGTACCATGAGGTCAGGCTGGATTTCGATTTATCGGCGCACTTCGATGAGTGGCTCGACACCTCCACCTTCAAGGTCTGGGCTAACTACATCTACCTTGACACTGAGGAGCGTCGCCGATTCGCCCAGAAGGGTCATGAGTACCTCATCGAACAATTCCAC	KQYQKWWRLYTELYLDDSKKATYGKMTSGISGKTVYLPLYFFFNRNPGLYLPLIALQYHEVRLDFDLSAHFDEWLDTSTFKVWANYIYLDTEERRRFAQKGHEYLIEQFH	Uncultured Phycodna virus isolate OTU/M05-01 putative major capsid protein (MCP) gene, partial cds	EU086758.1	Viral GenBank	298	80	2e-78	264/330	331	Phycodnaviridae
OTU_264	vOTU_029	11	0.043239	6	1	0	0	0	0	0	0	0	4	1	1	2	2	0	0	CAAGCACTACCAGAAGTGGTGGCGCATGTACTCCGAGCTCTACCTCGATGAGGCCAAGAAGGCCACTTGGGGTAAGATGACCACTGCGGGTGACAACAAGACTGTCTATTTGCCCCTAATCTTTTTCTTTAACCGCAATCCTGGACTTGCCCTCCCACTAATTGCTCTGCAGTACCATGAGGTCCGTATCGATTTCGATTTAGCGTCTAACTTCGACGACTACCTCAATACCTCCGTCTTCAAGGTGTGGGCCAACTACGTCTACCTTGACACTGAGGAACGTAGGCGTTTTGCCCAGAAGGGTCACGAGTACCTCATTGAGCAACTCCAC	KHYQKWWRMYSELYLDEAKKATWGKMTTAGDNKTVYLPLIFFFNRNPGLALPLIALQYHEVRIDFDLASNFDDYLNTSVFKVWANYVYLDTEERRRFAQKGHEYLIEQLH	Uncultured Phycodna virus isolate OTU/M05-01 putative major capsid protein (MCP) gene, partial cds	EU086758.1	Viral GenBank	443	90	6e-122	296/330	331	Phycodnaviridae
OTU_344	vOTU_043	10	0.0393082	1	0	0	10	0	0	0	0	0	0	0	0	0	0	0	0	TCGCCAATATGGTGACTGGATGCACTTGTGGAATCAGCTCACGCTCTCCAAGGAGCAAGAGCGCGGTTACTACAAGATGATTGGTAACACTTCCCAGCTTACCTTCATCACTGACCCCTCGTTCTCGGCGGTTGATGGTCCCTGCGCTTCCTCGGCCCCCGTCCAGGTGTGCGAGCCCCGCAATGCTCTCCCCGAAACTACCCTCTATGTTCCCTTCCAATTCTGGTACTGCCGAAACCCCGGACTTGCCCTCCCCCTCATCGCTCTTCAATACCACGAAGTCAAGATCAACCTTGACATCCGCCCTATTGATGAGTGCTTGTGGGCCGTTGGTGAGCTCTCCTGCTCTGATGCCGTCAGCAAGCGCGTGACCTCGGCTTACAACCAGTCCCTTGTCGCC	RQYGDWMHLWNQLTLSKEQERGYYKMIGNTSQLTFITDPSFSAVDGPCASSAPVQVCEPRNALPETTLYVPFQFWYCRNPGLALPLIALQYHEVKINLDIRPIDECLWAVGELSCSDAVSKRVTSAYNQSLVA	Unknown phycodnavirus clone LAB_mcp_b21_E12 major capsid protein gene, partial cds	KC574427.1	Viral GenBank	459	85	1e-126	341/399	400	Mimiviridae
OTU_256	vOTU_048	10	0.0393082	3	4	5	0	0	0	0	0	0	0	0	0	0	0	1	0	CAAGCACTACCAGAAGTGGTGGCGCATGTACTCCGAGCTCTACCTTGATGAGTCCAAGAAGCTCAACTGGGGTAAGATGACCACTGCCGGCAGTGGCAAGACTGTCTATTTGCCCCTAGTCTTCTTTTTCAACAGAAATCCTGGACTTTATTTGCCACTAATTGCTCTGCAGTACCACGAGGTGCGCATTGATATTGACCTCGCGCCCAACTTCAGCACCTTCCTCAGCACCTCTGTCTTCAAGGTGTGGGCCAACTACGTCTACCTTGACACCGAGGAGCGTCGCCGATTCGCCCAGAAGGGTCATGAGTACCTCATCGAGCAGTTCCAC	KHYQKWWRMYSELYLDESKKLNWGKMTTAGSGKTVYLPLVFFFNRNPGLYLPLIALQYHEVRIDIDLAPNFSTFLSTSVFKVWANYVYLDTEERRRFAQKGHEYLIEQFH	Haptolina hirta virus isolate HhV_OF01 major capsid protein (MCP) gene, partial cds	KJ558370.1	Viral GenBank	432	95	1e-118	260/274	331	Phycodnaviridae
OTU_340	vOTU_093	10	0.0393082	2	2	0	0	8	0	0	0	0	0	0	0	0	0	0	0	TAGGCACTATCAGAAATGGTGGAGGCTCTATTCTGAGCTTTACCTAGCTGATACCAAGAAGGCCAACTGGGCAAAGCTAACAACTGCCAATACCTTTGGGGTCCTCCAATCTGGAAATGTATTCCTTCCTCTTATCTTCTTCTTCAATCGCAACCCTGGACTTTACCTACCTCTCATTGCTCTTCAGTACCATGAGGTTCGTCTTGATTTCGATCTTGCATCCAATTACACCGCTTATTCGGTTCAGTCACCCCTCGCGTGTGGGGTAACTACGTGTTCCTAGACACTGAGGAGCGTCGCCGATTCGCCCAGAAGCCTCATGAGTACCTCGTCGAACAACTCCAC	RHYQKWWRLYSELYLADTKKANWAKLTTANTFGVLQSGNVFLPLIFFFNRNPGLYLPLIALQYHEVRLDFDLASNYTAYSVQSPLACGVTTCS*TLRSVADSPRSLMSTSSNNS	Uncultured phycodnavirus clone 399-M4.12 major capsid protein gene, partial cds	KF008099.1	Viral GenBank	361	83	2e-97	287/344	345	Phycodnaviridae
OTU_122	vOTU_055	9	0.0353774	4	0	4	0	0	0	3	0	0	0	0	1	0	1	0	0	CAAGCACTACCAGATCTGGTGGCGCCTGTACTCCGAGCTGTACCTCACCGCGGACAAGAAGGCCAACTACGCCAAGCTCACCACCGACGCATCAGGCGGCTCTACCCGTGGATCCCACCAGGTGTTCCTCCCCCTCCTCTTCTTCTTCAACAGGAACCCGGGTCTCTACCTCCCCCTCATTGCTCTCCAGTACCACGAGGTTCGTCTCGACTTCGACCTCGCCAGCGAGTTCACGCTGTACCACAGCACCAGCGGCACTCACGTGTGGGGTAACTACGTGTACCTCGACACTGAGGAGCGCAGGCGCTTTGCCCAGAAGGGTCACGAGTACCTCATCGAACAGTTCCAC	KHYQIWWRLYSELYLTADKKANYAKLTTDASGGSTRGSHQVFLPLLFFFNRNPGLYLPLIALQYHEVRLDFDLASEFTLYHSTSGTHVWGNYVYLDTEERRRFAQKGHEYLIEQFH	Chrysochromulina parva virus BQ1 clone CpV375MCPbL1.02 MCP (MCP) gene, partial cds	KT318565.1	Viral GenBank	269	76	8e-70	279/367	349	Phycodnaviridae
OTU_422	vOTU_067	9	0.0353774	4	0	5	0	0	1	1	2	0	0	0	0	0	0	0	0	CAAGCACTACCAGCGTTGGTGGAGGCTGTACTCTGAGCTTTATCTCGATGAGTCCAAGAAGGCCAACTATGCCAAGTTGACATGTAACTCAACCGGGGAGATTTACGCAGCAGGTGGTAACAGCGGATCTAATGCTGGACAGGTTATGCTTCCTCTCCTCTTCTTCTTCAACAGGAACCCAGGCCTGTACCTTCCTCTTATCGCCCTTCAGTACCATGAAGTCCGCCTTGATTTTGACTTGTCAACCGAGTACTCAACGTGCTTTGGAACAACTTTCAATGTGTGGGGTAACTACGTGTACCTCGACACGGAGGAGCGTCGCCGATTCGCCCAGAAGGGTCACGAGTACCTCGTTGAGCAGCTCCAC	KHYQRWWRLYSELYLDESKKANYAKLTCNSTGEIYAAGGNSGSNAGQVMLPLLFFFNRNPGLYLPLIALQYHEVRLDFDLSTEYSTCFGTTFNVWGNYVYLDTEERRRFAQKGHEYLVEQLH	Chrysochromulina parva virus BQ1 clone CpV375MCPbL1.02 MCP (MCP) gene, partial cds	KT318565.1	Viral GenBank	327	80	4e-87	291/364	367	Phycodnaviridae
OTU_539	vOTU_046	8	0.0314465	1	0	0	8	0	0	0	0	0	0	0	0	0	0	0	0	CAAGCACTACCAGAAGTGGTGGCGTCTGTACTCCGAGCTCTACCTCGATGAGGCCAAGAAGCTCAACTGGGGTAAGATGACCACTGCGGGTACCGGCAAGGCTGTCTACCTCCCCCTCGTCTTCTTCTTCAACCGTAACCCAGGTCTCTACCTGCCCCTCATTGCCCTCCAGTACCACGAGGTCCGCATTGACATCGACCTCGCGTCGGACATGGCGACCTTCGTCAACCCCTCCGTCTTCAAGGTCTGGGCCAACTACGTCTACCTTGACACCGAGGAGCGTCGCCGATTCGCCCAGAAGGGTCATGAGTACCTCATCGAGCAGCTCCAC	KHYQKWWRLYSELYLDEAKKLNWGKMTTAGTGKAVYLPLVFFFNRNPGLYLPLIALQYHEVRIDIDLASDMATFVNPSVFKVWANYVYLDTEERRRFAQKGHEYLIEQLH	Micromonas sp. RCC1109 virus MpV1, complete genome	NC_014767.1	Viral GenBank	443	90	6e-122	296/330	331	Phycodnaviridae
OTU_105	vOTU_049	8	0.0314465	1	8	0	0	0	0	0	0	0	0	0	0	0	0	0	0	CCGTCAATATGGCGACTGGATGCACATCTGGAACCAACTTACCCTTACATCCGAGCAACAACGTGGATACTACCAAATGATTGGTAATACCACTCAACTCACATTCCTCACTGATCCTTCTTTCAACGCAGTTGATGGACCCTGTGAGAGCGGTGCCCCCACTCAAGTGTGTGCTCCTCGTAATGCTCTTCCTGAGACCACTCTTTACGTGCCTTTCCAATTCTGGTACTGCCGTAATCCTGGACTTGCCCTTCCTCTTATTGCCCTTCAATACCACGAGGTCGAGATCAATCTTGATATTCGTCCTATTGATGAGTGCTTATTCGCTGTTGGGTCTCTTCACTGCGACAATGGTTCCAACAAGGTCACCACCGCATACAACCAATCTCTTGTTGCTGCT	RQYGDWMHIWNQLTLTSEQQRGYYQMIGNTTQLTFLTDPSFNAVDGPCESGAPTQVCAPRNALPETTLYVPFQFWYCRNPGLALPLIALQYHEVEINLDIRPIDECLFAVGSLHCDNGSNKVTTAYNQSLVAA	Megaviridae environmental sample clone QB10-6 major capsid protein gene, partial cds	KT445538.1	Viral GenBank	408	85	2e-111	310/366	400	Mimiviridae
OTU_488	vOTU_078	8	0.0314465	1	0	0	0	0	0	0	0	0	0	0	0	0	0	0	8	TAAGCACTACCAAAAGTGGTGGCGTTTGTACTCGGAGTTGTACCTTGACGAAGCCAAGAAGTCCAACTACGGTAAGATGACCACCGCGGTCGAAGCCGGTAAGAAGATCTTCTTGCCACTCATCTTCTTCTTCAACCGCAACCCAGGTTTGGCGTTGCCTTTGATTGTCTTGCAATACCACGAAGTCCGCCTCGACTTCGATTTGTCGGGCGCCTTCTCGTCCGTGACCGACGGTTCCTTCAAGGTGTGGGCTAACTACATCTACCTGGACACCGAAGAGCGTCGCCGATTCGCCCAGAAGGGTCATGAGTACCTCGTCGAACAGCTCCAC	KHYQKWWRLYSELYLDEAKKSNYGKMTTAVEAGKKIFLPLIFFFNRNPGLALPLIVLQYHEVRLDFDLSGAFSSVTDGSFKVWANYIYLDTEERRRFAQKGHEYLVEQLH	Ostreococcus lucimarinus virus OlV1, complete genome	NC_014766.1	Viral GenBank	275	79	2e-71	261/329	331	Phycodnaviridae
OTU_153	vOTU_085	8	0.0314465	1	0	0	0	0	0	0	0	0	0	0	0	0	0	0	8	CAAGCACTACCAGAAGTGGTGGCGTCTGTACTCCGAGCTCTACCTCGACGAGGCCAAGAAGGCCAACTGGGGTAAGATGTGCTCGAACGCGACTAGCGCGGTGGGTAAGGTGTACCTACCCCTCCTTTTCTTCTTCAACCGCAACCCCGGGCTCTTCCTCCCCCTCATCGCTCTCCAGTACCACGAGGTCCGCCTTGATTTCGAGCTCGCTTCCGACTACGACGAACTCTTCGGCACCGGTTTCAAGGTGTGGGGTAACTACGTGTACCTCGACACTGAGGAGCGCCGTCGCTTCGCCCAGAAGGGCCACGAGTACCTCATCGAGCAGTTCCAC	KHYQKWWRLYSELYLDEAKKANWGKMCSNATSAVGKVYLPLLFFFNRNPGLFLPLIALQYHEVRLDFELASDYDELFGTGFKVWGNYVYLDTEERRRFAQKGHEYLIEQFH	Micromonas sp. RCC1109 virus MpV1, complete genome	NC_014767.1	Viral GenBank	336	83	6e-90	281/340	334	Phycodnaviridae
OTU_073	vOTU_098	8	0.0314465	2	0	0	0	0	0	1	7	0	0	0	0	0	0	0	0	CAAGCACTACCAGAAGTGGTGGCGCCTGTACTCCGAACTTTACCTCGATGACGCCAAGAAGGCTCAGTGGGGTAAGATGATCTCCACGCTGGAGTCCGATTCGTCCTTCCCCACGTCCAAGGGCAAGGTGTTCCTCCCGCTCATCTTCTTCTTCAACCGCAACCCCGGTCTTTTTTACCTTTAATCGCTCTCCAGTACCACGAGGTCCGCCTCGACTTCGACCTCGGCTCTCAGTACACCGCCCACTTCGGCACTGTTGCACCCAAGGTCTGGGCCAACTATGTGTACCTCGATACCGAGGAGCGCCGTCGTTTTGCCCAGAAGGGTCACGAGTACCTCGTCGAACAGTTCCAC	KHYQKWWRLYSELYLDDAKKAQWGKMISTLESDSSFPTSKGKVFLPLIFFFNRNPGLFYL*SLSSTTRSASTSTSALSTPPTSALLHPRSGPTMCTSIPRSAVVLPRRVTSTSSNSS	Uncultured Phycodna virus isolate OTU/P06-01 putative major capsid protein (MCP) gene, partial cds	EU006616.1	Viral GenBank	253	76	6e-65	271/356	354	Phycodnaviridae
OTU_224	vOTU_038	7	0.0275157	3	0	0	0	0	0	0	0	0	4	1	2	0	0	0	0	TCGCCAGTATGGTGACTGGATGCACATCTGGAATAACCTTACTCTCCCCGTTGACCAGCAGGATGGTTACTTTGCCATGGTTGGCAACACTACCGAGTTGACCTTCATTACCGATCCCTCTTTCAATGCCATCGATGGTCCTTGCCAGGCTAACGCTCCCCGTCAGGTTTGCGCTCCCCGCAATGCTCTCCCCGAGACTACCCTCTATGTTCCCTTTCAGTTCTGGTATTGCCGTAACCCCGGTCTTGCTCTCCCCCTCATCGCCCTTCAGTATCACGAGGTCAAATTAACCTCGATATTCGCCCCATCGATGAGTGCTTGTGGGCCGTCGGCTCTCTCAGCTGCGGTGTCAATAACACCTC	RQYGDWMHIWNNLTLPVDQQDGYFAMVGNTTELTFITDPSFNAIDGPCQANAPRQVCAPRNALPETTLYVPFQFWYCRNPGLALPLIALQYHEVKLTSIFAPSMSACGPSALSAAVSITP	Uncultured phycodnavirus clone mcp_DH201212_73 putative major capsid protein (mcp) gene, partial cds	KP775255.1	Viral GenBank	493	92	4e-137	319/348	362	Mimiviridae
OTU_293	vOTU_058	7	0.0275157	3	3	0	0	0	0	0	0	2	0	0	0	0	2	0	0	CAAGCACTACCAGAAGTGGTGGCGTCTGTACTCCGAGCTCTACCTCGATGAGGCCAAGAAGCTCAACTGGGGTAAGATGACCACTGCCGGCAATGGCAAGACTGTCTATTTGCCCCTAGTCTTTTTCTTTAACCGCAATCCTGGACTTTACCTCCCACTAATTGCTCTGCAGTACCATGAGGTGCGCATCGATTTCGATTTAGCGTCTAACTTCGACGACTACCTCAATACCTCCGTCTTCAAGGTGTGGGCCAACTACGTCTACCTTGACACTGAGGAACGTAGGCGTTTTGCCCAGAAGGGTCACGAGTACCTCATTGAGCAATTCCAC	KHYQKWWRLYSELYLDEAKKLNWGKMTTAGNGKTVYLPLVFFFNRNPGLYLPLIALQYHEVRIDFDLASNFDDYLNTSVFKVWANYVYLDTEERRRFAQKGHEYLIEQFH	Uncultured Phycodna virus isolate OTU/M05-01 putative major capsid protein (MCP) gene, partial cds	EU086758.1	Viral GenBank	482	92	7e-134	305/330	331	Phycodnaviridae
OTU_430	vOTU_074	7	0.0275157	2	0	0	0	0	0	1	0	6	0	0	0	0	0	0	0	CAAGCACTACCAGAAGTGGTGGCGTTTGTACACCGAGCTTTACTTGGATGAGGCCAAGAAGGCTAACTGGGGTAAGATGACCTCGGCGGGCTACGGTAAGACCGTCTACCTCCCCCTCATCTTCTTCTTCAACCGTAACCCAGGTCTCTACCTCCCCCTCATCGCCCTCCAGTACCACGAGGTCCGCATTGATTTCGACCTCGCGTCCGACTTCTCCACTTACCTCAACACCGACACCTTCAAGGTCTGGGCCAACTACGTGTACCTCGACACCGAGGAGCGTCGTCGCTTCGCGCAGAAGGGTCACGAGTACC	KHYQKWWRLYTELYLDEAKKANWGKMTSAGYGKTVYLPLIFFFNRNPGLYLPLIALQYHEVRIDFDLASDFSTYLNTDTFKVWANYVYLDTEERRRFAQKGHEY	Ostreococcus tauri virus RT-2011, complete genome	JN225873.1	Viral GenBank	412	89	1e-112	282/316	314	Phycodnaviridae
OTU_266	vOTU_083	7	0.0275157	2	0	0	0	0	0	6	0	0	1	0	0	0	0	0	0	CAAGCACAACGGTGAATGGCTTCACCTCTGGAACGAACTCACCCAGGAAGACGGCAAGGTTGCTGCCCACGCTGACATGACCAGCGCTGCTGCCGGCGCCGCTGCGAAGACGCTCTTCATCCCGCTCGAGTTCTGGTTCTGCCGCAACCCGGGCCTTGCGCTTCCGCTCATTGCGCTCCAGTACCATGAGGTCAAGGTTATTGTTGAATTCAACAGCTTCGATGCAGTAAAGAATAACGTCACGCTTGGTACTGGTGAATCTCAAAAACTCGTTTCGCCCAAGCTCTGGTGCGACTACATCTACCTCGACACCGACGAGCGCCGCCGGTTCGCCCAGGTCAGCCACGAGTACCTCATCGAACACTACCAC	KHNGEWLHLWNELTQEDGKVAAHADMTSAAAGAAAKTLFIPLEFWFCRNPGLALPLIALQYHEVKVIVEFNSFDAVKNNVTLGTGESQKLVSPKLWCDYIYLDTDERRRFAQVSHEYLIEHYH	Megaviridae environmental sample clone Q1-B-20 major capsid protein gene, partial cds	KT445578.1	Viral GenBank	123	72	8e-26	184/254	370	Phycodnaviridae
OTU_475	vOTU_102	7	0.0275157	1	0	7	0	0	0	0	0	0	0	0	0	0	0	0	0	TCGTCAATATGGTGACTGGATGCACATCTGGACTCAACTTACCCTTTCTGCTGAACAACAACGTGGATACTTCAAAATGATCGGTAACACAACTGCTTTAACTTACATCACTGATCCCTCATTTCGCTGATATCAACGGACCCTGTGGTGGTGATGCCCCCGTAAATGTATGTGCTCCTCGCAATGCTCTTCCCGAAACC	RQYGDWMHIWTQLTLSAEQQRGYFKMIGNTTALTYITDPSFR*YQRTLWW*CPRKCMCSSQCSSRN	Megaviridae environmental sample clone QB11-16 major capsid protein gene, partial cds	KT445756.1	Viral GenBank	190	86	3e-46	142/165	200	Mimiviridae
OTU_205	vOTU_121	7	0.0275157	1	0	0	0	0	0	0	7	0	0	0	0	0	0	0	0	CCGTCAATATGGCGACTGGATGCACATCTGGAACCAACTTACCCTTACATCCGAGCAACAACGTGGATACTACCAAATGATTGGTAATACCACTCAACTCACATTCCTCACCGATCCCTCTTTCAACGCAGTTGATGGACCCTGTGAGAGCGGTGCCCCCACACAAGTGTGTGCTCCTCGTAATGCTCTTCCCGAGACCACTCTTTACGTGCCTTTCCAATTCTGGTACTGCCGTAATCCCGGACTCGCCCTTCCCCTCATCGCCCTCCAGTATCACGAGGTCAAGATTAACCTTGACATCCCGTAATATTGAGG	RQYGDWMHIWNQLTLTSEQQRGYYQMIGNTTQLTFLTDPSFNAVDGPCESGAPTQVCAPRNALPETTLYVPFQFWYCRNPGLALPLIALQYHEVKINLDIP*Y*	Megaviridae environmental sample clone QB10-6 major capsid protein gene, partial cds	KT445538.1	Viral GenBank	316	86	6e-84	231/268	315	Mimiviridae
OTU_218	vOTU_057	6	0.0235849	1	0	0	6	0	0	0	0	0	0	0	0	0	0	0	0	CAAGTACTACCAGAAGTGGTGGCGTCTGTACTCCGAGCTCTACCTCGATGAGGCCAAGAAGCTCAACTGGGGTAAGATGACCACTGCCGGCAATGGCAAGACTGTCTATTTGCCCCTAGTCTTTTTCTTTAACCGCAACCCTGGACTCGCCCTCCCCCTTATTGCTCTTCAGTATCACGAAGTTAAGGTTGATATTGAATTCCGTACAAGTGCTGCGATTACAACAGCAGATGCGTCTACTGCCGTTCTTACTACTTGCAAACTCTACGTCGACTACGTATACCTTGACACTGATGAACGCCGCCGTTTCGCCCAGGTTAGCCACGAATACCTCGTTGAACAACTCCAC	KYYQKWWRLYSELYLDEAKKLNWGKMTTAGNGKTVYLPLVFFFNRNPGLALPLIALQYHEVKVDIEFRTSAAITTADASTAVLTTCKLYVDYVYLDTDERRRFAQVSHEYLVEQLH	Uncultured Phycodna virus isolate OTU/M05-01 putative major capsid protein (MCP) gene, partial cds	EU086758.1	Viral GenBank	275	78	2e-71	273/348	349	Phycodnaviridae
OTU_017	vOTU_063	6	0.0235849	1	0	0	6	0	0	0	0	0	0	0	0	0	0	0	0	CCGTCATTATGAAGAATGGAATGATATCTGGTATGAGTTAACTACTCCCGCATCTAAGGCTCTAGCCCTTAAATGTATGATTGGTGACAAGGGAACTACCGGTGGTTCTGCTGACCGTGCCGGTGTCAACCTTGTTCAGATTCCTCTTCAGTTCTGGTTCTGTCGTAACCCTGGTCTCGCACTACCTTTAATTGCCCTTCAGTATCATGAAGTCAAACTCAAGTTTACCTGGGGCACCGCGGCCAATGTAGGCGCTACCGCAAGTTGTCAAGTATGGGCTGATTACATCTATCTTGAC	RHYEEWNDIWYELTTPASKALALKCMIGDKGTTGGSADRAGVNLVQIPLQFWFCRNPGLALPLIALQYHEVKLKFTWGTAANVGATASCQVWADYIYLD	Megaviridae environmental sample clone WC2-10 major capsid protein gene, partial cds	KT445351.1	Viral GenBank	104	85	6e-20	80/94	298	Phycodnaviridae
OTU_502	vOTU_075	6	0.0235849	1	0	0	0	0	0	0	0	6	0	0	0	0	0	0	0	CAAGCACTACCAACGCTGGTGGCGTTTGTACTCCGAGCTTTACTTGGATGAATCCAAGAAGGCTACCTGGGCTAAGATGACCACCGCGGTTTCCGGTAAGACCGTCTATTTGCCACTCATTTTCTTCTTCAACCGCAACCCAGGTTTGTATTTGCCATTGATTGCGCTCCAATACCACGAAGTGCGCATTGACTTCGACTTGTCTGGCAGCTATGAAACCTACTTGAGCACCTCCGTGTTCAAGGTCTGGGCCAACTACGTCTACCTCGACACCGAAGAGCGCCGACGCTTCGCCCAAAAGGGTCACGAATACCTCATTGAACAGCTCCAC	KHYQRWWRLYSELYLDESKKATWAKMTTAVSGKTVYLPLIFFFNRNPGLYLPLIALQYHEVRIDFDLSGSYETYLSTSVFKVWANYVYLDTEERRRFAQKGHEYLIEQLH	Ostreococcus lucimarinus virus 2 isolate Olv2, complete genome	NC_028091.1	Viral GenBank	432	90	1e-118	290/324	331	Phycodnaviridae
OTU_575	vOTU_080	6	0.0235849	4	0	0	1	2	0	0	0	2	0	0	0	0	0	1	0	CAAGCACTACCAGAAGTGGTGGCGTCTGTACTCCGAGCTCTACCTCGATGAGGCCAAGAAGCTCAACTGGGGTAAGATGACCACTGCCGGCAATGGCAAGACTGTCTATTTGCCCCTAGTCGTTTTCTTTAACCGCAATCCTGGACTTTACCTCCCACTAATTGCTCTGCAGTACCATGAGGTCCGTATCGATTTCGATTTAGCGTCTAACTTCGACACCTACCTCAATACCTCCGTCTTCAAGGTGTGGGCCGACTATGTCTACCTTGACACCGAGGAGCGTCGCCGATTCGCCCAGAAGGGTCATGAGTACCTCATCGAACAATTCCAC	KHYQKWWRLYSELYLDEAKKLNWGKMTTAGNGKTVYLPLVVFFNRNPGLYLPLIALQYHEVRIDFDLASNFDTYLNTSVFKVWADYVYLDTEERRRFAQKGHEYLIEQFH	Uncultured Phycodna virus isolate OTU/M05-01 putative major capsid protein (MCP) gene, partial cds	EU086758.1	Viral GenBank	470	92	4e-130	302/330	331	Phycodnaviridae
OTU_156	vOTU_119	6	0.0235849	2	0	0	0	5	0	0	0	0	0	0	0	0	0	1	0	TCGCCAGTACGGTGACTGGATGCACATCTGGAACCAGCTAACTCTTTCCAAGGAACAGGAGAGTGGCTACTACAAGATGGTTGGTAACACCACCCAGCTTACCTACATCACTGACCCTGAGTTCGCTAATGTTGATGGACCTTGTGATTCCGACGCACCCCGCCAGGTCTGCGCTCCTCGCAACGCCCTCCCTGAGACCACCCTTTACGTGCCTCTCCAGTTCTGGTACTGCCGCAACCCTGGTCTCGCCCTTCCTCTGATCGCTCTTCAGTACCACGAGGTTCGTATCAACCTTGACATCCGCCCTATCGATGAGTGCTTGTGGGCTGTCAACACCC	RQYGDWMHIWNQLTLSKEQESGYYKMVGNTTQLTYITDPEFANVDGPCDSDAPRQVCAPRNALPETTLYVPLQFWYCRNPGLALPLIALQYHEVRINLDIRPIDECLWAVNT	Uncultured phycodnavirus clone mcp_DH201211_49 putative major capsid protein (mcp) gene, partial cds	KP775240.1	Viral GenBank	338	83	2e-90	273/330	338	Mimiviridae
OTU_180	vOTU_054	5	0.0196541	3	0	0	2	0	0	0	0	2	1	0	0	0	0	0	0	CAAACACTACCAACTCTGGTGGCGTATGTACTCCGAGCTGATGATGGACGAGTCCAAGAAAGCGAACTACGGCAAGATGACATCTGATGCCGTTGGTGGTGGTGCCACTGTGTACCTGCCTCTTCTGTTTTTCTTCAACCGCAACCCAGGTCTTTACCTGCCACTCATTGCTCTGCAGTACCACGAGGTTCGCCTTGACTTTGACCTGTCATCCGAGTTCTCCACCTACACTGACAATCAGACCTTCAAAGTGTGGGGCAACTACGTATACCTCGACACTGAGGAGCGTCGCCGCTTCGCCCAGAAAGGTCATGAGTACCTCATCGAACAGCTCCAC	KHYQLWWRMYSELMMDESKKANYGKMTSDAVGGGATVYLPLLFFFNRNPGLYLPLIALQYHEVRLDFDLSSEFSTYTDNQTFKVWGNYVYLDTEERRRFAQKGHEYLIEQLH	Uncultured Phycodna virus isolate OTU/P06-02 putative major capsid protein (MCP) gene, partial cds	EU006617.1	Viral GenBank	259	77	1e-66	266/346	337	Phycodnaviridae
OTU_107	vOTU_064	5	0.0196541	3	1	0	3	1	0	0	0	0	0	0	0	0	0	0	0	CAAGCACTACCAACGCTGGTGGCGTTTGTACTCCGAGCTTTACCTCGATGAAGCCAAGAAGACTAACTGGGCTAAGCTCACCACCGCGAAAGATGGCAAGGCTGTCTACCTTCCACTCATCTTCTTCTTCAACCGCAACCCAGGTTTGTATTTGCCATTGATTGCGCTCCAATACCACGAAGTCCGCATCGACATCGATTTGGCCTCCGACATGGAAACCTACCTCGAAAGAACGTCTTCAAGGTGTGGGCCAACTACATCTACCTTGACACCGAAGAGCGCCGTCGTTTCGCGCAAAAGGGTCACGAATACCTCATCGAGCAACTCCAC	KHYQRWWRLYSELYLDEAKKTNWAKLTTAKDGKAVYLPLIFFFNRNPGLYLPLIALQYHEVRIDIDLASDMETYLERTSSRCGPTTSTLTPKSAVVSRKRVTNTSSSNS	Ostreococcus tauri virus RT-2011, complete genome	JN225873.1	Viral GenBank	358	84	2e-96	278/330	330	Phycodnaviridae
OTU_421	vOTU_070	5	0.0196541	3	0	1	0	0	0	1	0	3	0	0	0	0	0	0	0	TCGTCAGTTTGGTGACTGGATGCACATCTGGAATCAGCTAACCCTCTCTAAAGATCAGGAGCGTGGTTACTACAAAATGGTTGGTAATACCACCCAACTAACCTACATTACTGATCCCTGCTTCGCCCCTGTTGACGGTCCTTGCGATTCGTCGGGTCCTCGTCAGGTCTGTGCTCCCCGTAACACTCTCCCTGAATCGTTCCTCTACATTCCCCTTCAGTTCTGGTTCTGCCGCAATCCCGGTCTCGCGCTACCCCTTATTGCGCTCCAGTATCACGAAGTCAGAATTAACATCGATCTTTCGCCCCTTGATGAGTGCCTATGGGCGGTTAAGGAGCTAACCTGTGATTCGGGTACCTCGCAAAAGCCACCGCGGCCTACCAGCAGTCGCTAGCTGCTG	RQFGDWMHIWNQLTLSKDQERGYYKMVGNTTQLTYITDPCFAPVDGPCDSSGPRQVCAPRNTLPESFLYIPLQFWFCRNPGLALPLIALQYHEVRINIDLSPLDECLWAVKELTCDSGTSQKPPRPTSSR*LL	Uncultured Phycodna virus isolate OTU/P06-05 putative major capsid protein (MCP) gene, partial cds	EU006620.1	Viral GenBank	702	99	0	397/401	400	Mimiviridae
OTU_241	vOTU_077	5	0.0196541	1	0	0	0	0	0	5	0	0	0	0	0	0	0	0	0	CAAGCACTACCAACGCTGGTGGCGTTTGTACTCCGAGCTTTACTTGGATGAGTCCAAGAAGGCTAACTGGGCGAAGATGACTACTGCCAAGACTGGTAACACCGTGTACTTGCCATTGATCTTCTTCTTCAACCGCAACCCGGGTTTGTACTTGCCATTGATTGCCCTTCAATACCACGAAGTTCGCATCGACTTCGATTTGACCAGCACCTTCACCACCTACCTTGATTCCACTGTGTTCAAGGTGTGGGCCAACTACGTCTACCTTGACACCGAGGAGCGTCGCCGATTCGCCCAGAAGGGTCATGAGTACCTCATTGAACAGCTCCAC	KHYQRWWRLYSELYLDESKKANWAKMTTAKTGNTVYLPLIFFFNRNPGLYLPLIALQYHEVRIDFDLTSTFTTYLDSTVFKVWANYVYLDTEERRRFAQKGHEYLIEQLH	Ostreococcus lucimarinus virus OlV1, complete genome	NC_014766.1	Viral GenBank	457	92	3e-126	298/325	331	Phycodnaviridae
OTU_251	vOTU_086	5	0.0196541	2	0	2	0	0	0	0	0	0	0	0	0	0	0	3	0	CCGTCAGTACTCCGACTGGATGCACATCTGGAACCAGCTTACTCTCTCAAAGGAACAAGAGCGCGGCTACTACAAAATGATTGGTCACACCACTCAACTTACTTACATCTGCGACCCGTCCTTTGCTTCAATTGACGGCCCATGTTCGGACAACACCACACCATCCAATGTGTGCGCCCCACGCAATGCCCTCCCTGAGTCCACTCTCTACATTCCTCTGCAGTTCTGGTTCTGCCG	RQYSDWMHIWNQLTLSKEQERGYYKMIGHTTQLTYICDPSFASIDGPCSDNTTPSNVCAPRNALPESTLYIPLQFWFC	Phaeocystis globosa virus strain 16T, complete genome	NC_021312.1	Viral GenBank	196	79	1e-47	187/237	237	Phycodnaviridae
OTU_512	vOTU_094	5	0.0196541	2	0	0	0	0	0	4	0	1	0	0	0	0	0	0	0	CAAGCACTACCAGAAGTGGTGGCGTCTGTACTCCGAGCTTTACCTTGACGAGTCCAAGAAGCTCAACTGGGGTAAGATGACCACTGCCGGCAATGGCAAGACTGTCTATTTGCCCCTAGTCTTTTTCTTTAACCGCAATCCCGGACTTTACCTCCCACTCATTGCATTGCAGTATCATGAGGTACGCATCGATTTCGACCTCGCGTCCGACATGGAGACCTTCCTCAACAAGTCCGTCTTCAAGGTGTGGGCGAACTACATCTACCTCGACACCGAGGAGCGTCGCCGATTCGCCCAGAAGGGTCATGAGTACCTCATCGAGCAACTCCAC	KHYQKWWRLYSELYLDESKKLNWGKMTTAGNGKTVYLPLVFFFNRNPGLYLPLIALQYHEVRIDFDLASDMETFLNKSVFKVWANYIYLDTEERRRFAQKGHEYLIEQLH	Uncultured Phycodna virus isolate OTU/M05-01 putative major capsid protein (MCP) gene, partial cds	EU086758.1	Viral GenBank	446	90	5e-123	297/330	331	Phycodnaviridae
OTU_419	vOTU_105	5	0.0196541	2	0	0	0	0	0	1	0	4	0	0	0	0	0	0	0	CAAGCACTACCAGAAGTGGTGGCGTCTGTACTCCGAGCTCCACCTCGATGAGGCCAAGAAGCTCAACTGGGGTAAGATGACCACTGCCGGCAGTGGCAAGACTGTCTATTTGCCCCTACGTCTTCTTCTTTCAACAGAAATCCTGGACTTTATTTGCCACTAATTGCTCTGCAGTACCACGAGGTCCGCATCGATTTCGACCTCGCGGCTGATTTCAGCACCTTCCTCGAGCCACCTCTGTTCTTACGAAGGTGGTCGGGACC	KHYQKWWRLYSELHLDEAKKLNWGKMTTAGSGKTVYLPLRLLLSTEILDFICH*LLCSTTRSASISTSRLISAPSSSHLCSYEGGRD	Uncultured Phycodna virus isolate OTU/M05-01 putative major capsid protein (MCP) gene, partial cds	EU086758.1	Viral GenBank	297	89	4e-78	204/228	263	Phycodnaviridae
OTU_070	vOTU_107	5	0.0196541	4	0	0	1	0	0	1	2	0	0	0	0	0	1	0	0	TAAACACTACCAGCGTTGGTGGCGCCTGTACTCCGAGCTCTACCTTGATGATGCCAAGAAAGCCAATTGGGGTAAAATGACATCAGGTGGGCTTCAGATAGATGGTGATTTTACAACTAGCCAGGGTCGCGTATACCTACCTCTCATCTTCTTCTTCAACCGCAACCCAGGTCTATTCCTGCCCCTCATTGCCCTCCAGTATCACGAAGTCCGTCTTGACATTGACCTTTCATCTGTTTATGAAGATTATTTTAAAAAAGCAGCTCCTAAAGTCTGGGCCAATTACGTGTACCTTGACACTGAGGAGCGCCGTCGTTTCGCCCAGAAGGGTCACGAGTACCTCATCGAGCAGCTCCAC	KHYQRWWRLYSELYLDDAKKANWGKMTSGGLQIDGDFTTSQGRVYLPLIFFFNRNPGLFLPLIALQYHEVRLDIDLSSVYEDYFKKAAPKVWANYVYLDTEERRRFAQKGHEYLIEQLH	Ostreococcus tauri virus RT-2011, complete genome	JN225873.1	Viral GenBank	237	75	5e-60	267/357	358	Phycodnaviridae
OTU_316	vOTU_115	5	0.0196541	2	0	0	0	4	0	0	0	1	0	0	0	0	0	0	0	CAAGCACTACCAACGCTGGTGGCGTTTGTACTCCGAGCTTTACTTGGACGAATCCAAGAAGGCTAACTGGGGTAAGATGACCACTGCGGTCGATGGTAAGACTGTCTACTTGCCACTCATCTTCTTCTTCAACCGCAACCCAGGTTTGTACCTCCCACTCATTGCCCTTCAATACCACGAAGTGCGCATTGACTTCGATTTGGCGTCCACCTTCGACACCTACTTGAGCACCTCCGTGTTCAAGGTCTGGGCGAACTACGTGTACCTCGACACCGAGGAACGCCGACGCTTCGCGCAAAGGGTCACGAATACCTCATCGAGCAGCTCCAC	KHYQRWWRLYSELYLDESKKANWGKMTTAVDGKTVYLPLIFFFNRNPGLYLPLIALQYHEVRIDFDLASTFDTYLSTSVFKVWANYVYLDTEERRRFAQRVTNTSSSSS	Ostreococcus mediterraneus virus 1 isolate OmV1, complete genome	NC_028092.1	Viral GenBank	533	96	4e-149	317/330	330	Phycodnaviridae
OTU_382	vOTU_125	5	0.0196541	3	0	0	0	0	0	0	3	1	1	0	0	0	0	0	0	CAAGCACTACCAGAAGTGGTGGCGTCTGTACTCCGAGCTCTACCTCGATGAGGCCAAGAAGCTCAATTGGGGTAAGATGACCACTGCCGGCAATGGCAAGACTGTCTATTTGCCCCTAGTCTTTTTCTTTAACCGCAATCCTGGACTTTACCTCCCACTAATTGCTCTGCAGTACCATGAAGTGCGCATTGATATTGACCTCGCGTCCGATTTCACCGAGTTCCTCAACGCGTCCGTCTTCAAGGTGTGGGCCAACTACGTCTACCTTGACACCGAGGAGCGTCGCCGATTCGCCCAGAAGGGTCATGAGTACCTCGTTGAACAATTCCAC	KHYQKWWRLYSELYLDEAKKLNWGKMTTAGNGKTVYLPLVFFFNRNPGLYLPLIALQYHEVRIDIDLASDFTEFLNASVFKVWANYVYLDTEERRRFAQKGHEYLVEQFH	Uncultured Phycodna virus isolate OTU/M05-01 putative major capsid protein (MCP) gene, partial cds	EU086758.1	Viral GenBank	461	91	2e-127	300/330	331	Phycodnaviridae
OTU_238	vOTU_128	5	0.0196541	1	0	5	0	0	0	0	0	0	0	0	0	0	0	0	0	TCGCCAGTACGGTGATTGGATGCACATCTGGAATCAGCTTACTCTCACTTCTGAACAACAGCGTGGCTACAACAAGATGGTTGGTAATACCACACAACTTACCTTCATCACCGATCCATCTTTCGCAACCGTAGATGGTCCATGTGCATCGGGTGCGCCTCGCCAGGTTTGCGCCCCACGTAATGCGCTCCCCGAAACTACTCTCTATGTTCCACTCCAGTTCTGGTACTGCCGTAACCCAGGACTTGCGCTCCCCTTAATTGCGCTTCAGTATCACGAAATCAAAATTAACCTTGATCTTCGCCCCCTTGACGAATGCTTATGGGCCATGAATTCCTTATCCGATTCGTCAGCGACTGGTTGCAAGGCAACCTCCGCCTACTCGC	RQYGDWMHIWNQLTLTSEQQRGYNKMVGNTTQLTFITDPSFATVDGPCASGAPRQVCAPRNALPETTLYVPLQFWYCRNPGLALPLIALQYHEIKINLDLRPLDECLWAMNSLSDSSATGCKATSAYS	Chrysochromulina ericina virus isolate CeV-01B, complete genome	NC_028094.1	Viral GenBank	338	83	2e-90	271/327	386	Mimiviridae
OTU_369	vOTU_050	4	0.0157233	2	0	0	0	0	2	2	0	0	0	0	0	0	0	0	0	CCGTCATTATCAGGAATGGAATGATGTCTGGAATGAGTTATCTACTGTTGAATCCAAGGCTATCGGTCTAAAGGCCATGCAACTGGATATTGGTACTGGTGGTGGAGCCGGTGTCGGTACCGGTGTCGGTACTGCGCATATCCCTCTTAACTTCTGGTTTTGCCGTAATCCGGGTCTCGCTTTACCGCTAATTGCCCTTCAGTATCACGAAGTCAAATCAACCTTGACCTCCGCCCCATTGATGAATGCTTATGGGCTGTCGGTGAACTTAACGGAACGGAAATGTACAAGTAACAACTGCTTACAACCAATCCCTTGTTGCCGCTTCTTTATACGTTGATTATATCTTCCTTGATACCGATGAACGTCGCAGAATGGCTCAAACCCCCACGAATACCTC	RHYQEWNDVWNELSTVESKAIGLKAMQLDIGTGGGAGVGTGVGTAHIPLNFWFCRNPGLALPLIALQYHEVKSTLTSAPLMNAYGLSVNLTERKCTSNNCLQPIPCCRFFIR*LYLP*YR*TSQNGSNPHEYL	Prymnesium parvum DNA virus BW1 major capsid protein gene, complete cds	KY509047.1	Viral GenBank	210	79	8e-52	204/259	400	Phycodnaviridae
OTU_505	vOTU_079	4	0.0157233	2	0	0	0	0	0	3	0	1	0	0	0	0	0	0	0	CAAGCACTACCAGAAGTGGTGGCGTCTGTACTCCGAGCTCTACCTCGATGAGGCCAAGAAGCTCAACTGGGGTAAGATGACCACTGCGGCGGATGGTTCCACTGTCTATTTGCCCCTAGTCTTTTTCTTTAACCGCAATCCTGGACTTTACCTCCCACTAATTGCTCTGCAGTACCATGAGGTGCGCATCGATATTGACCTCGCGTCCGATTTCGACACCTTCCTTAACAAGTCCGTCTTCAAGGTCTGGGCCAACTATGTCTACCTTGACACTGAGGAGCGTAGGCGATTTGCGCAGAAGGGCCACGAGTACCTCGTCGAGCAGCTCCAC	KHYQKWWRLYSELYLDEAKKLNWGKMTTAADGSTVYLPLVFFFNRNPGLYLPLIALQYHEVRIDIDLASDFDTFLNKSVFKVWANYVYLDTEERRRFAQKGHEYLVEQLH	Uncultured Phycodna virus isolate OTU/M05-01 putative major capsid protein (MCP) gene, partial cds	EU086758.1	Viral GenBank	464	91	2e-128	301/330	331	Phycodnaviridae
OTU_149	vOTU_081	4	0.0157233	3	0	0	0	0	1	1	2	0	0	0	0	0	0	0	0	TAAACACTATGGTCACTGGCTTACAGTATGGGAAAATTTAACTGAACCTAATCCATTCGGTCAACAGAGTGTATTGATAACCGCCGCTGGAACCTCAGGTGGCGTTGGTCAGGAAGCATTATCCGGTAATACATTAAGCCAGAGACGCTCATATAACCATCTTGGAACATCTTTGGCAGCTGCAGCCCCTGGCGTCCCAACAAATATCAGTGTTCCACTTCAGTTCTGGTTTTTGCCGCAATCCAGGACTTGCTCCTCCACTAATTGCTCTTCAATATCACGAAGTCAAAGTATCTGTCACATTCACAAGTGCTTCTACTAACATTGCCCAGGCGAACAACAACGGAACACCAAACACAACTTTATTG	KHYGHWLTVWENLTEPNPFGQQSVLITAAGTSGGVGQEALSGNTLSQRRSYNHLGTSLAAAAPGVPTNISVPLQFWFLPQSRTCSSTNCSSISRSQSICHIHKCFY*HCPGEQQRNTKHNFI	Uncultured Phycodna virus isolate OTU/P06-03 putative major capsid protein (MCP) gene, partial cds	EU006618.1	Viral GenBank	93.3	84	1e-16	74/88	368	Phycodnaviridae
OTU_160	vOTU_082	4	0.0157233	1	0	0	0	0	0	4	0	0	0	0	0	0	0	0	0	CAAGCACTACCAAAAGTGGTGGCGTTTGTACTCTGAGTTGTACTTGGACGAGTCCAAGAAGGCGACTTACGGTAAGATGACGACCAACCCGGTTGCCTCCACGGCCGGTACGGTTTTCCTCCCGCTCTCGTTCTTCTTCAACCGCAACCCGGGTTTGTACTTGCCGTTGATCGCGCTTCAATACCACGAAGTCCGCATCGACTTTGACTTGTCCTCGGAATTCTCCCAATACACCGATGGCTCCACCTTCAAGGTCTGGGGTAACTACGTGTACTTGGACACGGAAGAGCGTCGTCGCTTCGCCCAAAAGGGTCACGAATACCTCGTTGAACAATTCCAC	KHYQKWWRLYSELYLDESKKATYGKMTTNPVASTAGTVFLPLSFFFNRNPGLYLPLIALQYHEVRIDFDLSSEFSQYTDGSTFKVWGNYVYLDTEERRRFAQKGHEYLVEQFH	Uncultured phycodnavirus clone P3 putative major capsid protein (mcp) gene, partial cds	FJ791177.1	Viral GenBank	257	77	5e-66	261/338	340	Phycodnaviridae
OTU_275	vOTU_087	4	0.0157233	3	0	0	0	0	0	1	1	2	0	0	0	0	0	0	0	CAAACAATACGGTGACTGGATGTACATCTGGAATGAACTTTCCCTTCCCTCTGGCAAGACCACCGGTTACGACACTATGGTTGGTGCAACTGCTTTTACTACAGCTGGTGAAGTTCTTTATACTCCTCTTGAATTCTGGTTCTGCCGTAACCCCGGGCTTGCTCTTCCCCTTATTGCCCTCCAATACCACGAAGTCAAGGTAAATCTTGAATTTGCTCCCCTAAGTGATCTAGGAATTGATGGTGCTGCTGCAACTGGGTCTATCACATCTTCTTCCCTATGGGTTGACTACATCTTCCTTGACACTGACGAACGTCGCCGTTTCGCTCAACTCAGTCACGAATACCTCGTTGAACAATTCCAC	KQYGDWMYIWNELSLPSGKTTGYDTMVGATAFTTAGEVLYTPLEFWFCRNPGLALPLIALQYHEVKVNLEFAPLSDLGIDGAAATGSITSSSLWVDYIFLDTDERRRFAQLSHEYLVEQFH	Uncultured phycodnavirus clone mcp_DH201303_41 putative major capsid protein (mcp) gene, partial cds	KP775285.1	Viral GenBank	152	74	2e-34	186/251	364	Phycodnaviridae
OTU_185	vOTU_091	4	0.0157233	1	0	0	0	0	0	0	0	4	0	0	0	0	0	0	0	CAAGCACTACCAAAAGTGGTGGCGTTTGTACTCGGAGTTGTACTTGGACGACTCCAAGAAGGCGAACTACGGTAAGATGACGACCAACCCGGTTGCCTCCACGGCCGGCACGGTTTTCCTCCCGTTGTTGTTCTTCTTCAACCGCAACCCGGGTCTCTACTTGCCGCTCATCGCGCTTCAATACCACGAAGTCCGTCTCGACTTCGATTTGAGCTCTGAGTTCACTCAATACACTGACGGTAGCTTCAAGGTCTGGGGTAACTATGTCTACCTTGACACCGAAGAACGCCGCCGCTTTGCGCAAAAGGGTCACGAATACCTCATTGAACAATTCCAC	KHYQKWWRLYSELYLDDSKKANYGKMTTNPVASTAGTVFLPLLFFFNRNPGLYLPLIALQYHEVRLDFDLSSEFTQYTDGSFKVWGNYVYLDTEERRRFAQKGHEYLIEQFH	Uncultured phycodnavirus clone P3 putative major capsid protein (mcp) gene, partial cds	FJ791177.1	Viral GenBank	253	77	6e-65	259/335	337	Phycodnaviridae
OTU_064	vOTU_096	4	0.0157233	2	0	0	0	0	0	2	0	2	0	0	0	0	0	0	0	CAAGCACTACCAAAAGTGGTGGAGATTGTACGATAACTTGTACCACGATGAAGCCAAGAAGGCGTCCTACGCCAAGATGACCACTGCGGCTACCGGTAAGACCGTGTACTTGCCATTGGTCTTCTTCTTCAACCGTAACCCAGGTTTGTACTTGCCTTTGATTGCCCTCCAATACCACGAAGTCCGCATCGACATTGACTTGGCCTCCGACATGGAGACCTATGTTAACAAGAATGTTTTCAAGGTCTGGGCCAACTACGTGTACTTGGACACCGAAGAGCGTCGTCGCTTCGCGCAAAAGGGTCACGAGTACCTCATCGAACAACTCCAC	KHYQKWWRLYDNLYHDEAKKASYAKMTTAATGKTVYLPLVFFFNRNPGLYLPLIALQYHEVRIDIDLASDMETYVNKNVFKVWANYVYLDTEERRRFAQKGHEYLIEQLH	Ostreococcus lucimarinus virus OlV1, complete genome	NC_014766.1	Viral GenBank	325	82	1e-86	267/325	331	Phycodnaviridae
OTU_349	vOTU_104	4	0.0157233	2	0	0	0	0	0	0	1	3	0	0	0	0	0	0	0	TCGCCAGTATGGTGACTGGATGCACATCTGGAATCAGCTCACCCTCTCGAAAGAGCAGGAGCCTGGATACAATAAAATGGTTGGCCAGACCACCGCTCTTACATACTTAACAGATGAGAAGTTTGCCGATGTTGACTCTCCTTGTGAGGGCGGTGCGCCCGGAAACGTTTGCACTCCGCGCAAGGCGCTCCCGGAGACCACCCTTTACG	RQYGDWMHIWNQLTLSKEQEPGYNKMVGQTTALTYLTDEKFADVDSPCEGGAPGNVCTPRKALPETTLY	Uncultured phycodnavirus clone mcp_DH201303_39 putative major capsid protein (mcp) gene, partial cds	KP775284.1	Viral GenBank	131	74	3e-28	152/205	209	Mimiviridae
OTU_391	vOTU_111	4	0.0157233	1	0	0	4	0	0	0	0	0	0	0	0	0	0	0	0	CAAGCACTACCAGCGCTGGTGGAGGCTTTACTCCGAGCTTTACCTCGATGAGTCCAAGAAGGCCACTTGGGGTAAGATGACTTCCCCCGCGGTCGACGATGGTCAGATGTTCCTTCCTCTTATTTTCTTCTTTAACCGCAATCCCGGACTTGCTCTCCCACTAATTGCTCTGCAGTATCATGAAGTCAGAATGGATTTCGATTTATCTTCCGATTTCTCACTGTATACCGATAACAGCACCTTCAAGGTCTGGGCTAATTACATTTACCTCATCGAGCAATTCCAC	KHYQRWWRLYSELYLDESKKATWGKMTSPAVDDGQMFLPLIFFFNRNPGLALPLIALQYHEVRMDFDLSSDFSLYTDNSTFKVWANYIYLIEQFH	Micromonas pusilla virus 12T genomic sequence	NC_020864.1	Viral GenBank	208	78	2e-51	211/272	286	Phycodnaviridae
OTU_074	vOTU_156	4	0.0157233	2	0	0	0	0	0	0	3	1	0	0	0	0	0	0	0	CAAGCACTACCAGAAGTGGTGGCGTCTGTACTCCGAGCTCTACCTCGATGAGTCCAAGAAGGCCACTTGGGGTAAGATGACCACTGCGGGTGACGGCAAGACTGTCTACCTCCCCCTTATTTTCTTCTTTAACAGGAATCCTGGTCTCGCGCTCCCACTAATTGCTCTGCAGTACCATGAGGTGCGCATCGATTTCGATTTAGCGTCTGACTTTGATACCTTCCTCAGCACCTCTGTCTTCAAGGTGTGGGCCAACTGCGTCTACCTCGACACTGAGGAGCGTAGGCGATTTGCGCAGAAGGGCCACGAGTACCTCGTTGAGCAACTCCAC	KHYQKWWRLYSELYLDESKKATWGKMTTAGDGKTVYLPLIFFFNRNPGLALPLIALQYHEVRIDFDLASDFDTFLSTSVFKVWANCVYLDTEERRRFAQKGHEYLVEQLH	Uncultured Phycodna virus isolate OTU/P06-04 putative major capsid protein (MCP) gene, partial cds	EU006619.1	Viral GenBank	482	92	7e-134	305/330	331	Phycodnaviridae
OTU_136	vOTU_159	4	0.0157233	2	0	3	0	0	0	0	0	0	0	1	0	0	0	0	0	CAAGCACTACCAAAAGTGGTGGAGATTGTACGATAACTTGTACCACGATGAAGCCAAGAAGGCGTCCTACGCCAAGATGACTACTGCCCTCACCGGTAACACTGTCTACTTGCCACTCATCTTCTTCTTCAACCGCAACCCAGGTCTTTACTTGCCACTCATTGCCCTTCAATACCACGAAGTGCGCATTGACTTCGATTTGTCTGACAAGTTCGACAAGTACTTGAGCACCTCCGTGTTCAAGGTCTGGGCCAACTACGTGTACCTCGACACCGAAGAGCGCCGACGCTTCGCCCAAAAGGGTCACGAATACCTCATCGAGCAGTTCCAC	KHYQKWWRLYDNLYHDEAKKASYAKMTTALTGNTVYLPLIFFFNRNPGLYLPLIALQYHEVRIDFDLSDKFDKYLSTSVFKVWANYVYLDTEERRRFAQKGHEYLIEQFH	Ostreococcus mediterraneus virus 1 isolate OmV1, complete genome	NC_028092.1	Viral GenBank	374	85	3e-101	281/330	331	Phycodnaviridae
OTU_274	vOTU_164	4	0.0157233	2	0	0	0	0	0	0	0	3	0	0	1	0	0	0	0	TAAACAAACTTCTGAATGGAATCAGGTCTGGGCTGATTTATCGACCCCGGAATCAAAGGCAGCTGGTTTCCAATGCATGACTGGTGGTTGCTCAAATGCAACTATTTTTGGCGTTGGAGAAGTTCAGGTTCCCCTTAACTTTTGGTTCTGCCGTAATCCGGGTCTTGCTTTACCTTTAATCGCTCTTCAGTACCACGAAGTTAAGCTCAAGTGTTTATGGGGTTCAGCTGCTGGAACAAGGAAGGTTGTTTGCGATTACATCTACCTTGATACCGATGAGCGTCGTCGTTTCGCCCAGGTTTCCCACGAATACCTCATCGAGCAACTCCAC	KQTSEWNQVWADLSTPESKAAGFQCMTGGCSNATIFGVGEVQVPLNFWFCRNPGLALPLIALQYHEVKLKCLWGSAAGTRKVVCDYIYLDTDERRRFAQVSHEYLIEQLH	Unknown phycodnavirus clone LAB_mcp_b60_G1 major capsid protein gene, partial cds	KC574502.1	Viral GenBank	109	91	2e-21	71/78	331	Phycodnaviridae
OTU_455	vOTU_171	4	0.0157233	1	0	0	0	0	0	0	4	0	0	0	0	0	0	0	0	CAAACAATACCAGAAATGGTGGCGTCTGTATTCTGAGCTGAACTTAGATGAATGCAAACGCTCACAATACGCTAAAATAACAACCGCATCTAGCCAACGTACTACCCAGGTCTATCTCCCACTGCTCTTCTTCTTCAATCGCAATGCGGGTCTGTATCTGCCACTGATTGCTCTGCAGTACCACGAAGTGCGCCTTGACTTTGATCTGTCTTCGCAGTTTAATACCTATCTTAATACCAGCGTCTTCAAAGTATGGGGTAACTACGTCTATCTTG	KQYQKWWRLYSELNLDECKRSQYAKITTASSQRTTQVYLPLLFFFNRNAGLYLPLIALQYHEVRLDFDLSSQFNTYLNTSVFKVWGNYVYL	Ostreococcus tauri virus RT-2011, complete genome	JN225873.1	Viral GenBank	116	70	9e-24	195/277	275	Phycodnaviridae
OTU_453	vOTU_059	3	0.0117925	2	0	0	0	0	0	0	0	0	0	2	0	1	0	0	0	CCGTCAATATGGTGACTGGATGCACATCTGGAACCAACTTACCATGTCTGCCGAGCAGCAGCGTGGTTACTTCAAGATGATCGGTAATACCACCCAACTTACCTACATCACCGACCCTTCCTTTGCTGACATCAGCGGTCCCTGTGCTGCTGCTGGTGGTCCCTCCCAGGTGTGCGCCCCTCGCAAGGCCCCTTCCTGAGACCACTCTTTACATTCCCCTACTTTTTCTGGTTTTTGCCGCAACCCCGGACTTGCTCTTCCTTTGATCGCCCTTCAGTACCACGAGGTCAAGATCAACATTGATTTCCGCCCATTGGTGAGTGCCTCTGGG	RQYGDWMHIWNQLTMSAEQQRGYFKMIGNTTQLTYITDPSFADISGPCAAAGGPSQVCAPRKAPS*DHSLHSPTFSGFCRNPGLALPLIALQYHEVKINIDFRPLVSASG	Megaviridae environmental sample clone WC10-19 major capsid protein gene, partial cds	KT445493.1	Viral GenBank	389	90	1e-105	268/298	331	Mimiviridae
OTU_537	vOTU_073	3	0.0117925	1	0	0	0	0	0	0	3	0	0	0	0	0	0	0	0	CAAACACTACCAGCGTTGGTGGAGACTTTACTCCGAGCTCTACCTCGACGACGCCAAGAAGGCCGAGTGGGGTAAAATGACCTCTTCATGCCCCACTGATGGCACTACCAAAGGTAAGGTGTTCCTGCCCCTCATCTTCTTCTTCAACCGCAACCCGGGTCTATTCCTGCCCCTTATTGCCCTTCAATACCACGAAGTGCGCCTTGACATCGACCTCGGTGATAAATACTCTAGCTTCTTCGGCAGCTCCGCCCCCAAAGTGTGGGCCAACTATGTCTACCTCGACACCGAAGAGCGCCGCCGCTTCGCCCAGAAAGGTCACGAATACCTCGTCGAGCAACTCCAC	KHYQRWWRLYSELYLDDAKKAEWGKMTSSCPTDGTTKGKVFLPLIFFFNRNPGLFLPLIALQYHEVRLDIDLGDKYSSFFGSSAPKVWANYVYLDTEERRRFAQKGHEYLVEQLH	Uncultured Phycodna virus isolate OTU/P06-01 putative major capsid protein (MCP) gene, partial cds	EU006616.1	Viral GenBank	600	99	4e-169	340/345	346	Phycodnaviridae
OTU_087	vOTU_084	3	0.0117925	1	0	0	0	0	3	0	0	0	0	0	0	0	0	0	0	CCGTCAATATGGTGACTGGATGCACATCTGGAACCAGCTTTGCCTCTCTGCTGAACAGGAGAAGGGTTACAGAGCCATGGTTGGTCAGACTACTCAGTTGACCTACATCACCGACCCTGCTTTCGCTAACGTCGATGGTCCTTGCTCATCTGATGCCCCACGCCAGGTGTGTGCTCCACGCAACGCCTTGCCTGAGACCACTCTTTACGTGCCATTCCAGTTCTGGTACTGCCGTAACCCCGGTCTTGCCCTTCCACTCATCGCCCTCCAGTACCACGAAGTCAAG	RQYGDWMHIWNQLCLSAEQEKGYRAMVGQTTQLTYITDPAFANVDGPCSSDAPRQVCAPRNALPETTLYVPFQFWYCRNPGLALPLIALQYHEVK	Megaviridae environmental sample clone QB3-23 major capsid protein gene, partial cds	KT445680.1	Viral GenBank	311	87	2e-82	220/252	286	Mimiviridae
OTU_106	vOTU_089	3	0.0117925	2	0	0	1	0	0	0	2	0	0	0	0	0	0	0	0	CAAGCACTATCAGCGTTGGTGGCGCCTATACTCTGAGCTCTACCTCGACGACGCCAAGAAGGCCAACTGGGCCAAGATGACAACACTACCACGTACAAGTGTTGCCGGTGACAGAGTATTCCTACCCCTCGTCTTCTTCTTCAACCGCAACCCAGGTCTATTCCTACCCCTCATCGCCCTTCAGTACCACGAGGTCCGTCTTGACATTGATCTATCAGACACTTACTCATCTACTGATGTCACCTCCCTCAAAGTATGGGCCAATTACGTGTACCTCGACACCGAGGAGCGCCGTCGCTTTGCCCAGAAGGGTCACGAGTACCTC	KHYQRWWRLYSELYLDDAKKANWAKMTTLPRTSVAGDRVFLPLVFFFNRNPGLFLPLIALQYHEVRLDIDLSDTYSSTDVTSLKVWANYVYLDTEERRRFAQKGHEYL	Micromonas sp. RCC1109 virus MpV1, complete genome	NC_014767.1	Viral GenBank	248	77	2e-63	254/329	325	Phycodnaviridae
OTU_362	vOTU_100	3	0.0117925	1	3	0	0	0	0	0	0	0	0	0	0	0	0	0	0	CAAGCACTACCAGAAGTGGTGGCGTCTGTACTCCGAGCTCTACCTCGATGAGGCCAAGAAGCTCAACTGGGGTAAGATGACCACTGCCGGCAGTGGCAAGACTGTCTATTTGCCCCTAGTCTTCTTTTTCAACAGAAATCCTGGACTTTATTTGCCACTAATTGCTCTGCAGTACCACGAGGTCCGCATCGATTTCGACCTCGCGTCCGACTTCTCCACTTACCTCAACACCGACACCTTCAAGGTCTGGGCCAACTACGTGTACCTCGACACCGAGGAGCGTCGTCGCTTCGCGCAGAAGGGTCACGAGTACC	KHYQKWWRLYSELYLDEAKKLNWGKMTTAGSGKTVYLPLVFFFNRNPGLYLPLIALQYHEVRIDFDLASDFSTYLNTDTFKVWANYVYLDTEERRRFAQKGHEY	Uncultured Phycodna virus isolate OTU/M05-01 putative major capsid protein (MCP) gene, partial cds	EU086758.1	Viral GenBank	381	87	2e-103	273/314	314	Phycodnaviridae
OTU_192	vOTU_109	3	0.0117925	1	0	0	0	0	0	3	0	0	0	0	0	0	0	0	0	CAAGCACTACCAGCGCTGGTGGCGCCTGTACTCTGAGCTTTACCTCGACGAGTCCAAGAAGGCCGTTTGGGGTAAGATGACCACGGGTATTAATACCCAGGTGTTCCTCCCCCTCATCTTCTTCTTCAACCGCAACCCCGGTCTTGCCCTCCCCTCATTGCCCTCCAGTACCACGAGGTCCGCCTTGACTTCGACCTCTCTTCTGAGTTCGGTGACTACACCGACAACAGCACTTTCAAGGTTTGGGGTAACTACGTGTACCTCGACACCGAGGAGCGCCGCCG	KHYQRWWRLYSELYLDESKKAVWGKMTTGINTQVFLPLIFFFNRNPGLALPSLPSSTTRSALTSTSLLSSVTTPTTALSRFGVTTCTSTPRSAA	Ostreococcus tauri virus RT-2011, complete genome	JN225873.1	Viral GenBank	279	82	1e-72	238/289	284	Phycodnaviridae
OTU_295	vOTU_110	3	0.0117925	2	0	0	0	0	0	2	0	1	0	0	0	0	0	0	0	TCGCCATTATGAAGAATGGATGGATATCTGGAATGAATTATCTACACCTGAGTCCAAGGCGATCGGTCTTAAGGCCATGCAGGGCGACACTGGAGCAGTTGGTACCGAAGTTAGTGAATGTCAAATCCCACTTCAATTTTGGTTCTGTCGTAACCCTGGTCTCGCCTTACCACTTATTGCCCTCCAGTATCACGAAGTTAAGCTTAAGTTTACTTGGTCTGCAACTGCGGGTGTGGTGTCAACATCGCCCGTGGTCGTCGCCGATTACATCTACCTTGATACCGATGAACGCCGTAGATTCGCCCAGGTTTCCCACGAATACCTCATTGAACAACTCCAC	RHYEEWMDIWNELSTPESKAIGLKAMQGDTGAVGTEVSECQIPLQFWFCRNPGLALPLIALQYHEVKLKFTWSATAGVVSTSPVVVADYIYLDTDERRRFAQVSHEYLIEQLH	Megaviridae environmental sample clone Q2-23 major capsid protein gene, partial cds	KT445723.1	Viral GenBank	114	70	4e-23	178/254	340	Phycodnaviridae
OTU_023	vOTU_113	3	0.0117925	2	0	0	0	0	0	0	2	1	0	0	0	0	0	0	0	CAAGCACTACCAGAAGTGGTGGCGTCTGTACTCCGAGCTCTACCTCGATGAGGCCAAGAAGCTCAACTGGGGTAAGATGACCACTGCCGGCAATGGCAAGACTGTCTATTTGCCCCTAGTCTTTTTCTTTAACCGCAATCCTGGACTTTACCTCCCACTAATTGCTCTGCAGTACCATGAGGTGCGCATCGATTTCGATTTAGCGTCTAACTTCACCACCTACCTCAACGCGTCTGTCTTCAAGGTCTGGGCCAACTACGTGTACCTTGACACCGAGGAGCGTCGCCGATTCGCCCAGAAGGGTCACGAGTACCTCATTGAGCAATTCCAC	KHYQKWWRLYSELYLDEAKKLNWGKMTTAGNGKTVYLPLVFFFNRNPGLYLPLIALQYHEVRIDFDLASNFTTYLNASVFKVWANYVYLDTEERRRFAQKGHEYLIEQFH	Uncultured Phycodna virus isolate OTU/M05-01 putative major capsid protein (MCP) gene, partial cds	EU086758.1	Viral GenBank	482	92	7e-134	305/330	331	Phycodnaviridae
OTU_227	vOTU_123	3	0.0117925	2	0	1	0	0	0	2	0	0	0	0	0	0	0	0	0	CCGTCAATATGGTGACTGGATGCACATCTGGAACCAACTTACCATGTCTGCCGAGCAGCAGCGTGGTTACTTCAAGATGATCGGTAATACCACCCAACTTACCTACATCACCGACCCTTCCTTTGCTGACATCAGTGGTCCCTGTGCTGCTGCTGGTGGTCCTTCCCAGGTGTGCGCCCCTCGCAAGGCCCTTCCTGAGACCACTCTGTACGTCCCCCTTTTGTTCTGGTTTTGCCGCAACCCCGGACTTGCTCTTCCTTTGATTGCTCTTCAGTACCACGAGGTCAAGATCAACATTGATTTCCGTCCTATTGGTGAGTGCCTCTGGGCTGTCAAGTCCCTTGAAGGCACTGCCGGAACTCTTCCGTTCCACTGCCTACCAACAATCCCTTGTTGCTGC	RQYGDWMHIWNQLTMSAEQQRGYFKMIGNTTQLTYITDPSFADISGPCAAAGGPSQVCAPRKALPETTLYVPLLFWFCRNPGLALPLIALQYHEVKINIDFRPIGECLWAVKSLEGTAGTLPFHCLPTIPCCC	Megaviridae environmental sample clone WC9-23 major capsid protein gene, partial cds	KT445426.1	Viral GenBank	466	88	6e-129	325/368	400	Mimiviridae
OTU_561	vOTU_135	3	0.0117925	1	0	0	0	0	0	3	0	0	0	0	0	0	0	0	0	CAAGCACTACCAGAAGTGGTGGCGTCTGTACTCCGAGCTCTACCTCGACGAGGCCAAGAAGGCCAACTGGGGTAAGATGACATCCAATTCCTCTTCTAGTGCGAACAAAAAGTATTCCTCCCACTCATCTTCTTCTTCAACCGCAACCCAGGTCTATTCCTACCCCTCATCGCCCTCCAGTACCACGAGGTCCGTCTTGACATTGACCTATCATCAGAATTCGATCTATTCACTAATGGCGTGAAAGTATGGGCCAACTACGTGTTCCTTGACACGGAGGAGCGCCGTCGCTTTGCCCAGAAAGGTCACGAGTACCTCGTCGAGCAACTCCAC	KHYQKWWRLYSELYLDEAKKANWGKMTSNSSSSANKKYSSHSSSSSTATQVYSYPSSPSSTTRSVLTLTYHQNSIYSLMA*KYGPTTCSLTRRSAVALPRKVTSTSSSNS	Micromonas sp. RCC1109 virus MpV1, complete genome	NC_014767.1	Viral GenBank	298	80	2e-78	272/342	333	Phycodnaviridae
OTU_357	vOTU_141	3	0.0117925	1	3	0	0	0	0	0	0	0	0	0	0	0	0	0	0	CAAGCACTACCAGAAGTGGTGGCGTCTGTACTCTGAGCTTTGCCTTGATGAGGCCAAGAAGGCTCAGTGGGGCAAGATGACCTCCAACCCAACCGCGGAGGCCACCGAGGTTTACCTGCCACTTATCTTCTTCTTCAACCGCAACCCAGGCCTCTACCTGCCACTGATCGCCCTCCAGTACCACGAGGTGCGCCTGGATATCGACCTGGCTTCCAACTACGAGGCTTACTTCAGCACCAACACCCCCAAGGTGTGGGGTAACTACGTCTACCTCGATACCGAGGAGCGCCGCCGCTTTGCCCAGAAGGGTCATGAG	KHYQKWWRLYSELCLDEAKKAQWGKMTSNPTAEATEVYLPLIFFFNRNPGLYLPLIALQYHEVRLDIDLASNYEAYFSTNTPKVWGNYVYLDTEERRRFAQKGHE	Micromonas sp. RCC1109 virus MpV1, complete genome	NC_014767.1	Viral GenBank	284	80	3e-74	254/319	316	Phycodnaviridae
OTU_417	vOTU_145	3	0.0117925	1	0	0	0	0	0	0	0	3	0	0	0	0	0	0	0	CAAGCACTACCAGAAGTGGTGGAGGCTTTACTCCGAGCTTTACCTCGATGAGGCCAAGAAGGCCACTTGGGGTAAGATGACCACTGCGGCGGATGGTTCCACTGTCTATTTGCCCCTAGTCTTTTTCTTTAACCGCAATCCTGGACTTTACCTCCCACTAATTGCTCTGCAGTACCATGAGGTGCGCATCGATATTGACCTCGCGTCCGATTTCGACACCTTCCTTAACAAGTCCGTCTTCAAGGTCTGGGCCAACTATGTCTACCTTGACACTGAGGAGCGTAGGCGATTTGCGCAGAAGGGCCACGAGTACCTCATCGAA	KHYQKWWRLYSELYLDEAKKATWGKMTTAADGSTVYLPLVFFFNRNPGLYLPLIALQYHEVRIDIDLASDFDTFLNKSVFKVWANYVYLDTEERRRFAQKGHEYLIE	Uncultured Phycodna virus isolate OTU/M05-01 putative major capsid protein (MCP) gene, partial cds	EU086758.1	Viral GenBank	428	89	1e-117	288/322	322	Phycodnaviridae
OTU_511	vOTU_147	3	0.0117925	1	0	0	0	0	0	0	0	3	0	0	0	0	0	0	0	TAAACATTATTCGGAATGGATGGGGGTTTGGAATGAATTAACTACACCCGAATCGAAGGCGATTGGTCTCAAGGCCATGCAAGGTGATATTGGTTCTAGTAATACTACCGGTGTGAAAAATGTAGTTCAGGTTCCACTTCAGTTTTGGTTTTGTCGCAATCCGGGCTTAGCTCTACCCTTGATCGCCCTTCAGTATCACGAAGTTAAAGTAAAATTACATTAGGGGCGACTGGTACTGGTGCTGAGGGTGCCCAATTATGGGCTGATTACATTTACCTTGATACTGATGAACGTCGCCGTTTTGCTCAAGTTTCAC	KHYSEWMGVWNELTTPESKAIGLKAMQGDIGSSNTTGVKNVVQVPLQFWFCRNPGLALPLIALQYHEVKVKLH*GRLVLVLRVPNYGLITFTLILMNVAVLLKFH	Megaviridae environmental sample clone QB10-21 major capsid protein gene, partial cds	KT445642.1	Viral GenBank	87.8	85	5e-15	66/78	316	Phycodnaviridae
OTU_045	vOTU_154	3	0.0117925	2	0	0	0	0	0	0	1	2	0	0	0	0	0	0	0	CAAGCAGTACCAGAAGTGGTGGAGGCTCTACACTGAGCTTCACCTTGATGAGGCCAAGAAGAACACTTATGGTAAGCTCACAACCGCCGAGGATGGCAAGACCGTCTTCCTCCCCCTTATGTTCTTTTTAACCGCAACCCGGGGCTTTACCTGCCGCTCATCGCGCTCCAGTACCACGAGGTCCGCATCGATTTCGACCTCGCGGCTGATTTCAGCACCTTCCTCAGCACCTCTGTCTTCAAGGTGTGGGCCAACTACGTCTACCTTGACACCGAGGAGCGTCGCCGATTCGCCCAGAAGGGTCATGAGTACCTCATTGAGCAGCTCCAC	KQYQKWWRLYTELHLDEAKKNTYGKLTTAEDGKTVFLPLMFFLTATRGFTCRSSRSSTTRSASISTSRLISAPSSAPLSSRCGPTTSTLTPRSVADSPRRVMSTSLSSS	Micromonas sp. RCC1109 virus MpV1, complete genome	NC_014767.1	Viral GenBank	325	82	1e-86	271/330	330	Phycodnaviridae
OTU_415	vOTU_170	3	0.0117925	1	0	3	0	0	0	0	0	0	0	0	0	0	0	0	0	CAAACAATACCAGCTGTGGTGGCGTCTGTACTCCGAGCTGAATATGGACGAGGCCAAGAAAGCCACTTACGGCAAAATGACAACCAACCCAATTGCCGCCGCTGCTGGCACCGTCTACCTGCCACTGCTGTTCTTCTTCAACCGCAACCCAGGCCTGTACCTGCCACTGATCGCTCTGCAGTACCACGAGGTCCGTCTGGACTTTGACCTGTCCGCGGAGTTCACAACCTACACCGACGGTTCCACCTTCAAAGTGTGGGGCAACTACGTGTACCTCGACACCGAGGAGCGCCGCCGCTTCGCCC	KQYQLWWRLYSELNMDEAKKATYGKMTTNPIAAAAGTVYLPLLFFFNRNPGLYLPLIALQYHEVRLDFDLSAEFTTYTDGSTFKVWGNYVYLDTEERRRFA	Uncultured Phycodna virus isolate OTU/P06-02 putative major capsid protein (MCP) gene, partial cds	EU006617.1	Viral GenBank	219	76	1e-54	236/310	305	Phycodnaviridae
OTU_579	vOTU_177	3	0.0117925	1	0	0	0	0	0	0	0	3	0	0	0	0	0	0	0	CAAGCACTACCAGAAGTGGTGGCGCATGTACTCCGAGCTCTACCTTGACGAGTCCAAGAAGCTCAACTGGGGTAAGATGACTACTGGCAAGAGCGGTAAGACTGTCTATTTGCCCCTAGTCTTCTTTTTCAACAGAAATCCTGGACTTTATTTGCCACTAATTGCTCTGCAGTACCACGAGGTCCGCATCGATTTCGACCTCGCGGCTGATTTCAGCACCTTCCTCAGCACCTCTGTCTTCAAGGTGTGGGCCAACTACGTCTACCTTGACACCGAGGAGCGTCGCCGATTCGCCCAGAAGGGTCACGAGTACC	KHYQKWWRMYSELYLDESKKLNWGKMTTGKSGKTVYLPLVFFFNRNPGLYLPLIALQYHEVRIDFDLAADFSTFLSTSVFKVWANYVYLDTEERRRFAQKGHEY	Haptolina hirta virus isolate HhV_OF01 major capsid protein (MCP) gene, partial cds	KJ558370.1	Viral GenBank	426	97	4e-117	249/258	314	Phycodnaviridae
OTU_140	vOTU_188	3	0.0117925	2	0	2	0	0	0	0	1	0	0	0	0	0	0	0	0	CAAGCACTACCAGAAGTGGTGGCGTATGTACTCCGAGCTTTGCCTCGATGAGGCTAAGAAGGCTCAGTGGGGTAAGATGACCTCTGTGCCCAATGGCGGTGCCACCGAGGTTTACCTGCCACTCATCTTCTTCTTCAACCGCAACCCAGGCCTCTACCTGCCACTGATTGCCCTCCAGTACCACGAGGTGCGTCTGGACATCG	KHYQKWWRMYSELCLDEAKKAQWGKMTSVPNGGATEVYLPLIFFFNRNPGLYLPLIALQYHEVRLDI	Micromonas sp. RCC1109 virus MpV1, complete genome	NC_014767.1	Viral GenBank	196	81	8e-48	165/203	203	Phycodnaviridae
OTU_281	vOTU_202	3	0.0117925	1	0	0	0	3	0	0	0	0	0	0	0	0	0	0	0	CAAGCAGTACCAGCTGTGGTGGAGACTGTACTCCGAACTGAACCTGGACGAATCCAAGAAAGCCGTTTACGGCAAGATGACAACCGACCCCACCGCCAGTGGCGGTACCGTCTTCCTGCCTCTGCTGTTCTTCTTCAACCGCAACCCAGGCCTTTACCTGCCACTCATCGCTCTGCAGTACCACGAAGTCCGCCTGGATTTTGACCTGTCCAGTGAGTTCTCAAAGTACACCGACGGGCAGACCTTCAAAGTGTGGGGCAACTACGTCTACCTCGACACCGAGGAGCGCCGCCGCTTCGCCCAGAAAGGCCACGAGTACCTCGTCGAGCAACTCCAC	KQYQLWWRLYSELNLDESKKAVYGKMTTDPTASGGTVFLPLLFFFNRNPGLYLPLIALQYHEVRLDFDLSSEFSKYTDGQTFKVWGNYVYLDTEERRRFAQKGHEYLVEQLH	Uncultured Phycodna virus isolate OTU/P06-02 putative major capsid protein (MCP) gene, partial cds	EU006617.1	Viral GenBank	246	84	9e-63	195/232	337	Phycodnaviridae
OTU_523	vOTU_219	3	0.0117925	1	0	0	0	3	0	0	0	0	0	0	0	0	0	0	0	CAAGCACTACCAGAAGTGGTGGCGTCTGTACTCCGAGCTCTACCTCGATGAGGCCAAGAAGCTCAACTGGGGTAAGATGACCACTGCCGGCAGTGGCAAGACTGTCTATTTGCCCCTAGTCTTCTTTTTCAACAGAAATCCTGGACTTTATTTGCCACTAATTGCCCTGCAGTACCATGAGGTGCGCATCGATTTCGATTTAGCGTCTAACTTCACCACCTACCTCAGTACGTCCGTCTTCAAGGTGTGGGCTAACTACATCTACCTTGACACTGAGGAGCGTCGCCGATTCGCCCAGAAGGGTCATGAGTACCTCATCGAGCAGCTCCAC	KHYQKWWRLYSELYLDEAKKLNWGKMTTAGSGKTVYLPLVFFFNRNPGLYLPLIALQYHEVRIDFDLASNFTTYLSTSVFKVWANYIYLDTEERRRFAQKGHEYLIEQLH	Uncultured Phycodna virus isolate OTU/M05-01 putative major capsid protein (MCP) gene, partial cds	EU086758.1	Viral GenBank	452	90	1e-124	298/330	331	Phycodnaviridae
OTU_553	vOTU_222	3	0.0117925	1	0	0	0	3	0	0	0	0	0	0	0	0	0	0	0	CAAACAGTATCAGCTGTGGTGGCGTCTGTACTCCGAGCTGAATATGGATGAATCAGCGAAGGCTGTGTATGGTAAGATGACAACCAACCCAATTGACGCCGCTGCTGGCACCGTCTACCTGCCACTGCTGTTCTTCTTCAACCGCAACCCAGGCCTGTACCTGCCACTGATCGCTCTGCAGTACCACGAGGTCCGTCTGGACTTTGACCTGTCCGCGGAGTTCACAACCTACACCGACGGTTCCACCTTCAAAGTGTGGGGCAACTACGTGTACCTCGACACCGAGGAGCGCCGCCGCTTCGCCCAG	KQYQLWWRLYSELNMDESAKAVYGKMTTNPIDAAAGTVYLPLLFFFNRNPGLYLPLIALQYHEVRLDFDLSAEFTTYTDGSTFKVWGNYVYLDTEERRRFAQ	Yellowstone lake phycodnavirus 1 DNA, complete genome, isolate: 1	NC_028112.1	Viral GenBank	205	83	2e-50	163/196	307	Phycodnaviridae
OTU_564	vOTU_224	3	0.0117925	1	0	3	0	0	0	0	0	0	0	0	0	0	0	0	0	CAAGCACTACCAGAAGTGGTGGCGTTTGTACACCGAGCTTTACTTGGATGAGGCCAAGAAGGCTAACTGGGGTAAGATGACCTCGGCGGGCTACGGTAAGACCGTCTACCTCCCCCTCATTTTCTTCTTCAACCGCAACCCTGGGCTTTACCTTCCATTGATTGCACTGCAGTACCACGAGGTCAGGGTGGACATTGACCTCGCGTCCACCTTCGGTACCTACCTCGACACCTCCGTGTTCAAGGTCTGGGCCAACTACGTCTACCTTGACACTGAGGAGCGTCGTCGTTTTGCGCAGAAGGGCCACGAGTACCTCATCGAGCAACTCCAC	KHYQKWWRLYTELYLDEAKKANWGKMTSAGYGKTVYLPLIFFFNRNPGLYLPLIALQYHEVRVDIDLASTFGTYLDTSVFKVWANYVYLDTEERRRFAQKGHEYLIEQLH	Micromonas sp. RCC1109 virus MpV1, complete genome	NC_014767.1	Viral GenBank	379	85	6e-103	282/330	331	Phycodnaviridae
OTU_423	vOTU_061	2	0.00786164	1	2	0	0	0	0	0	0	0	0	0	0	0	0	0	0	CAAGCACTACCAACGCTGGTGGCGTTTGTACTCCGAGCTTTACTTGGACGAATCCAAGAAGGCTAACTGGGGTAAGATGACCACTGCGGTCGATGGTAAGACTGTCTACTTGCCACTCATCTTCTTCTTCAACCGCAACCCAGGTTTGTATTTGCCACTTATTGCGCTCCAATACCACGAAGTGCGCATCGACTTCGACCTCGCCTCCGACATGGAGACCTTCCTCAACAAGTCCGTCTTCCGGGTGTGGGCGAACTACATCTACCTCGACACTGAGGAGCGTCGCCGCTTCGCGCAGAAGGGTCACGAGTACCTCATCGAACAGCTCCAC	KHYQRWWRLYSELYLDESKKANWGKMTTAVDGKTVYLPLIFFFNRNPGLYLPLIALQYHEVRIDFDLASDMETFLNKSVFRVWANYIYLDTEERRRFAQKGHEYLIEQLH	Micromonas pusilla virus PL1, *** SEQUENCING IN PROGRESS ***, 2 unordered pieces	HQ633072.1	Viral GenBank	428	89	1e-117	293/330	331	Phycodnaviridae
OTU_024	vOTU_068	2	0.00786164	1	2	0	0	0	0	0	0	0	0	0	0	0	0	0	0	CAAGCACTACCAGAAGTGGTGGCGTCTGTACTCCGAGCTCTACCTCGATGAGGCCAAGAAGCTCAACTGGGGTAAGATGACCACTGCCAGCAATGGCAAGACTGTCTATTTGCCCCTAGTCTTTTTCTTTAACCGCAATCCTGGACTTTACCTCCCACTAATTGCTCTGCAGTACCATGAGGTGCGCATCGATTTCGATTTAGCGTCCGATTTCACCACCTTCCTCAGTGCGTCCGTCTTCAAGGTGTGGGCCAACTACGTCTACCTTGACACTGAGGAGCGTAGGCGATTTGCGCAGAAGGGTCATGAGTACCTCATTGAGCAACTCCAC	KHYQKWWRLYSELYLDEAKKLNWGKMTTASNGKTVYLPLVFFFNRNPGLYLPLIALQYHEVRIDFDLASDFTTFLSASVFKVWANYVYLDTEERRRFAQKGHEYLIEQLH	Uncultured Phycodna virus isolate OTU/M05-01 putative major capsid protein (MCP) gene, partial cds	EU086758.1	Viral GenBank	542	96	8e-152	318/330	331	Phycodnaviridae
OTU_101	vOTU_076	2	0.00786164	2	0	0	0	0	0	0	0	0	0	1	0	0	1	0	0	CAAGCACTACCAGAAGTGGTGGCGCATGTACTCCGAGCTTTACCTTGACGAGTCCAAGAAGCTCAACTGGGGTAAGATGACTACTGGCAAGAACGGTAAGACTGTCTATTTACCCCTCATTTTCTTCTTCAACAGGAATCCAGGACTTTATTTGCCACTAATTGCTCTGCAGTACCACGAGGTCCGCATCGATTTCGACCCCGCGGCTGATTTCAGCACCTTCCTCAGCACCTCTGTCTTCAAGGTGTGGGCCAACTACGTCTACCTTGACACCGAGGAGCGTCGCCGATTCGCCCAGAAGGGTCATGAGTACCTCATTGAACAGCTCCAC	KHYQKWWRMYSELYLDESKKLNWGKMTTGKNGKTVYLPLIFFFNRNPGLYLPLIALQYHEVRIDFDPAADFSTFLSTSVFKVWANYVYLDTEERRRFAQKGHEYLIEQLH	Haptolina hirta virus isolate HhV_OF01 major capsid protein (MCP) gene, partial cds	KJ558370.1	Viral GenBank	410	93	4e-112	255/274	331	Phycodnaviridae
OTU_245	vOTU_092	2	0.00786164	1	0	0	0	0	0	0	0	0	0	0	2	0	0	0	0	CAAGCACTACCGGCAGTGGTGGCGTCTTCACGCCGAGCTTTACCAGGACGAGTCCAAGAAGCTCAACTACGGTAAGATGACGACCTGCCAGCCCGAGGGTGGGTCTATGTACCTCCCCCTCATCTTCTTCTTCAACCGCAACCCGGGTCTCTACCTCCCCCTGATCGCCCTTCAGTACCACGAGGTCCGCCTCGACATTGACCTCTCCAGCAAGTACAGCATCTATTCCAAAGGTCTCAAGGTGTGGGGTAACTACGTCTACCTCGACACGGAGGAGCGTCGTCGCTTCGCCCAGAACGGCCATGAGTACCTCATCGAGCAACTCCAC	KHYRQWWRLHAELYQDESKKLNYGKMTTCQPEGGSMYLPLIFFFNRNPGLYLPLIALQYHEVRLDIDLSSKYSIYSKGLKVWGNYVYLDTEERRRFAQNGHEYLIEQLH	Micromonas pusilla virus PL1, *** SEQUENCING IN PROGRESS ***, 2 unordered pieces	HQ633072.1	Viral GenBank	291	80	2e-76	268/335	328	Phycodnaviridae
OTU_556	vOTU_095	2	0.00786164	2	1	1	0	0	0	0	0	0	0	0	0	0	0	0	0	CCGTCAGTATGGTGACTGGATGCACTTGTGGAACCAGCTTACCCTTTCCAAGGAACAAGAACGTGGTTACTACCGTATGATCGGTAACACCACCCAGCTTACCTACATCACTGACCCCTCTTTCTCGCCTGTTGACGGTCCCTGCTCGTCCTCGGCTCCCACCCAAGTGTGCGAGCCCCGCAATGCCCTCCTTGAAACCACCCTCTATGTGCCCCTTCAGTTCTGGTACTGCCGAAACCCCGGTC	RQYGDWMHLWNQLTLSKEQERGYYRMIGNTTQLTYITDPSFSPVDGPCSSSAPTQVCEPRNALLETTLYVPLQFWYCRNPG	Chrysochromulina parva virus BQ1 clone CpV375MCPaL1.09 MCP (MCP) gene, partial cds	KT318547.1	Viral GenBank	260	84	3e-67	203/242	245	Mimiviridae
OTU_072	vOTU_097	2	0.00786164	1	0	0	0	0	0	2	0	0	0	0	0	0	0	0	0	CAAGCACTACCAGAAGTGGTGGCGTCTGTACTCCGAGCTCTACCTCGATGAGGCCAAGAAGCTCAACTGGGGTAAGATGACCACTGCCGGCAGTGGCAAGACTGTCTATTTGCCCCTAGTCTTCTTTTTCAACAGAAATCCTGGACTTTATTTGCCACTAATTGCTCTGCAGTATCATGAGGTACGCATCGATTTCGATTTAGCGTCGGATTTCAGCGATTTCCTCAGCACCTCTGTCTTCAAGGTCTGGGCCAACTATGTCTACCTTGACACCGAGGAGCGTCGCCGATTCGCCCAGAAGGGTCATGAGTACCTCATTGAGCAGTTCCAC	KHYQKWWRLYSELYLDEAKKLNWGKMTTAGSGKTVYLPLVFFFNRNPGLYLPLIALQYHEVRIDFDLASDFSDFLSTSVFKVWANYVYLDTEERRRFAQKGHEYLIEQFH	Uncultured Phycodna virus isolate OTU/M05-01 putative major capsid protein (MCP) gene, partial cds	EU086758.1	Viral GenBank	434	89	3e-119	294/330	331	Phycodnaviridae
OTU_318	vOTU_099	2	0.00786164	2	0	0	0	0	0	0	0	0	0	1	0	0	0	1	0	CAAGCACTACCAGAAGTGGTGGCGCATGTACTCCGAGCTTTACCTCGATGAGTCCAAGAAGGCCACTTGGGGTAAGATGACCACTGCGGGTGACGGCAAGACTGTCTACCTCCCCCTTATTTTCTTCTTTAACAGGAATCCCGGACTTGCCCTCCCACTAATTGCTCTGCAGTACCATGAGGTGCGCATCGATTTCGATTTAGCGTCTAACTTCACCACCTACCTCAACGCGTCTGTCTTCAAGGTGTGGGCCAACTACGTCTACCTTGACACCGAGGAGCGTCGCCGATTCGCCCAGAAGGGTCACGAGTACCTCATCGAGCAATTCCAC	KHYQKWWRMYSELYLDESKKATWGKMTTAGDGKTVYLPLIFFFNRNPGLALPLIALQYHEVRIDFDLASNFTTYLNASVFKVWANYVYLDTEERRRFAQKGHEYLIEQFH	Uncultured Phycodna virus isolate OTU/P06-04 putative major capsid protein (MCP) gene, partial cds	EU006619.1	Viral GenBank	524	95	2e-146	314/330	331	Phycodnaviridae
OTU_545	vOTU_106	2	0.00786164	1	0	0	2	0	0	0	0	0	0	0	0	0	0	0	0	CAAGCACTACCAGAAGTGGTGGCGTCTGTACTCCGAGCTCTACCTCGATGAGGCCAAGAAGCTCAACTGGGGTAAGATGACCACTGCCGGCAATGGCAAGACTGTCTATTTGCCCCTAGTCTTTTTCTTTAACCGCAATCCTGGACTTTACCTCCCACTAATTGCTCTGCAGTACCATGAGGTCCGCATCGATTTCGATTTGGCCTCCGACATGGAGACCTACCTCAACAAGACATTCAAGGTGTGGGCCAACTACATCTACCTGGACACCGAAGAGCGCCGCCGATTTGCGCAGAAGGGCC	KHYQKWWRLYSELYLDEAKKLNWGKMTTAGNGKTVYLPLVFFFNRNPGLYLPLIALQYHEVRIDFDLASDMETYLNKTFKVWANYIYLDTEERRRFAQKG	Uncultured Phycodna virus isolate OTU/M05-01 putative major capsid protein (MCP) gene, partial cds	EU086758.1	Viral GenBank	405	90	1e-110	273/305	302	Phycodnaviridae
OTU_547	vOTU_112	2	0.00786164	2	1	0	0	0	0	0	0	0	0	0	1	0	0	0	0	TCGCCAGTACGGTGATTGGATGTACATCTGGAATCAGCTCACCCTCACCGTGGACCAGCGCCCCGGTTACTTTGCCATGATTGGAAACACCACCCAGCTCACTTACATCACCGATCCCTCTTTTAATGAAGTTGACGGTCCTTGCCAGGCCACCGCCCCTCGCCAGGTTTGCGCTCCTCGTAACGCCCTCCCCGAGACCACCCTCTACGTGCCCTTCCAGTTCTGGTACTGCCGCAACCCCGGTCTTGCCCTTCCCCTCATCGCCCTTCAGTACCACGAAGTCAAGATCAACCTTGATATCCGCCCCATTGACGAGTGCTTGTGGGCCGTCGGTTCTCTGAACTGCGACACCCCAGGCCAGGGTGGCAAGGTCGTCACTGCTTACAACCAGTCCTCGTCG	RQYGDWMYIWNQLTLTVDQRPGYFAMIGNTTQLTYITDPSFNEVDGPCQATAPRQVCAPRNALPETTLYVPFQFWYCRNPGLALPLIALQYHEVKINLDIRPIDECLWAVGSLNCDTPGQGGKVVTAYNQSSS	Uncultured phycodnavirus clone mcp_DH201302_27 putative major capsid protein (mcp) gene, partial cds	KP775277.1	Viral GenBank	549	91	7e-154	362/399	400	Mimiviridae
OTU_416	vOTU_117	2	0.00786164	2	0	0	0	0	0	0	0	0	0	0	1	1	0	0	0	CAAGCACTACCAACGCTGGTGGCGTTTGTACTCCGAGCTTTACTTGGATGAATCCAAGAAGGCTAACTGGGCTAAGATGACCACCGCGGTTGATGGTAAGACTGTCTACCTCCCACTCATCTTCTTCTTCAACCGTAATCCAGGTCTCTATTTGCCATTGATTGCGCTCCAATACCACGAAGTCCGCATTGACTTCGATTTGAGCGACAAGTTCGACAAGTACTGTAACACCAACGTGTTCAAGGTTTACGCTAACTACGTCTATCTTGATACCGAAGAACGTCGCCGATTTGCGCAAAAGGGTCACGAATACCTCATCGAGCAGCTCCAC	KHYQRWWRLYSELYLDESKKANWAKMTTAVDGKTVYLPLIFFFNRNPGLYLPLIALQYHEVRIDFDLSDKFDKYCNTNVFKVYANYVYLDTEERRRFAQKGHEYLIEQLH	Ostreococcus lucimarinus virus 7 isolate OlV7, complete genome	NC_028093.1	Viral GenBank	369	85	1e-99	276/324	331	Phycodnaviridae
OTU_248	vOTU_124	2	0.00786164	1	0	0	0	0	0	0	0	0	0	0	0	0	0	0	2	CAAGCAGTACCAGAAGTGGTGGCGTCTGTACACCGAGCTTTACCTCGATGACTCGAAGAAGGCTACCTATGGTAAGATGACATCCGGTCTCTCCGGCAAGACTGTCTATTTGCCCCTATACTTCTTTTTCAACAGGAACCCAGGACTCTATTTGCCACTCATTGCATTGCAGTATCATGAGGTCAGGCTGGATTTTGACCTGTCCGCGCACTTCGATGAGTGGCTCGACGCCTCCACCTTCAAGGTCTGGGCTAACTACATCTACCTTGACACTGAGGAGCGTCGCCGATTCGCCCAGAAGGGTCACGAGTACCTCGTCGAGCAACTCCAC	KQYQKWWRLYTELYLDDSKKATYGKMTSGLSGKTVYLPLYFFFNRNPGLYLPLIALQYHEVRLDFDLSAHFDEWLDASTFKVWANYIYLDTEERRRFAQKGHEYLVEQLH	Micromonas sp. RCC1109 virus MpV1, complete genome	NC_014767.1	Viral GenBank	262	78	1e-67	256/330	331	Phycodnaviridae
OTU_322	vOTU_129	2	0.00786164	2	1	0	0	0	0	0	0	0	0	0	0	1	0	0	0	CAAGCACTACCAGAAGTGGTGGCGCATGTACTCTGAGCTTTACTTGGACGAGTCCAAGAAGGCCACCTGGGGTAAGATGACCACCGCGGTGGACGGCAAGACTGTCTACCTCCCCCTCATCTTCTTCTTCAACCGCAACCCCGGTCTCTACCTCCCCCTCATCGCCCTCCAGTACCACGAGGTCCGCATCGACTTCGACCTCGCCTCCGACATGGAGACCTTCCTCAACAAGTCCGTCTTCCGGGTGTGGGCGAACTACATCTACCTCGACACTGAGGAGCGTCGCCGCTTCGCGCAGAAGGGTCACGAGTACCTCGTCGAGCAGCTCCAC	KHYQKWWRMYSELYLDESKKATWGKMTTAVDGKTVYLPLIFFFNRNPGLYLPLIALQYHEVRIDFDLASDMETFLNKSVFRVWANYIYLDTEERRRFAQKGHEYLVEQLH	Micromonas pusilla virus PL1, *** SEQUENCING IN PROGRESS ***, 2 unordered pieces	HQ633072.1	Viral GenBank	551	97	2e-154	320/330	331	Phycodnaviridae
OTU_342	vOTU_130	2	0.00786164	1	0	0	0	0	0	0	0	2	0	0	0	0	0	0	0	CAAGCATTATCGGTTATGGTTTCGCTTGTATTCCGAAGTGTTTCGGAACGAGTCTAAAAAGCTAACGTATGGCAAGTTATCTTCACTCAGAAATTCAACTGCCGATTCTTTAAGTCCAAATGTCGTAAATCTTCCGTTATTATTTTTCTTTAATAAAGATCCTGGTCTTTGTCTCCCGCTGATTGCTCTTCAGTATCACGAAGTTCGTATCATATTTGAACTTGCTGACGATTATCTATCTTATTTCTCAACTAATTATTTCAACCTTTGGGGGAACTATATGTTCCTTGACTCCAAAGAGCGAAAGATGTTTTCGGCTAAAGGTCATGAATACCTCGTCGAACAGCTCCAC	KHYRLWFRLYSEVFRNESKKLTYGKLSSLRNSTADSLSPNVVNLPLLFFFNKDPGLCLPLIALQYHEVRIIFELADDYLSYFSTNYFNLWGNYMFLDSKERKMFSAKGHEYLVEQLH	Micromonas pusilla virus 12T genomic sequence	NC_020864.1	Viral GenBank	84.2	69	7e-14	148/216	352	Phycodnaviridae
OTU_450	vOTU_133	2	0.00786164	1	0	0	0	0	0	0	0	0	0	2	0	0	0	0	0	CAAGCACTACCAACGTTGGTGGCGTCTGTGGTCAGAACTCAATCTGGATGATGCCAAGAAGGCCGAGTATGGCAAGATGACATCTTCTCTTCTTAAACCATCAGCTAATGCCAAAGGTCGCGTCATGTTACCCCTCATCTTCTTTTTCAACCGCAATCCAGGCCTCTATCTACCCCTCATTGCCCTGCAATACCACGAGGTTCGCCTTGATTTTGATTTATCAAGCGTGTATGAAACTTATGCTAATGGCGCTCCTAAAGTTTGGGCCAACTACGTCTACCTTGACACCGAAGAGCGCCGTCGATTTGCCCAGAAAGGTCACGAGTACCTCATCGAACAGCTCCAC	KHYQRWWRLWSELNLDDAKKAEYGKMTSSLLKPSANAKGRVMLPLIFFFNRNPGLYLPLIALQYHEVRLDFDLSSVYETYANGAPKVWANYVYLDTEERRRFAQKGHEYLIEQLH	Uncultured Phycodna virus isolate OTU/P06-01 putative major capsid protein (MCP) gene, partial cds	EU006616.1	Viral GenBank	203	74	1e-49	259/350	346	Phycodnaviridae
OTU_243	vOTU_139	2	0.00786164	2	0	0	0	0	0	1	1	0	0	0	0	0	0	0	0	CAAGCACTACCAGAAGTGGTGGCGTCTGTACTCCGAGCTCTACCTTGATGAGTCCAAGAAGCTCAACTGGGGTAAGATGACCACTGCGGGTACCGGCAAGACTGTCTATTTGCCCCTGATCTTCTTCTTCAACAGGAACCCCGGTTTGTTCTTGCCTCTGATTGCCCTCCAGTACCACGAGGTTCGCATTGATTTCGATCTGGCCTCGGACATGGAGACCTACCTGAACAAGAACGTGTTCAAGGTGTGGGCCAACTACGTCTACCTGGACACCGAAGAGCGTCGCCGATTCGCCCAGAAGGGTCACGAATACCTCATCGAACAGCTCCAC	KHYQKWWRLYSELYLDESKKLNWGKMTTAGTGKTVYLPLIFFFNRNPGLFLPLIALQYHEVRIDFDLASDMETYLNKNVFKVWANYVYLDTEERRRFAQKGHEYLIEQLH	Ostreococcus tauri virus RT-2011, complete genome	JN225873.1	Viral GenBank	389	86	1e-105	284/330	331	Phycodnaviridae
OTU_345	vOTU_140	2	0.00786164	1	0	0	0	0	0	0	0	0	0	0	0	0	0	0	2	CAAGCACTACCAGAAGTGGTGGCGTCTGTACTCCGAGCTCTACCTCGACGACGCCAAGAAGGCCAACTGGGCCAAGATGACAACACTACCACGTACAAGTGTTGCCGGTGACAGAGTATTCCTACCCCTCGTCTTCTTCTTCAACCGCAACCCAGGTCTATTCCTACCCCTCATTGCCCTTCAGTATCACGAGGTCCGCCTCGACCTCGACCTTTCGTCTGAGTATGATACCTACCTCCAGACCTCTGGTCTTAAGGTGTGGGGTAACTACGTGTACCTTGACACTGAGGAGCGCCGTCGCTTTGCCCAGAAGGGCCACGAGTACCTCATCGAGCAGTTCCAC	KHYQKWWRLYSELYLDDAKKANWAKMTTLPRTSVAGDRVFLPLVFFFNRNPGLFLPLIALQYHEVRLDLDLSSEYDTYLQTSGLKVWGNYVYLDTEERRRFAQKGHEYLIEQFH	Micromonas sp. RCC1109 virus MpV1, complete genome	NC_014767.1	Viral GenBank	316	80	6e-84	275/342	343	Phycodnaviridae
OTU_558	vOTU_151	2	0.00786164	1	0	0	2	0	0	0	0	0	0	0	0	0	0	0	0	CAGGCACTACCAGAGGTGGTGGAGGCTTTATTCCGAGCTTTACCTCACTGATGCCAAGAAATCCAACTGGGCCAAGCTCACAACCGCCAACTGCTTCGGTGCAGCTGGAACTGTATTCCTACCCCTTGTGTTCTTCTTCAATCGCAACCCTGGGCTCTACCTACCTCTTATTGCTCTTCAGTACCATGAAGTTCGCCTTGATTTCGATCTTGCATCCAACTACGCAGCTTATTTCGGCACCAACG	RHYQRWWRLYSELYLTDAKKSNWAKLTTANCFGAAGTVFLPLVFFFNRNPGLYLPLIALQYHEVRLDFDLASNYAAYFGTN	Uncultured phycodnavirus clone 399-M4.18 major capsid protein gene, partial cds	KF008104.1	Viral GenBank	280	86	3e-73	206/240	245	Phycodnaviridae
OTU_189	vOTU_161	2	0.00786164	2	1	1	0	0	0	0	0	0	0	0	0	0	0	0	0	CCGTCAATATGGTGACTGGATGCACATCTGGAACCAACTTACCATGTCTGCCGAGCAGCAGCGTGGTTACTTCAAGATGATCGGTAATACCACCCAACTTACCTACATCACCGACCCTTCCTTTGCTGACATCAGTGGTCCCTGTGCTGCTGCTGGTGGTCCTTCCCAGGTGTGCGCCCCTCGCAAGGCCCCTTCCTGAGACCACTCTTTACATTCCTCTTCTTTTCTGGTTTTTGCCGCAATCCCGGACTTGCTCTTCCCCTTATTGCCCTTCAATACCACGAGGTCAAGATC	RQYGDWMHIWNQLTMSAEQQRGYFKMIGNTTQLTYITDPSFADISGPCAAAGGPSQVCAPRKAPS*DHSLHSSSFLVFAAIPDLLFPLLPFNTTRSR	Megaviridae environmental sample clone WC11-9 major capsid protein gene, partial cds	KT445495.1	Viral GenBank	363	92	4e-98	238/260	294	Mimiviridae
OTU_283	vOTU_166	2	0.00786164	2	1	0	0	1	0	0	0	0	0	0	0	0	0	0	0	CAAGCACTACCAGAAGTGGTGGCGCATGTACTCCGAGCTCTACCTTGACGAGTCCAAGAAGCTCAACTGGGGTAAGATGACCACTGCGGGTGACGGCAAGACTGTCTACCTCCCCCTTATTTTCTTCTTTAACAGGAATCCTGGTCTCGCGCTCCCACTAATTGCCCTGCAGTACCATGAGGTGCGCATCGATTTCGATTTAGCGTCTAACTTCACCACCTACCTCAACGCGTCTGTCTTCAAGGTCTGGGCCAACTACGTGTACCTTGACACCGAGGAGCGTCGCCGATTTGCCCAGAAGGGTCACGAGTACCTCATCGAGCAACTCCAC	KHYQKWWRMYSELYLDESKKLNWGKMTTAGDGKTVYLPLIFFFNRNPGLALPLIALQYHEVRIDFDLASNFTTYLNASVFKVWANYVYLDTEERRRFAQKGHEYLIEQLH	Uncultured Phycodna virus isolate OTU/P06-04 putative major capsid protein (MCP) gene, partial cds	EU006619.1	Viral GenBank	542	96	8e-152	318/330	331	Phycodnaviridae
OTU_310	vOTU_167	2	0.00786164	2	0	1	0	0	0	0	0	1	0	0	0	0	0	0	0	TAAGCACTACCAGCGCTGGTGGCGTCTCTACTCCGAGCTTTACTTGGATGAGTCCAAGAAGGCTACTTGGGGTAAGATGACCACTGCCATGGACGGTCACACCGTGTATCTCCCCCTCATCTTCTTCTTCAACCGCAACCCCGGTCTTTACCTCCCCCTCATCGCCCTCCAGTACCACGAGGTGCGCATCGACTTCGATCTCGCCTCTGACTTCACCACCTACCTCTCCTCCTCCGTCTTCAAGGTGTGGGGCAACTACGTCTACCTCGACACCGAGGAGCGCCGTCGCTTCGCCCAGAAGGGTCACGAGTACCTCATCGAAACTCCAC	KHYQRWWRLYSELYLDESKKATWGKMTTAMDGHTVYLPLIFFFNRNPGLYLPLIALQYHEVRIDFDLASDFTTYLSSSVFKVWGNYVYLDTEERRRFAQKGHEYLIETP	Ostreococcus tauri virus RT-2011, complete genome	JN225873.1	Viral GenBank	398	88	2e-108	280/320	329	Phycodnaviridae
OTU_470	vOTU_173	2	0.00786164	1	2	0	0	0	0	0	0	0	0	0	0	0	0	0	0	TCGGCAATATGGTGACTGGATGCACATCTGGAATCAGCTGACGCTCTCTTCCGAACAACAGCGTGGTTACTACAAGATGGTTGGTAACACCACCCAGCTCACCTTCATCTGTGATCCTTCTTTCGCCGCGGTGGATGGTCCTTGTGCCTCGGGTGCCCCCGTTCAGGTCTGTGAGCCCCGTAATGCGCTCCCGGAAACCACTTTA	RQYGDWMHIWNQLTLSSEQQRGYYKMVGNTTQLTFICDPSFAAVDGPCASGAPVQVCEPRNALPETTL	Chrysochromulina ericina virus isolate CeV-01B, complete genome	NC_028094.1	Viral GenBank	203	82	5e-50	166/202	205	Mimiviridae
OTU_490	vOTU_174	2	0.00786164	2	0	0	0	0	0	0	1	0	0	0	0	0	0	0	1	CCGTCAATATGGTGACTGGATGCACATCTGGAACCAACTTACCATGTCTGCCGAACAACAACGCGGATATTTCAAGATGATCGGTAATACCACCCAACTTACCTACATCACCGATCCTTCTTTTGCTGACATCAGTGGTCCCTGTGCTGCTGCTGGTGGACCTTCCCAGGTCTGTGCCCCTCGCAAGGCCCTTCCTGAGACCACTCTTTACATTCCCCTTCTTTTCTGGTTTTGCCGCAATCCCGGACTTGCTCTTCCTTTGATTGCCCTTCAATACCACGAGGTCAAGATCAACATTGATTTCCGTCCTATTGGTGAGTGTCTATGGGCCGTCAAGACCCTTGAAGGTACTTCCGGAACTCTTTCTTCTTCCACTGCTTACCAGCAATCCCTTGTTGCT	RQYGDWMHIWNQLTMSAEQQRGYFKMIGNTTQLTYITDPSFADISGPCAAAGGPSQVCAPRKALPETTLYIPLLFWFCRNPGLALPLIALQYHEVKINIDFRPIGECLWAVKTLEGTSGTLSSSTAYQQSLVA	Megaviridae environmental sample clone WC9-23 major capsid protein gene, partial cds	KT445426.1	Viral GenBank	482	89	8e-134	327/366	400	Mimiviridae
OTU_036	vOTU_178	2	0.00786164	1	0	0	0	0	0	0	2	0	0	0	0	0	0	0	0	CAAGCACTACCAGAAGTGGTGGCGCATGTACTCCGAGCTCTACCTCGATGAGTCCAAGAAGGCCACTTGGGGTAAGATGACCACTGCGGGTGACGGCAAGACTGTCTACCTCCCCCTTATTTTCTTCTTTAACAGGAATCCTGGTCTCGCGCTCCCACTAATTGCCCTGCAGTACCATGAGGTGCGCATCGATTTCGATTTAGCGTCTAACTTCACCG	KHYQKWWRMYSELYLDESKKATWGKMTTAGDGKTVYLPLIFFFNRNPGLALPLIALQYHEVRIDFDLASNFT	Uncultured Phycodna virus isolate OTU/P06-04 putative major capsid protein (MCP) gene, partial cds	EU006619.1	Viral GenBank	378	99	1e-102	214/217	218	Phycodnaviridae
OTU_082	vOTU_181	2	0.00786164	1	0	0	0	0	0	0	0	0	0	0	0	0	0	0	2	TCGTCAATATGGTGACTGGATGCACATCTGGACCCAACTTACCCTTTCTGCTGAACAACAACGCGGATACTTCAAAATGATTGGTAACACAACTGCTTTAACTTACATCACTGATCCTTCATTCGCTGATATCAACGGACCTTGCGGTGGTGATGCCCCCGTAAATGTATGTGCTCCTCGCAATGCTCTTCCCGAAACCACACTTTACGTACCCCTCCAATTCTGGTACTGCTGCAATCCCGGACTTGCCCTTCCCTTAATCGCTCTTCAATACCACGAAGTCAAAATCAACCTTGACCTCCGCCCCATTGATGAATGCTTATGGGCTGTCGGTGAACTTAACGGAAACGGAAATGTACAAGTAACAACTGCTTACAACCAATCCCTTGTTGCCGCTTCT	RQYGDWMHIWTQLTLSAEQQRGYFKMIGNTTALTYITDPSFADINGPCGGDAPVNVCAPRNALPETTLYVPLQFWYCCNPGLALPLIALQYHEVKINLDLRPIDECLWAVGELNGNGNVQVTTAYNQSLVAAS	Megaviridae environmental sample clone QB11-16 major capsid protein gene, partial cds	KT445756.1	Viral GenBank	352	87	1e-94	254/293	400	Mimiviridae
OTU_163	vOTU_189	2	0.00786164	1	0	0	0	0	0	0	0	2	0	0	0	0	0	0	0	TAAGCATTACCAGAAGTGGTGGCGTCTTTACTCCGAACTTTACCTCGACGAAACCAAGAAGGCTGTTTGGGGTAAGATGACTACAGCTGTCGGTTCCCAGGTGTTCCTTCCTCTCATTTTCTTCTTCAACCGTAATCCTGGTCTCGCTCTCCCACTCATTGCCCTCCAGTACCACGAGGTTCGTCTCGACTTTGACCTTTCCTCTGAATTTGCGACGTACACCGATAATTCCACCTTCAAGGTGTGGGCCAACTACATCTACCTCGATACGGAGGAGCGTAGACGCTTCGCCCAGAAGGGTCACGAGTACCTCGTCGAACAACTCCAC	KHYQKWWRLYSELYLDETKKAVWGKMTTAVGSQVFLPLIFFFNRNPGLALPLIALQYHEVRLDFDLSSEFATYTDNSTFKVWANYIYLDTEERRRFAQKGHEYLVEQLH	Micromonas pusilla virus PL1, *** SEQUENCING IN PROGRESS ***, 2 unordered pieces	HQ633072.1	Viral GenBank	277	79	5e-72	259/329	328	Phycodnaviridae
OTU_234	vOTU_195	2	0.00786164	1	0	0	0	2	0	0	0	0	0	0	0	0	0	0	0	TCGCCAATATGGTGACTGGATGCACTTGTGGAATCAGCTCACGCTCTCCAAGGAGCAAGAGCGTGGTTACTACAAGATGATTGGTAACACTTCCCAGCTTACCTTCATCACTGACCCTTCGTTCTCGGCGGTTGATGGTCCCTGCGCTTCCTCGGCGCCTGTCCAGGTCTGCGAGCCCCGTAATGCTCTCCCTGAAACCACCCTCTATGTTCCCTTTCAATTCTGGTACTGCCGCAACCCCGGTCTTGCCTTCCCCTCATTGCCCTTCAATACCACGAAGTCAAGATCAACCTTGATATTCGCCCCATTGATG	RQYGDWMHLWNQLTLSKEQERGYYKMIGNTSQLTFITDPSFSAVDGPCASSAPVQVCEPRNALPETTLYVPFQFWYCRNPGLAFPSLPFNTTKSRSTLIFAPLM	Unknown phycodnavirus clone LAB_mcp_b21_E12 major capsid protein gene, partial cds	KC574427.1	Viral GenBank	378	87	2e-102	273/314	313	Mimiviridae
OTU_237	vOTU_196	2	0.00786164	1	0	0	0	0	0	0	0	0	0	0	0	0	0	0	2	CAAACAGTACCAGCTGTGGTGGCGTCTGTACTCTGAGCTTAATATGGACGATTCCAAGAAAGCCACTTACGCCAAGATGACAACCTGTGCAGTCAAGGCACCCGGGGTCGGTGAGGGGACCGTATACCTGCCTCTGCTGTTCTTCTTCAACCGCAACCCAGGTCTTTACCTGCCACTGATCGCCCTGCAGTACCACGAAGTCCGTCTTGACTTTGACCTGTCAAGCGAGTTCACCCAGTACACCGATGGCTCCACCTTCAAAGTGTGGGGGTAC	KQYQLWWRLYSELNMDDSKKATYAKMTTCAVKAPGVGEGTVYLPLLFFFNRNPGLYLPLIALQYHEVRLDFDLSSEFTQYTDGSTFKVWGY	Yellowstone lake phycodnavirus 2 DNA, complete genome, isolate: 2	NC_028110.1	Viral GenBank	136	90	9e-30	90/100	274	Phycodnaviridae
OTU_255	vOTU_197	2	0.00786164	1	0	0	0	0	0	0	0	2	0	0	0	0	0	0	0	CAAGCACTATCAGCGTTGGTGGCGCCTATACTCCGAGCTCTACCTCGACGACGCCAAGAAGGCCAACTGGGCCAAGATGACAACACTACCACGTACAAGCGTTGCCGGTGACAGAGTATTCCTACCCCTCGTCTTCTTCTTCAACCGCAACCCAGGTCTCTACCTCCCCTCATCGCCCTCCAGTACCACGAGGTCCGCATTGATTTCGACCTCGCGTCCGACTTCTCCACTTACCTCAACACCGACACCTTCAAGGTCTGGGCCAACTACGTGTACCTCGACACCGAGGAGCGTCGTCGCTTCGCGCAGAAGGGTCACGAGTACCTCGTCGAGCAGTTCCAC	KHYQRWWRLYSELYLDDAKKANWAKMTTLPRTSVAGDRVFLPLVFFFNRNPGLYLPSSPSSTTRSALISTSRPTSPLTSTPTPSRSGPTTCTSTPRSVVASRRRVTSTSSSSS	Micromonas sp. RCC1109 virus MpV1, complete genome	NC_014767.1	Viral GenBank	349	83	1e-93	283/342	342	Phycodnaviridae
OTU_306	vOTU_204	2	0.00786164	1	0	0	0	0	0	0	0	0	2	0	0	0	0	0	0	CAAGCACTACCAGCGTTGGTGGCGCCTGTACTCCGAGCTTTACCTCGACAACTCCAAGAAGGCCGAGTGGGGTAAGCTCACCTCGATTGAGCCCAACTCCGGCACCGACGCGTCGGAGAATGTCCGTCTGCCCTTGATCTTCTTCTTCAACCGCAACCCCGGTCTCTACCTCCCTCTTATTGCCCTCCAGTACCACGAGGTCCGTCTTGACATCGATCTGTCAGCGGAGTATGACACCTACTTCAATACCGTCAAGGTGTGGGGTAACTACGTGTACCTTGACACCGAGGAGCGCCGTCGCTTCGCCCAGAAGGGCCACGAGTACCTCATCGAGCAACTCCAC	KHYQRWWRLYSELYLDNSKKAEWGKLTSIEPNSGTDASENVRLPLIFFFNRNPGLYLPLIALQYHEVRLDIDLSAEYDTYFNTVKVWGNYVYLDTEERRRFAQKGHEYLIEQLH	Uncultured Phycodna virus isolate OTU/P06-02 putative major capsid protein (MCP) gene, partial cds	EU006617.1	Viral GenBank	280	79	4e-73	278/351	343	Phycodnaviridae
OTU_346	vOTU_206	2	0.00786164	1	0	2	0	0	0	0	0	0	0	0	0	0	0	0	0	CAAGCACTACCAGAAGTGGTGGCGTCTGTACTCCGAGCCTCTACCTCGATGGACGGACCAAAGAAGCTACAACGGTAGGGGTAAGATCGACCACTCGGCCGGTAGTGGCAAGACTGTCTATTTGCCCCTAGTCTTCTTTTTCAACAGAAATCCTGGACTTTATTTGCCACTAATTGCTCTGCAGTACCACGAGGTCCGCATCGATTTCGACCTCGCGGCTGATTTCAGCACCTTCCTCAGCACCTCTGTCTTCAAGGTGTGGGCCAACTACGTCTACCTTGACACCGAGGAGCGTCGCCGATTCGCCCAGAAGGGTCATGAGTACCTCATCGAACAATTCCAC	KHYQKWWRLYSEPLPRWTDQRSYNGRGKIDHSAGSGKTVYLPLVFFFNRNPGLYLPLIALQYHEVRIDFDLAADFSTFLSTSVFKVWANYVYLDTEERRRFAQKGHEYLIEQFH	Haptolina hirta virus isolate HhV_OF01 major capsid protein (MCP) gene, partial cds	KJ558370.1	Viral GenBank	437	95	3e-120	268/281	343	Phycodnaviridae
OTU_407	vOTU_210	2	0.00786164	1	0	0	0	2	0	0	0	0	0	0	0	0	0	0	0	TCGTCAATATGGTGATTGGATGCAAATCTGGACCCAGCTTTCCGTAGATAGCAGTATTGTTCCTGCATTTGATTCTCTAGTAGGTAACACACACGATCTAGTACTAATGAAGCGTCCTAATGGTATTGCATTAGATGGAACTTGCTCTGCGTCCGAGACGACGATTTCTTGCGTGCCTCGTGCTGGTACGCCTGCCAAGACTTTGTATGTACCTCTTCAGTTCTGGTTCTGCCGTAATCCTGGTGTAGCGATCCCTCTCATTGCTCTACAGTACCATGAAGTGCGTGTGAATGTAACATTTGAGACTTGGCAGAACTGTATGTATGCAGAGAGTGGACTAGGTGTACCTAGTACACTAGCCCAACAATCTCTTGCGGCTGCATCTCTTTATGTAGATTAT	RQYGDWMQIWTQLSVDSSIVPAFDSLVGNTHDLVLMKRPNGIALDGTCSASETTISCVPRAGTPAKTLYVPLQFWFCRNPGVAIPLIALQYHEVRVNVTFETWQNCMYAESGLGVPSTLAQQSLAAASLYVDY	Unknown phycodnavirus clone LAB_mcp_b47_D11 major capsid protein gene, partial cds	KC574474.1	Viral GenBank	378	81	3e-102	326/401	400	Mimiviridae
OTU_485	vOTU_214	2	0.00786164	1	0	0	0	0	0	0	2	0	0	0	0	0	0	0	0	CAAGCACTACCAACGCTGGTGGCGTTTGTACTCCGAGCTTTACTTGGACGAGTCCAAGAAGGCGAACTGGGGTAAGATGACCACTGCGCTCACCGGTAAGACTGTGTACTTGCCCTTGATCTTCTTCTTCAACCGCAACCCAGGTTTGTACCTCCCATTCATTGCCCTTCAATACCACGAAGTGCGCATTGACTTCGATTTGGCGTCCACCTTCGACACCTACTTGAGCACCTCCG	KHYQRWWRLYSELYLDESKKANWGKMTTALTGKTVYLPLIFFFNRNPGLYLPFIALQYHEVRIDFDLASTFDTYLSTS	Ostreococcus mediterraneus virus 1 isolate OmV1, complete genome	NC_028092.1	Viral GenBank	421	99	1e-115	235/236	236	Phycodnaviridae
OTU_496	vOTU_215	2	0.00786164	1	0	2	0	0	0	0	0	0	0	0	0	0	0	0	0	CAAGCACTACCAACGCTGGTGGCGTTTGTACTCCGAGCTTTACTTGGATGAATCCAAGAAGGCTAACTGGGGTAAGATGACCACTGCGATCACTGGTAACACCGTCTACTTGCCACTTGTGTTCTTCTTCAACCGCAACCCAGGTCTTTACTTGCCACTCATTGCCCTTCAATACCACGAAGTGCGCATTGACTTCGACTTGGCTGCCACCTTCGACACCTACTTGAGCACCTCCGTGTTCAAGGTCTGGGCCAACTACGTCTACCTCGACACCGAAGAGCGCCGACGCTTCGCCCAAAAGGGTCACGAATACC	KHYQRWWRLYSELYLDESKKANWGKMTTAITGNTVYLPLVFFFNRNPGLYLPLIALQYHEVRIDFDLAATFDTYLSTSVFKVWANYVYLDTEERRRFAQKGHEY	Ostreococcus lucimarinus virus 2 isolate Olv2, complete genome	NC_028091.1	Viral GenBank	471	93	1e-130	293/314	314	Phycodnaviridae
OTU_552	vOTU_221	2	0.00786164	1	0	0	0	2	0	0	0	0	0	0	0	0	0	0	0	TAGACATTATGGTCACTGGCTCACTGTGTGGACAAATTTAACAGAGGTTAATCCACTTGGTGTAAGTGCTGCTGCAGCAGATGACACTGGAGCTGAACCTGGATCTTCTGCCACACTTGCTCAGTTAATGGGTTACAATCATCAAGGTTATGCCTGTGATAATACACAAGCAACCGCACCAGCTGTTGCTCACGTACCACTTCAGTTCTGGTATTGCCGTAACCCTGGACTTGCTCTGCCTCTGATTACTCTCCAGTATCACGAGGTTCGTATTAACCTTGATATTCGTCCCATTGATGAGTGTCTGTGGGCTGTTAGCTCCCTTGATGCACAACTACAACGAGTGCCGTAAAGTGACTGCTGCCTACAACCAGTCTCTGGTTCTGCTTCTCTGTA	RHYGHWLTVWTNLTEVNPLGVSAAAADDTGAEPGSSATLAQLMGYNHQGYACDNTQATAPAVAHVPLQFWYCRNPGLALPLITLQYHEVRINLDIRPIDECLWAVSSLDAQLQRVP*SDCCLQPVSGSASL	Megaviridae environmental sample clone QB12-19 major capsid protein gene, partial cds	KT445589.1	Viral GenBank	279	91	2e-72	187/205	396	Phycodnaviridae
OTU_006	vOTU_226	2	0.00786164	1	0	0	0	0	0	0	0	0	0	0	0	0	0	0	2	TAAGCAATACGGTGACTGGCTCCATATCTGGAACGAACTTACCCAGACTGCTGGTCATCAGGCTGGTTATGCTAACATGGTTGGTAATGTTCCCCGTCTTACTCAAGCTATTACTGGTACATCCGCCACTACACCTGCTGTAGAACTCTTTATCCCCCTTCAGTTCTGGTTCTGCCGCAACCCAGGTCTAGCCCTTCCTCTTATTGCCCTTCAATATCACGAAGTAAAGGTTGAAGTTGAATTCCGTGCCAAGACTGAATGTTATTGGAACGCAGGTACCTCTGTAACTGTTGGTTCTCTCAGTTCTTCTTCCCTATGGATTGATTACATGTACCTTGATACTGATGAACGTCGTCGTTTCGCCCAGGTTAGCCACGAATACCTCATCGAACAACTCCAC	KQYGDWLHIWNELTQTAGHQAGYANMVGNVPRLTQAITGTSATTPAVELFIPLQFWFCRNPGLALPLIALQYHEVKVEVEFRAKTECYWNAGTSVTVGSLSSSSLWIDYMYLDTDERRRFAQVSHEYLIEQLH	Unknown phycodnavirus clone LAB_mcp_b60_G1 major capsid protein gene, partial cds	KC574502.1	Viral GenBank	259	73	2e-66	316/433	400	Mimiviridae
OTU_026	vOTU_229	2	0.00786164	1	0	2	0	0	0	0	0	0	0	0	0	0	0	0	0	CAAGCACTACCAACGCTGGTGGCGTTTGTACTCCGAGCTTTACTTGGATGAATCCAAGAAGGCTAACTGGGGTAAGATGACCACTGCGGTCACTGGTAACACCGTTTACTTGCCACTCATCTTCTTCTTCAACCGCAACCCAGGTCTCTTCTTGCCACTCATTGCCCTTCAATACCATGAAGTGCGCATTGACTTCGATTTGATGGATACCTTCTCCACCTACTGTAACACCGATACCTTCAAGGTCTGGGCCAACTACGTGTACTTGGACACCGAGGAGCGCCGACGCTTTGCCCAAAAGGGTCACGAATACCTCATTGAG	KHYQRWWRLYSELYLDESKKANWGKMTTAVTGNTVYLPLIFFFNRNPGLFLPLIALQYHEVRIDFDLMDTFSTYCNTDTFKVWANYVYLDTEERRRFAQKGHEYLIE	Ostreococcus lucimarinus virus OlV5 genomic sequence	NC_020852.1	Viral GenBank	410	88	3e-112	284/322	322	Phycodnaviridae
OTU_053	vOTU_234	2	0.00786164	1	0	2	0	0	0	0	0	0	0	0	0	0	0	0	0	CAAGCACTACCAACGCTGGTGGCGTTTGTACTCCGAGCTTTACTTGGATGAATCCAAGAAGTCCAACTACGGTAAGATGACCACCGCGGTCGAAGCCGGTAAGAAGATCTTCTTGCCACTCATCTTCTTCTTCAACCGCAACCCAGGTTTGGCGTTGCCTTTGATTGCCCTCCAATACCACGAAGTCCGCCTTGACTTCGGTTTGTCGGGTTCCTTCACGTCGGTGACTGACGGTTCTTTCAAGGTGTGGGCGAACTACATCTACTTGGACACCGAAGAGCGCCGCCGATTCGCGCAGAAGGGTCATGAGTACCTCATCGAGCAGCTCCAC	KHYQRWWRLYSELYLDESKKSNYGKMTTAVEAGKKIFLPLIFFFNRNPGLALPLIALQYHEVRLDFGLSGSFTSVTDGSFKVWANYIYLDTEERRRFAQKGHEYLIEQLH	Ostreococcus lucimarinus virus OlV1, complete genome	NC_014766.1	Viral GenBank	322	82	1e-85	272/331	331	Phycodnaviridae
OTU_060	vOTU_235	2	0.00786164	1	0	0	0	0	0	0	0	0	0	0	0	0	0	0	2	CAAGCACTACCAGCGCTGGTGGCGCCTGTACTCCGAGCTCTACCTCGATGAGTCCAAGAAGGCCACGTGGGCCAAGATGACCACCCCCGGTGCTCTCCGCGCGACCGATAGCACCACCGTTGGTCCCACCATCTTCCTCCCCCTCATCTTCTTCTTCAACCGCAACCCCGGTCTCGCCCTCCCCCTCATCGCCCTCCAATACCACGAGGTCCGCCTCGACTTCGATCTCTCCTCCGATTTCGCCACGTACACCGACGGCACCACCTTCAAGGTCTGGGGCAACTACGTGTACCTCGACACCGAGGAGCGCCGCCGCTTCGCCCAAAAGGGTCACGAATACCTCATCGAACAACTCCAC	KHYQRWWRLYSELYLDESKKATWAKMTTPGALRATDSTTVGPTIFLPLIFFFNRNPGLALPLIALQYHEVRLDFDLSSDFATYTDGTTFKVWGNYVYLDTEERRRFAQKGHEYLIEQLH	Micromonas sp. RCC1109 virus MpV1, complete genome	NC_014767.1	Viral GenBank	307	79	3e-81	281/357	358	Phycodnaviridae
OTU_068	vOTU_236	2	0.00786164	1	0	2	0	0	0	0	0	0	0	0	0	0	0	0	0	CAAACACTACCAGAAGTGGTGGCGCATGTACTCCGAGCTCTACCTCGATGAGTCCAAGAAGGCCACTTGGGGTAAGATGACCACTGCGGGTGACGGCAAGACTGTCTACCTCCCCCTTATTTTCTTCTTTAACCGCAATCCCGGACTTGCCCTCCCACTAATTGCCCTGCAGTACCATGAGGTGCGCATCGATTTCGATTTAGCGTCTAACTTCACCGACTACCTCAACGCGTCTGTCTTCAAGGTCTGGGCCAACTACGTCTACCTTGACACCGAGGAGCGTCGCCGATTCGCCCAGAAGGGTCACGAGTACCTCGTTGAGCAGCTCCAC	KHYQKWWRMYSELYLDESKKATWGKMTTAGDGKTVYLPLIFFFNRNPGLALPLIALQYHEVRIDFDLASNFTDYLNASVFKVWANYVYLDTEERRRFAQKGHEYLVEQLH	Uncultured Phycodna virus isolate OTU/P06-04 putative major capsid protein (MCP) gene, partial cds	EU006619.1	Viral GenBank	515	95	1e-143	312/330	331	Phycodnaviridae
OTU_091	vOTU_241	2	0.00786164	1	0	0	0	2	0	0	0	0	0	0	0	0	0	0	0	TAGACACACACATGAATATATGAATGTTGTAACTGAACTTACAACCCCAGAATCTAAAGCTATAGGTTTAAAAGTTATGCAGTCGGATATAGGTACGCGCGACGACGATGGTACGTCGGGTGTTAAAACATTACACATACCACTTCAGTTCTGGTTCTGCCGTAACCCAGGTCTTGCTCTTCCACTTATTGCACTCCAGTACCACGAAGTTAAACTCAAATTTACACGGGGTAAAACCAGCGAGGCGTCAGGTGTCGTTGATGGCAAAGCATGCAAAGTCTGGTGTGACTACATCTACCTTGATACAGATGAACGCAGACGTTTTGCACAGGTTTCTCATGAATACCTCATTGAGCAGCTCCAC	RHTHEYMNVVTELTTPESKAIGLKVMQSDIGTRDDDGTSGVKTLHIPLQFWFCRNPGLALPLIALQYHEVKLKFTRGKTSEASGVVDGKACKVWCDYIYLDTDERRRFAQVSHEYLIEQLH	Uncultured Phycodna virus isolate OTU/P06-03 putative major capsid protein (MCP) gene, partial cds	EU006618.1	Viral GenBank	114	71	4e-23	162/228	364	Phycodnaviridae
OTU_128	vOTU_247	2	0.00786164	1	0	0	2	0	0	0	0	0	0	0	0	0	0	0	0	CAAACAGTATGGCCACTGGATGAAAATCTGGACGGACTTAACCAATCCCTCGGATAAAAAACATTATTAAGTGCCTCCCTCGCCGCCGACGCGGGCAACGGCGAGGAAAGTTTCATGCCTCTTCAATTCTGGTTCTGTAGAAACCCTGGACTTGCCTTGCCTCTTAGTTGCTCTTCAATACCATGAAGTCAAACTTAACATAACATTCGCGGCGGCAATATCAAATCTCGGTACCGTTAGTGTCTGGTGCGATTACGTTTTCCTTGACACGGACGAGCGCCGCCGTTTCGCACAGGTCTCCCACGAATACCTCGTACG	KQYGHWMKIWTDLTNPSDKKHY*VPPSPPTRATARKVSCLFNSGSVETLDLPCLLVALQYHEVKLNITFAAAISNLGTVSVWCDYVFLDTDERRRFAQVSHEYLV	Megaviridae environmental sample clone TN-AM-0000008 major capsid protein gene, partial cds	KT445291.1	Viral GenBank	104	87	7e-20	77/89	318	Phycodnaviridae
OTU_143	vOTU_249	2	0.00786164	1	0	0	0	2	0	0	0	0	0	0	0	0	0	0	0	TCGTCACTATCAGGAATGGATGCAGATCTGGAACGAATTATCCACACCCGAATCAAAGGCTATTGGTCTGAAATCTATGCAGGGTTGTATTGGTGCCAAAGGCTCAACTGGTCCGATTAACTTGGTTCAGGTTCCTCTTCAGTTCTGGTTCTGTCGTAACCCGGGTCTCGCCTTGCCCCTAATTGCTCTTCAGTACCATGAAGTTAAACTTAAGTTTAACTGGGG	RHYQEWMQIWNELSTPESKAIGLKSMQGCIGAKGSTGPINLVQVPLQFWFCRNPGLALPLIALQYHEVKLKFNW	Uncultured phycodnavirus clone 399-M5.14 major capsid protein gene, partial cds	KF008086.1	Viral GenBank	96.9	86	7e-18	71/83	225	Phycodnaviridae
OTU_191	vOTU_256	2	0.00786164	1	0	0	0	0	0	0	2	0	0	0	0	0	0	0	0	TCGTCAGTATGAAGAATGGATGAATATTTGGAATGAATTATCCACCCCCGAATCCAAGGCTCTAGCTTTAAAAGCCATGCAATGTGATATAGGTACAGGTGTCACTCGGGGGGAGTTGGGAATGTTCAGGTCCCTCTTCAGTTCTGGTTTTGTCGCAATCCTGGTCTTGCTTTACCGTTGATTGCCCTTCAGTACCACGAAGTCAAACTTAAGTTTACTTGGGGATCTAGTC	RQYEEWMNIWNELSTPESKALALKAMQCDIGTGVTRGELGMFRSLFSSGFVAILVLLYR*LPFSTTKSNLSLLGDLV	Megaviridae environmental sample clone QB9-12 major capsid protein gene, partial cds	KT445640.1	Viral GenBank	100	87	6e-19	72/83	232	Phycodnaviridae
OTU_198	vOTU_258	2	0.00786164	1	0	0	0	0	0	0	2	0	0	0	0	0	0	0	0	CAAGCATTACGGTCATTTCATGGAGGTTCTTGATGAGCTTACATGCCCACCAGGCAAGGAGCGCATGCGCACGGATATGATCGGCAAGAATCAGCCCCGTCTTGATGGACTTTGCGGCGTACCTGTGACTACGAACGTCCGCGGCACTAACAACGCCGGTAGACAGGGACCAGATGGAGACTACACGGCTCAGCCCGTCGATGCTACCGGTCGTAAACTGTACATCCCTCTACAGTTTTGGTTCTGCCGCAATCCCGGTCTCGCGCTTCCCCTCATTGCGCTCCAGTACCATGAGGTCAAGGTTATTGTTGAATTCAACAGCTTCGATGCAGTAAAGATAACGTCACGCTTGGTACTGGTGAATCTCAAAACTCGTTTCGCCCAAGCTCTGGTGCGACTA	KHYGHFMEVLDELTCPPGKERMRTDMIGKNQPRLDGLCGVPVTTNVRGTNNAGRQGPDGDYTAQPVDATGRKLYIPLQFWFCRNPGLALPLIALQYHEVKVIVEFNSFDAVKITSRLVLVNLKTRFAQALVRL	Megaviridae environmental sample clone QB4-11 major capsid protein gene, partial cds	KT445584.1	Viral GenBank	116	86	1e-23	85/99	400	Phycodnaviridae
OTU_219	vOTU_265	2	0.00786164	1	0	0	0	0	0	0	2	0	0	0	0	0	0	0	0	CAAGCACTACCAGAAGTGGTGGCGCATGTACTCCGAGCTCTACCTTGACGAGTCCAAGAAGCTCAACTGGGGTAAGATGACCACTGCCGGCAGTGGCAAGACTGTCTATTTGCCCCTAGTCTTCTTTTTCAACAGAAATCCTGGACTTTATTTGCCACTAATTGCTCTGCAGTACCACGAGGTGCGCATTGATATTGACCTCGCGTCCAACTTCAGCACCTTCCTTAACACCGGCACCTTCAAGGTGTGGGCCAACTATGTCTACCTTGACACTGAGGAGCGTCGCCGATTCGCCCAGAAGGGTCACGAGTACCTCATTGAACAACTCCAC	KHYQKWWRMYSELYLDESKKLNWGKMTTAGSGKTVYLPLVFFFNRNPGLYLPLIALQYHEVRIDIDLASNFSTFLNTGTFKVWANYVYLDTEERRRFAQKGHEYLIEQLH	Uncultured Phycodna virus isolate OTU/M05-01 putative major capsid protein (MCP) gene, partial cds	EU086758.1	Viral GenBank	401	87	2e-109	287/330	331	Phycodnaviridae
OTU_328	vOTU_281	2	0.00786164	1	0	0	0	0	0	0	2	0	0	0	0	0	0	0	0	CAAGCACTACCAGAAGTGGTGGCGTCTGTACTCCGAGCTCTACCTCGATGAGGCCAAGAAGCTCAACTGGGGTAAGATGACCACTGCCGGCAGTGGCAAGACTGTCTATTTGCCCCTAGTCTTCTTTTTCAACAGAAATCCTGGACTTTATTTGCCACTAATTGCTCTGCAGTACCATGGACGGTGCGCATTCCGACTTTCGAGTTTAGCG	KHYQKWWRLYSELYLDEAKKLNWGKMTTAGSGKTVYLPLVFFFNRNPGLYLPLIALQYHGRCAFRLSSLA	Uncultured Phycodna virus isolate OTU/M05-01 putative major capsid protein (MCP) gene, partial cds	EU086758.1	Viral GenBank	264	89	2e-68	188/211	211	Phycodnaviridae
OTU_331	vOTU_282	2	0.00786164	2	0	0	0	0	0	1	1	0	0	0	0	0	0	0	0	TAAGCACTACCAGCGCTGGTGGCGTCTCTACTCCGAGCTTTACTTGGATGAGTCCAAGAAGGCTACTTGGGGTAAGATGACCACTGCCATGGACGGCAACACCGTGTATCTCCCCCTCATCTTCTTCTTCAACCGCAACCCCGGTCTTTACCTCCCCTCATCGCCCTCCAGTACCACGAGGTTCGCATCGATTTCGATCTTGCCTCTGACTTCGACACCTACCTGAACAAGAATGTTTTCAAGGTGTGGGCCAACTACATCTACCTCGACACCGAGGAGCGCCG	KHYQRWWRLYSELYLDESKKATWGKMTTAMDGNTVYLPLIFFFNRNPGLYLPSSPSSTTRFASISILPLTSTPT*TRMFSRCGPTTSTSTPRSA	Ostreococcus tauri virus RT-2011, complete genome	JN225873.1	Viral GenBank	365	89	1e-98	252/284	284	Phycodnaviridae
OTU_524	vOTU_305	2	0.00786164	2	0	1	0	0	0	0	1	0	0	0	0	0	0	0	0	CAAACACTACCAACGTTGGTGGCGCCTATACTCCGAGCTTTACCTAGATGAGGCCAAGAAAGCCAACTGGAGTAAGATGACATCAGCGCCAAATAACACGGCGGGTGATAAAGTATACCTTCCACTTCTATCTTCTTCTTCAACCGTCAACCCCAGGACTATTTCTACCCCTCATTGCCCTCCAGTACCACGAGGTCCGTCTCGACATTGATCTATCTGATGACTACACTTCTTCAAATTTCACCGGTCTTAAAGTGTGGGCCAACTACGTGTTCCTTGACACAGAGGAGCGCCGTCGCTTTGCCCAG	KHYQRWWRLYSELYLDEAKKANWSKMTSAPNNTAGDKVYLPLLSSSSTVNPRTISTPHCPPVPRGPSRH*SI**LHFFKFHRS*SVGQLRVP*HRGAPSLCP	Micromonas sp. RCC1109 virus MpV1, complete genome	NC_014767.1	Viral GenBank	176	74	1e-41	232/315	308	Phycodnaviridae
OTU_569	vOTU_311	2	0.00786164	1	0	2	0	0	0	0	0	0	0	0	0	0	0	0	0	CAAGCACTACCAGAAGTGGTGGCGTCTGTACTCCGAGCTCTACCTCGATGAGGCCAAGAAGCTCAACTGGGGTAAGATGACCACTGCCGGCAGTGGCAAGACTGTCTACCTCCCCCTTATTTTCTTCTTTAACAGGAATCCTGGACTTGCCCTCCCACTAATTGCTCTGCAGTACCATGAGGTGCGCATCGATTTCGATTTAGCGTCTAACTTCACCACCTACCTCAACGCGTCTGTCTTCAAGGTCTGGGCTAATTACATTTACCTCGACACTGAGGAACGTAGGCGTTTTACCCAGAAGGGTCACGAGTACCTCGTCGAACAGCTCCAC	KHYQKWWRLYSELYLDEAKKLNWGKMTTAGSGKTVYLPLIFFFNRNPGLALPLIALQYHEVRIDFDLASNFTTYLNASVFKVWANYIYLDTEERRRFTQKGHEYLVEQLH	Uncultured Phycodna virus isolate OTU/P06-04 putative major capsid protein (MCP) gene, partial cds	EU006619.1	Viral GenBank	452	90	1e-124	298/330	331	Phycodnaviridae
OTU_517	vOTU_088	1	0.00393082	1	0	0	0	0	0	0	0	0	0	0	0	1	0	0	0	CAAGCACTACTAGCGTTGGTGGCGTTTGTACGCCGAGCTTTACCTCAATGACGCCAAGAAGGGTGAGTGGGGTAAGCTGACCTCCAAGGAGGGCAACGTTGACGGCTCGGCGGTCATGCTCCCCCTTATCTTCTTCTTCAATCGCAACCCGGGTCTCTTCCTCCCCCTCATTGCCCTTCAGTATCACGAGGTCCGCCTCGACTTCGACCTTTCGTCTGAGTATGATACCTACCTCCAGACCTCTGGTCTTAAGGTGTGGGGTAACTACGTGTACCTTGACACTGAGGAGCGCCGTCGTTTCGCTCAGGTTTCCCACGAATACCTCGTTGAGCAATTCCAC	KHY*RWWRLYAELYLNDAKKGEWGKLTSKEGNVDGSAVMLPLIFFFNRNPGLFLPLIALQYHEVRLDFDLSSEYDTYLQTSGLKVWGNYVYLDTEERRRFAQVSHEYLVEQFH	Ostreococcus tauri virus RT-2011, complete genome	JN225873.1	Viral GenBank	260	77	4e-67	265/343	340	Phycodnaviridae
OTU_139	vOTU_090	1	0.00393082	1	0	0	0	0	0	0	0	0	0	0	1	0	0	0	0	CAAGCACTACCAGCGCTGGTGGCGTTTGTACTCCGAGCTTTACCTCGATGAGTCCAAGAAGGCTAGCTGGGGTAAGATGACTACTGCCACCACTGGCAACACTGTCTACCTACCCCTCATTTTTTCTTCAACCGCAACCTAGAACTTTTCCTCCCACTAATTGCTCTGCAGTACCATGAGGTCCGTATCGATTTCGATCTGATGAACACCTTCGATACCTACCTGAGCACCAACGTGTTCAAGGTGTGGGCCAACTACGTCTACCTTGACACTGAGGAGCGTAGGCGATTTGCGCAGAAGGGTCATGAGTACCTCATCGAGCAACTCCAC	KHYQRWWRLYSELYLDESKKASWGKMTTATTGNTVYLPLIFSSTAT*NFSSH*LLCSTMRSVSISI**TPSIPT*APTCSRCGPTTSTLTLRSVGDLRRRVMSTSSSNS	Ostreococcus tauri virus RT-2011, complete genome	JN225873.1	Viral GenBank	347	84	4e-93	278/331	330	Phycodnaviridae
OTU_449	vOTU_101	1	0.00393082	1	0	0	0	0	1	0	0	0	0	0	0	0	0	0	0	CAAGCACTACCAGAAGTGGTGGCGTCTGTACTCCGAGCTCTACCTCGATGAGGCCAAGAAGCTCAACTGGGGTAAGATGACCACTGCCGGCAATGGCAAGACTGTCTATTTGCCCCTAGTCTTTTTCTTTAACCGCAATCCCGGACTTTACCTCCCACTCATTGCATTGCAGTATCATGAGGTACGCATCGATTTCGATTTAGCGTCCGATTTCACCACCTTCCTCAGTGCGTCCGTCTTCAAGGTGTGGGCCAACTACGTCTACCTTGACACCGAGGAGCGTCGCCGATTCGCCCAGAAGGGTCATGAGTACC	KHYQKWWRLYSELYLDEAKKLNWGKMTTAGNGKTVYLPLVFFFNRNPGLYLPLIALQYHEVRIDFDLASDFTTFLSASVFKVWANYVYLDTEERRRFAQKGHEY	Uncultured Phycodna virus isolate OTU/M05-01 putative major capsid protein (MCP) gene, partial cds	EU086758.1	Viral GenBank	495	95	1e-137	298/314	314	Phycodnaviridae
OTU_301	vOTU_103	1	0.00393082	1	0	0	0	0	0	0	0	0	0	0	0	0	1	0	0	CAAGCACTACCAAAAGTGGTGGCGTTTGTACTCGGAGTTGTACCTTGACGAAGCCAAGAAGTCCAACTACGGTAAGATGACCACCGCGGTCGAAGCCGGTAAGAAGATCTTCTTGCCACTCATCTTCTTCTTCAACCGCAACCCAGGTTTGGCGTTGCCTTTGATTGCCCTCCAATACCACGAAGTCCGCCTTGACTTCGATTTGTCGGGTTCCTTCACGTCGGTGACTGACGGTTCTTTCAAGGTGTGGGCGAACTACATCTACTTGGACACCGAAGAGCGTCGCCGATTCGCGCAAAAGGGTCACGAATACC	KHYQKWWRLYSELYLDEAKKSNYGKMTTAVEAGKKIFLPLIFFFNRNPGLALPLIALQYHEVRLDFDLSGSFTSVTDGSFKVWANYIYLDTEERRRFAQKGHEY	Ostreococcus lucimarinus virus OlV1, complete genome	NC_014766.1	Viral GenBank	280	80	4e-73	257/321	314	Phycodnaviridae
OTU_076	vOTU_108	1	0.00393082	1	1	0	0	0	0	0	0	0	0	0	0	0	0	0	0	TCGTCAATATGGCGATTGGATGCACATCTGGAACCAACTTACCCTTACCTCTGAGCAACAACGTGGATACTACCAAATGATTGGTAATACCACTCAGCTCACATTCCTCACAGACCCCTCTTTCAACGCAGTTGATGGACCATGTGAGTCTGGTGCACCCAGCCAAGTATGTGCCCCCCGTAATGCTCTTCCTGAGTCCACACTTTACGTACCTTTCCAATTCTGGTACTGCCGCAACCCTGGTCTTGCCCTTCCTCTTATTGCTCTTCAATACCACGAGGTCAAGATCAACCTTGATATCCGCCCTATTGATGAGTGCTTATTCGCAGTTGGTTCTCTTAACTGCCCTAATGGCTCCAACAAGGTC	RQYGDWMHIWNQLTLTSEQQRGYYQMIGNTTQLTFLTDPSFNAVDGPCESGAPSQVCAPRNALPESTLYVPFQFWYCRNPGLALPLIALQYHEVKINLDIRPIDECLFAVGSLNCPNGSNKV	Megaviridae environmental sample clone QB10-6 major capsid protein gene, partial cds	KT445538.1	Viral GenBank	356	85	8e-96	266/312	367	Mimiviridae
OTU_351	vOTU_116	1	0.00393082	1	0	0	0	0	0	1	0	0	0	0	0	0	0	0	0	CAAACACTACCAGCGCTGGTGGCGTCTTTACTCCGAGCTCTACCTCGACGAGGCATGCAAGAACAAGTGGGCAAAGATGACCACTGACTCTCGTGGTGGCGGCCAGAAGGTATTCCTCCCCCTCATTTTCTTCTTCAACCGCAACGCCGGTCTCTATCTTCCCCTCATCGCCCTCCAGTACCATGAGGTGCGCATCGACTTCAACCTCGCATCTGAATTCAGCACTTACCTCTCTACATCCGTGTTCAAAGTATGGGGTAACTACGTGTACCTCGACACCGAGGAGCGCCGCCGTTTCGCCCAGAAGGGTCACGAGTACCTCGTCGAACAGCTCCAC	KHYQRWWRLYSELYLDEACKNKWAKMTTDSRGGGQKVFLPLIFFFNRNAGLYLPLIALQYHEVRIDFNLASEFSTYLSTSVFKVWGNYVYLDTEERRRFAQKGHEYLVEQLH	Micromonas sp. RCC1109 virus MpV1, complete genome	NC_014767.1	Viral GenBank	307	81	3e-81	273/339	337	Phycodnaviridae
OTU_001	vOTU_118	1	0.00393082	1	0	0	1	0	0	0	0	0	0	0	0	0	0	0	0	TCGCCAGTATGGTGACTGGATGCACATCTGGAACAACCTTACTCTCCCCGTTGATCAGCAGCCCGGTTACTTTGCTATGGTCGGCAACACCACCGAGTTGACCTTTATCACCGATCCCTCTTTCAATGCCATTGATGGTCCTTGCCAGGCTAACGCTCCCCGTCAGGTTTGCGCTCCCCGCAATGCTCTCCCCGAGACTACCCTCTATGTCCCCTTTCAGTTCTGGTATTG	RQYGDWMHIWNNLTLPVDQQPGYFAMVGNTTELTFITDPSFNAIDGPCQANAPRQVCAPRNALPETTLYVPFQFWY	Uncultured phycodnavirus clone mcp_DH201212_73 putative major capsid protein (mcp) gene, partial cds	KP775255.1	Viral GenBank	345	93	8e-93	215/231	231	Mimiviridae
OTU_171	vOTU_120	1	0.00393082	1	1	0	0	0	0	0	0	0	0	0	0	0	0	0	0	CAAGCACTACCAGAAGTGGTGGCGTCTGTACTCCGAGCTCTACCTCGATGAGGCCAAGAAGCTCAACTGGGGTAAGATGACCACTGCCGGCAATGGCAAGACTGTCTATTTGCCCCTAGTCTTTTTCTTTAACCGCAACCCGGGTCTCTTCCTCCCCCTCATTGCCCTTCAGTATCACGAGGTCCGCCTCGACTTCGACCTTTCGTCTGAGTATGATACCTACCTCCAGACCTCTGGTCTTAAGGTGTGGGGTAACTACGTGTACCTTGACACTGAGGAGCGCCGTCGTATGGCCCAGAACCCGCACGAGTACCTCATCGAGCAGCTCCAC	KHYQKWWRLYSELYLDEAKKLNWGKMTTAGNGKTVYLPLVFFFNRNPGLFLPLIALQYHEVRLDFDLSSEYDTYLQTSGLKVWGNYVYLDTEERRRMAQNPHEYLIEQLH	Uncultured Phycodna virus isolate OTU/M05-01 putative major capsid protein (MCP) gene, partial cds	EU086758.1	Viral GenBank	347	84	4e-93	277/331	331	Phycodnaviridae
OTU_213	vOTU_122	1	0.00393082	1	0	0	0	0	0	0	0	0	1	0	0	0	0	0	0	CAAGCACTACCAGAAGTGGTGGCGCATGTACTCCGAGCTTTACCTTGACGAGTCCAAGAAGGCCACTTGGGGTAAGATGACCACCGCGAAGGACGGCAAGACTGTCTACCTCCCTCTTATTTTCTTCTTTAATAGGAATCCTGGTCTCGCGCTCCCACTAATTGCCCTGCAGTACCATGAGGTGCGCATCGATTTCGATTTAGCGTCTAACTTCGACACCTACCTCAATACCTCCGTCTTCAAGGTGTGGGCCAACTACGTCTACCTTGACACTGAGGAACGTAGGCGTTTTGCCCAGAAGGGTCACGAGTACCTCGTCGAGCAATTCCAC	KHYQKWWRMYSELYLDESKKATWGKMTTAKDGKTVYLPLIFFFNRNPGLALPLIALQYHEVRIDFDLASNFDTYLNTSVFKVWANYVYLDTEERRRFAQKGHEYLVEQFH	Uncultured Phycodna virus isolate OTU/P06-04 putative major capsid protein (MCP) gene, partial cds	EU006619.1	Viral GenBank	470	92	4e-130	302/330	331	Phycodnaviridae
OTU_371	vOTU_132	1	0.00393082	1	0	0	0	0	0	0	0	0	1	0	0	0	0	0	0	CAAGCACTACCAGAAGTGGTGGAGGCTTTACTCCGAGCTTTACCTCGATGAGGCCAAGAAGGCCACTTGGGGTAAGATGACCACTGCGGCGGATGGTTCCACTGTCTATTTGCCCCTAGTCTTCTTTTTCAACAGAAATCCTGGACTTTATTTGCCACTAATTGCTCTGCAGTACCACGAGGTCCGCATCGATTTCGACCTCGCGGCTGATTTCAGCACCTTCCTCAGCACCTCTGTCTTCAAGGTGTGGGCCAACTACGTCTACCTTGACACCGAGGAGCGTCGCCGATTCGCCCAGAAGGGTCATGAGTACCTCGTCGAACAGTTCCAC	KHYQKWWRLYSELYLDEAKKATWGKMTTAADGSTVYLPLVFFFNRNPGLYLPLIALQYHEVRIDFDLAADFSTFLSTSVFKVWANYVYLDTEERRRFAQKGHEYLVEQFH	Haptolina hirta virus isolate HhV_OF01 major capsid protein (MCP) gene, partial cds	KJ558370.1	Viral GenBank	417	94	2e-114	259/275	331	Phycodnaviridae
OTU_533	vOTU_134	1	0.00393082	1	0	0	0	0	0	0	0	0	1	0	0	0	0	0	0	CAAGCACTACCAACGTTGGTGGCGTCTATACTCCGAACTGTACCTCGACGAGGCCAAGAAGGCCAATTGGGGTAAGATGACATCAGCACCACAAGGCGCGGCGAATGATAAAGTATTCTTACCCCTTATTTTCTTCTTCAACCGCAACCCAGGTCTATTTCTACCCCTTATCGCCCTCCAGTACCACGAGGTCCGCCTTGATATTGATCTATAGACAGTTACGACACCGACCAAAGTTTACTAAGTACTGAAAGTAGTGGGCCGAACTAACGTGTTTCTTTGATACCGAGGAGCGCCGTCGCTTCGCCCACGAAAGG	KHYQRWWRLYSELYLDEAKKANWGKMTSAPQGAANDKVFLPLIFFFNRNPGLFLPLIALQYHEVRLDIDL*TVTTPTKVY*VLKVVGRTNVFL*YRGAPSLRPRK	Uncultured Phycodna virus isolate OTU/P06-01 putative major capsid protein (MCP) gene, partial cds	EU006616.1	Viral GenBank	183	79	8e-44	171/216	317	Phycodnaviridae
OTU_056	vOTU_136	1	0.00393082	1	0	0	0	0	0	0	0	0	0	1	0	0	0	0	0	CAAGACTTATCAGAAATTCTGGCGTCTCTATTCCGAGCTTTACCTTGACGAGTCTAAGAAGGCGTCTTGGGGTAAGATGACCACCGCCGTTGACGGTCAGGTTTTCCTTCCTTTAATTTTCTTCTTTAACCGCAATCCTGGGCTCGCGCTCCCACTCATTGCCCTGCAGTATCATGAAGTCAGGCTGGATTTCGATTTATCGGAACAGTTTGATAGTCACACTGACGGTAGTACGTTTAAGGTATTTGCTAATTACATCTACCTCGTCGAACAGCTCCAC	KTYQKFWRLYSELYLDESKKASWGKMTTAVDGQVFLPLIFFFNRNPGLALPLIALQYHEVRLDFDLSEQFDSHTDGSTFKVFANYIYLVEQLH	Micromonas pusilla virus SP1, *** SEQUENCING IN PROGRESS ***, 2 unordered pieces	JF974320.1	Viral GenBank	192	76	1e-46	198/259	280	Phycodnaviridae
OTU_104	vOTU_137	1	0.00393082	1	0	0	0	0	0	0	1	0	0	0	0	0	0	0	0	CAAGCACTACCAGAAGTGGTGGCGCATGTACTCCGAGCTCTACCTCGATGAGTCCAAGAAGGCCACTTGGGGTAAGATGACCACTGCGGGTGACGGCAAGACTGTCTACCTCCCCCTTATTTTCTTCTTTAACCGCAATCCCGGACTTGCCCTCCCACTAATTGCCCTGCAGTACCATGAGGTGCGCATCGATTTCGACCTCGCGGCTGATTTCAGCACCTTCCCCAGCACCTCTGTCTTCAAGGTGTGGGCCAACTACGTCTACCTTGACACTGAGGAGCGTCGCCGATTCGCCCAGAAGGGTCATGAGTACCTCGTCGAGCAGCTCCAC	KHYQKWWRMYSELYLDESKKATWGKMTTAGDGKTVYLPLIFFFNRNPGLALPLIALQYHEVRIDFDLAADFSTFPSTSVFKVWANYVYLDTEERRRFAQKGHEYLVEQLH	Uncultured Phycodna virus isolate OTU/P06-04 putative major capsid protein (MCP) gene, partial cds	EU006619.1	Viral GenBank	464	91	2e-128	301/330	331	Phycodnaviridae
OTU_359	vOTU_142	1	0.00393082	1	0	0	0	0	0	0	0	0	0	0	0	0	0	0	1	CAAACACTATGGTCACTGGTTAGATGTATGGAGTGAATTAACTGATCACGAAGAATCTGAATACATTGGTCTTAACAAACACAAAGCCAAAACTTCATATTTACGATCTGGTGGTTCTACTGGTGTATTAGGCGCAAGCGCACCAGCAACACACACTACATGGCAGCTCTTTATTCCATTAAAGTTTTTGGTTCTGTCGCAACCCAGGTCTTGCACTTCCACTTATTGCTCTTCAGTATCACGAAGTTAAAGTAAAATGCGTATTCAGAGCCTCGCTGCTTTAATTAACACTGACGATGCTTCAGCTGGTTCAACTGTTGCCTTCGCATCTGCCCCAACCACAACTTTG	KHYGHWLDVWSELTDHEESEYIGLNKHKAKTSYLRSGGSTGVLGASAPATHTTWQLFIPLKFLVLSQPRSCTSTYCSSVSRS*SKMRIQSLAALINTDDASAGSTVAFASAPTTTL	Uncultured Phycodna virus isolate OTU/P06-03 putative major capsid protein (MCP) gene, partial cds	EU006618.1	Viral GenBank	96.9	90	1e-17	64/71	349	Phycodnaviridae
OTU_405	vOTU_144	1	0.00393082	1	0	0	0	0	0	0	0	0	1	0	0	0	0	0	0	CAAACACTACGGTGAATGGCTCCATATCTGGAACGAACTTACGCAGGAAGAAGGCAAAAAAGACGGTTACGCTGAAATGACGTCTGCTGCTGCGGCCGCTGCCGAAAAAACGCTCTACATTCCGCTAGAGTTCTGGTTCTGCCGCAACCCGGGTCTAGCGCTTCCGCTCATTGCCCTTCAGTACCACGAAGTCAAAATCAACGTCCAGTTCGCCTCGCAGGCTTTC	KHYGEWLHIWNELTQEEGKKDGYAEMTSAAAAAAEKTLYIPLEFWFCRNPGLALPLIALQYHEVKINVQFASQAF	Uncultured phycodnavirus clone mcp_DH201206_15 putative major capsid protein (mcp) gene, partial cds	KP775203.1	Viral GenBank	118	85	2e-24	88/103	226	Mimiviridae
OTU_441	vOTU_146	1	0.00393082	1	0	0	0	0	0	0	0	1	0	0	0	0	0	0	0	TCGGCAATATGGTGACTGGATGCACTTGTGGAATCAGCTCACGCTCTCCAAGGAGCAGGAGCGCGGTTACTTCAAGATGGTCGGTAACACCACTCAGCTGACGTTCTTGACTGATCCCTCGTTCGCGAATGTTGATGGTCCTTGCGACTCTGACGCACCTAAGCAAGTGTGCGCACCCCGTAACGCCCTCCCCGAAACCACCCTCTATGTCCCCCTCCAATTCTGGTACTGCCGAAACCCCGGGTTGGCGCTTCCTCTCATTGCTCTCCAATACCACGAAGTCAAGATTAACCTTGATATCCGCCCCATTGATGAGTGCTTGTGGGCCGTGAACAATCTTTCGTGCGCAGGTACGACCAGCGTTAAGGTCACTGCCGCCTACC	RQYGDWMHLWNQLTLSKEQERGYFKMVGNTTQLTFLTDPSFANVDGPCDSDAPKQVCAPRNALPETTLYVPLQFWYCRNPGLALPLIALQYHEVKINLDIRPIDECLWAVNNLSCAGTTSVKVTAAY	Unknown phycodnavirus clone LAB_mcp_b21_E12 major capsid protein gene, partial cds	KC574427.1	Viral GenBank	374	85	3e-101	285/334	383	Mimiviridae
OTU_513	vOTU_148	1	0.00393082	1	0	0	0	0	0	0	0	0	0	0	0	0	0	0	1	CAAGCACTACCAACGTTGGTGGCGTTTGTACTCCGAACTTTATCTCGACGAGGCCAAGAAGGTCAACTGGGGTAAGATGACATCTGGTGGTGCTGCTGGTGATGGTTTATTCGCCACTAACCCAGGTCGTGTATATCTCCCACTCATCTTCTTCTTCAACCGCAACCCAGGTCTATTTCTACCCCTCATTGCCCTCCAGTACCACGAGGTCCGTCTTGACATCGACCTATCAAGTGTATATGATTCATACTTTACAGGCGCACCCAAGGTCTGGGCCAACTACGTGTACCTTGACACCGAGGAGCGCCGCCGTTTCGCCCAGAAAGGTCACGAGTACCTCGTCGAACAGCTCCAC	KHYQRWWRLYSELYLDEAKKVNWGKMTSGGAAGDGLFATNPGRVYLPLIFFFNRNPGLFLPLIALQYHEVRLDIDLSSVYDSYFTGAPKVWANYVYLDTEERRRFAQKGHEYLVEQLH	Uncultured Phycodna virus isolate OTU/P06-02 putative major capsid protein (MCP) gene, partial cds	EU006617.1	Viral GenBank	279	78	2e-72	282/360	355	Phycodnaviridae
OTU_541	vOTU_149	1	0.00393082	1	0	0	1	0	0	0	0	0	0	0	0	0	0	0	0	CAAACACTACCAGCGCTGGTGGAGACTTTACTCCGAGCTATACCTCGACGATGCCAAGAAGGCCGAGTGGGGCAAAATGACCACAACTTCAGTGACCTCCGGCACCAAAGGCAAAGTGTTCCTGCCCCTTATCTTCTTCTTCAACCGCAACCCTGGTCTATTCCTGCCCCTTATCGCTCTTCAATACCACGAAGTGCGCCTCGACATTGACCTTGGTGACAAATACTCCAGCTACTTCGAAACCTCTGCCCCCAAAGTGTGGGCCAACTATGTCTACCTTGACACCGAAGAGCGCCGCCGATTCGCTC	KHYQRWWRLYSELYLDDAKKAEWGKMTTTSVTSGTKGKVFLPLIFFFNRNPGLFLPLIALQYHEVRLDIDLGDKYSSYFETSAPKVWANYVYLDTEERRRFA	Uncultured Phycodna virus isolate OTU/P06-01 putative major capsid protein (MCP) gene, partial cds	EU006616.1	Viral GenBank	383	88	5e-104	272/310	308	Phycodnaviridae
OTU_543	vOTU_150	1	0.00393082	1	0	0	0	0	0	0	0	0	0	0	0	0	0	1	0	CAAGCACTACCAGAAGTGGTGGCGTCTGTACTCCGAGCTCTACCTCGATGAGGCCAAGAAGCTCAACTGGGGTAAGATGACCACTGCCGGCAGTGGCAAGACTGTCTATTTGCCCCTAGTCTTCTTTTTCAACAGAAATCCTGGACTTTATTTGCCACTAATTGCTCTGCAGTACCACGAGGTCCGCATTGATTTCGACCTCGCGTCCGACTTCGGTAACTACCTCGACACACAGACCTTCAAGGTCTGGGCCAACTACGTGTACCTCGACACCGAGGAGCGTCGTCGCTTCGCGCAGAAGGGGTC	KHYQKWWRLYSELYLDEAKKLNWGKMTTAGSGKTVYLPLVFFFNRNPGLYLPLIALQYHEVRIDFDLASDFGNYLDTQTFKVWANYVYLDTEERRRFAQKG	Uncultured Phycodna virus isolate OTU/M05-01 putative major capsid protein (MCP) gene, partial cds	EU086758.1	Viral GenBank	343	85	4e-92	258/303	306	Phycodnaviridae
OTU_028	vOTU_153	1	0.00393082	1	0	0	0	0	0	1	0	0	0	0	0	0	0	0	0	CAAGCACTACCAGAAGTGGTGGCGTCTGTACTCCGAGCTCTACCTCGATGAGGCCAAGAAGCTCAACTGGGGTAAGATGACCACTGCGCTCACTGGCAAGACTGTTTACTTGCCCTTGATCTTCTTCTTTAACCGCAACCCAGGTTTGTACTTGCCATTGATTGCTTTGCAATACCACGAAGTGCGCATTGACTTCGATTTGGCGGCTACCTTCGACACCTACTTGAGCACCTCCGTGTTCAAGGTGTGGGCGAACTATGTGTACTTGGACACCGAAGAGCGCCGACGCTTTCGCGCAAAAGGGCCACGAGTACCTCATCGAGCAACTCCAC	KHYQKWWRLYSELYLDEAKKLNWGKMTTALTGKTVYLPLIFFFNRNPGLYLPLIALQYHEVRIDFDLAATFDTYLSTSVFKVWANYVYLDTEERRRFRAKGPRVPHRATP	Ostreococcus mediterraneus virus 1 isolate OmV1, complete genome	NC_028092.1	Viral GenBank	432	89	1e-118	295/331	332	Phycodnaviridae
OTU_125	vOTU_158	1	0.00393082	1	0	0	1	0	0	0	0	0	0	0	0	0	0	0	0	CAAGCAGTACGGTCATTTCATGGAGGTTCTAGATGAGCTTTCTTGTCCCGAGGAAAAACTTCGTTCGCGCACCCATATGATCAGTAAAGGTGGGTCCCGGCCCGATGCAGGTGAAACTGCATCAAATAGAACCAGACTCTATATTCCCCTTCAGTTCTGGTTCTGCCGCAATCCCGGTCTCGCGCTTCCCCTCATTGCGCTCCAGTACCACGAGGTTCGCATCGATTTCGATCTTGCCTCTGACTTCGACACCTACCTGAACAAGAATGTTTTCAAGGTGTGGGCCAACTACATCTACCTCGACACCGAGGAGCGCCGTCGCTTCGCCCAGAAGGGTCACGAGTACCTCATTGAACAACTCCAC	KQYGHFMEVLDELSCPEEKLRSRTHMISKGGSRPDAGETASNRTRLYIPLQFWFCRNPGLALPLIALQYHEVRIDFDLASDFDTYLNKNVFKVWANYIYLDTEERRRFAQKGHEYLIEQLH	Ostreococcus tauri virus RT-2011, complete genome	JN225873.1	Viral GenBank	235	84	2e-59	185/220	364	Phycodnaviridae
OTU_151	vOTU_160	1	0.00393082	1	0	0	0	0	0	0	0	0	0	0	0	1	0	0	0	CAAGCACTACCAGAAGTGGTGGCGTCTGTACTCCGAGCTCTACCTCGATGAGGCCAAGAAGCTCAACTGGGGTAAGATGACCACTGCCGGCAGTGGCAAGACTGTCTATTTGCCCCTAGTCTTCTTCTTCAACCGTAACCCAGGTCTCTACCTCCCCCTCATCGCCCTCCAGTACCACGAGGTCCGCATTGATTTCGACCTCGCGTCCGACTTCAGCACCTTCCTTAACACCGGCACCTTCAAGGTCTGGGCCAACTACGTGTACCTCGACACCGAGGAGCGTCGTCGCTTCGCGCAGAAGGGTCACGAGTACCTCATTGAGCAGCTCCAC	KHYQKWWRLYSELYLDEAKKLNWGKMTTAGSGKTVYLPLVFFFNRNPGLYLPLIALQYHEVRIDFDLASDFSTFLNTGTFKVWANYVYLDTEERRRFAQKGHEYLIEQLH	Micromonas sp. RCC1109 virus MpV1, complete genome	NC_014767.1	Viral GenBank	428	89	1e-117	293/330	331	Phycodnaviridae
OTU_279	vOTU_165	1	0.00393082	1	0	0	0	0	0	1	0	0	0	0	0	0	0	0	0	CAAGCAGTACCAGAAGTGGTGGCGTCTGTATTCGGAGCTGTGCCTTGACGAGTGCAAGCGCAGCCAGTACGCCAAGATGACGACCAACTCCACGGTAGAGGAAGGCACCAAGGTCTACCTGCCTCTGTTGTTCTTCTTCAACCGCAACCCGGGCCTGTACCTGCCTCTGATTGCTCTGCAGTACCACGAGGTCCGTCTGGACTTTGATCTGTCCAGCGAGTTTAGCAACTACCTGTCCCCCAGCGGCTTCAAGGTGTGGGGCAACTACGTGTACCTCGATACCGAGGAGCGCCGCCGATTCGCGCAAAGGGCCACGAGTACCTCGTCGAGCAACTCCAC	KQYQKWWRLYSELCLDECKRSQYAKMTTNSTVEEGTKVYLPLLFFFNRNPGLYLPLIALQYHEVRLDFDLSSEFSNYLSPSGFKVWGNYVYLDTEERRRFAQRATSTSSSNS	Uncultured Phycodna virus isolate OTU/P06-02 putative major capsid protein (MCP) gene, partial cds	EU006617.1	Viral GenBank	237	83	5e-60	195/236	339	Phycodnaviridae
OTU_364	vOTU_168	1	0.00393082	1	0	1	0	0	0	0	0	0	0	0	0	0	0	0	0	CCGTCAATATGGTGACTGGATGCACATCTGGAACCAACTTACTCTTACATCCGAGCAACAACGCGGATACTACAAGATGGTTGGTAACACCACTCAACTCACATACATCACCGATCCTAAATTCAGCGATGTTGATGGTCCTTGTGAGTCCAATGCTCCTCGTCAAGTGTGTGCTCCCCGTAACGCTCTTCCCGAGACCACCCTTTATGTTCCTCTTCAATTCTGGTACTGCGTAACCCCGGACTTGCCCTTCCTTTAATCGCTCTTCAATACCACGAGGTCAAGATCAACCTTGACATCGCCCTATCGATGAGTGCTTATGGGCTGTCAATGATCTTAGCTGTGAGAAAGGTGCTTCCGTTAAGGTCACCACTGCCTACAACCAATCCCTTGTTGCTGC	RQYGDWMHIWNQLTLTSEQQRGYYKMVGNTTQLTYITDPKFSDVDGPCESNAPRQVCAPRNALPETTLYVPLQFWYCVTPDLPFL*SLFNTTRSRSTLTSPYR*VLMGCQ*S*L*ERCFR*GHHCLQPIPCCC	Megaviridae environmental sample clone QB11-18 major capsid protein gene, partial cds	KT445751.1	Viral GenBank	419	85	8e-115	324/380	400	Mimiviridae
OTU_365	vOTU_169	1	0.00393082	1	0	0	0	0	0	1	0	0	0	0	0	0	0	0	0	TCGTCAATATGGTGACTGGATGCACATCTGGAATCAGCTTACACTTACTGCCGAACAGCACCGTGGTTACAACAAAATGGTTGGTAACACCACTCAACTTACATTCATTACTGACCCATCATTCGCTGCTGTTGATGGTCCTTGTGCTACAACTGCTCCTACCCAGGTCTGTGCTCCCCGCAATGCTCTTCCTGAGACAACTCTCTATGTACCTTTCCAGTCCTGGTACTGCCGCAACCCCGGCCTTGCCCTTCCTTTAATTGCACTCCAGTACCACGAAATTAAAATTAACCTTGACCTCCGTCCTATTGATGAATGCTTATGGGCGGTTTCAACCCTTGAGTGTCCTAAATCTCCTAGCACACCAACTAAAGTTGCGACTGCATACCAACAGTCGCTC	RQYGDWMHIWNQLTLTAEQHRGYNKMVGNTTQLTFITDPSFAAVDGPCATTAPTQVCAPRNALPETTLYVPFQSWYCRNPGLALPLIALQYHEIKINLDLRPIDECLWAVSTLECPKSPSTPTKVATAYQQSL	Chrysochromulina ericina virus isolate CeV-01B, complete genome	NC_028094.1	Viral GenBank	428	84	2e-117	339/404	400	Mimiviridae
OTU_529	vOTU_175	1	0.00393082	1	0	0	0	0	0	0	0	0	0	0	0	1	0	0	0	CAAGCATTACCAGAAGTGGTGGAGGCTTTACTCCGAGCTTTACTTGGATGAGTCCAAGAAGGCTACCTGGGCCAAGATGACCACCGCTGGCTACGGCAAGACCGTGTACCTCCCCCTGGTCTTCTTCTTCAACCGCAACCCCGGGTTGTACTTGCCCCTCATCGCCCTCCAATACCACGAGGTCCGCGTTGACATTGACTTGGCCTCCGACATGGCGACCTTCGTCAACCCCTCGGTCTTCAAGGTCTGGGCCAACTACGTGTACCTCGACACCGAGGAGCGTCGCCGCTTCGCCCAGAAGGGACACGAATACCTCGTCGAGCAGCTCCAC	KHYQKWWRLYSELYLDESKKATWAKMTTAGYGKTVYLPLVFFFNRNPGLYLPLIALQYHEVRVDIDLASDMATFVNPSVFKVWANYVYLDTEERRRFAQKGHEYLVEQLH	Micromonas pusilla virus PL1, *** SEQUENCING IN PROGRESS ***, 2 unordered pieces	HQ633072.1	Viral GenBank	401	87	2e-109	287/330	331	Phycodnaviridae
OTU_549	vOTU_176	1	0.00393082	1	0	0	0	0	0	0	0	1	0	0	0	0	0	0	0	CAAGCACTACCAGAAGTGGTGGCGTCTGTACTCCGAGCTCTACCTCGATGAGGCCAAGAAGCTCAACTGGGGTAAGATGACCACTGCCGGCAGTGGCAAGACTGTCTATTTGCCCCTAGTCTTCTTTTTCAACAGAAATCCTGGACTTTATTTGCCACTAATTGCTCTGCAGTACCATGAGGTGCGCATTGATATTGACCTCGCGTCCGATTTCACCACCTTCCTCAACGCGTCCGTCTTCAAGGTCTGGGCCAACTACGTCTACCTTGACACCGAGGAGCGTCGCCGATTCGCTCAGAAGGGTCATGAGTACCTCGTCGAGCAGCTCCAC	KHYQKWWRLYSELYLDEAKKLNWGKMTTAGSGKTVYLPLVFFFNRNPGLYLPLIALQYHEVRIDIDLASDFTTFLNASVFKVWANYVYLDTEERRRFAQKGHEYLVEQLH	Uncultured Phycodna virus isolate OTU/M05-01 putative major capsid protein (MCP) gene, partial cds	EU086758.1	Viral GenBank	437	89	3e-120	295/330	331	Phycodnaviridae
OTU_058	vOTU_180	1	0.00393082	1	0	0	0	0	0	0	0	1	0	0	0	0	0	0	0	TAAGCACTACCAGAAGTGGTGGCGCATGTACTCCGAGCTCTACCTCGATGAGGCCAAGAAGGCCACTTGGGGTAAGATGACCACTGCGGCGGACACCGGTACTGATACTGGTACTGTCTACCTCCCCCTTATTTTCTTCTTTAACAGGAATCCTGGTCTCGCGCTCCCACTAATTGCCCTGCAGTACCATGAGGTGCGCATCGATTTCGATTTAGCGTCTAACTTCACCACCTACCTCAACGCGTCTGTCTTCAAGGTCTGGGCCAACTACGTGTACCTTGACACTGAGGAACGTAGGCGTTTTGCCCAGAAGGGTCACGAGTACCTCATCGAACAGCTCCAC	KHYQKWWRMYSELYLDEAKKATWGKMTTAADTGTDTGTVYLPLIFFFNRNPGLALPLIALQYHEVRIDFDLASNFTTYLNASVFKVWANYVYLDTEERRRFAQKGHEYLIEQLH	Uncultured Phycodna virus isolate OTU/P06-04 putative major capsid protein (MCP) gene, partial cds	EU006619.1	Viral GenBank	491	92	1e-136	313/341	343	Phycodnaviridae
OTU_102	vOTU_184	1	0.00393082	1	0	0	0	0	0	0	0	0	1	0	0	0	0	0	0	CAAGCACTACCAGCGCTGGTGGCGTCTGTACTCCGAGCTCTACCTCGATGAGTCCAAGAAGGCCACCTGGGCCAAGATGTGCACCCCGGGTTCCCTCCTCGCGAACGGTAGCCTCACCGTCGGCCCCACCATCTACCTCCCCCTCATCTTCTTTTTCAACCGCAACCCTGGACTGGCTCTGCCCCTCATCGCCCTCCAGTACCACGAGGTCCGTCTCGACTTCGACCTCTCCTCCGACTTTTCCAAGTACACCGACAACAGCACCTTCAAGGTTTGGGGTAACTACGTGTACCTCGACACCGAGGAGCGCCGCCGCTTCGCCCAGAAGGGTCACGAGTACCTCGTCGAGCAATTCAC	KHYQRWWRLYSELYLDESKKATWAKMCTPGSLLANGSLTVGPTIYLPLIFFFNRNPGLALPLIALQYHEVRLDFDLSSDFSKYTDNSTFKVWGNYVYLDTEERRRFAQKGHEYLVEQF	Chrysochromulina parva virus BQ1 clone CpV375MCPbL1.02 MCP (MCP) gene, partial cds	KT318565.1	Viral GenBank	291	78	3e-76	286/366	357	Phycodnaviridae
OTU_175	vOTU_190	1	0.00393082	1	0	0	0	1	0	0	0	0	0	0	0	0	0	0	0	CAAGCACTACCAGAAGTGGTGGCGCCTGTACGCCGAGCTTTACCTTGATGACGCCAAGAAGACTCAGTGGGGCAAGATGACCTCCACGGTCGGCGGCGGCTCCAACGTTCAGCTTCCCCTCATCTTCTTCTTCAACCGCAACCCCGGTCTCTACCTCCCCCTCATTGCCCTCCAGTACCACGAGGTCCGCCTCGACATCGACCTTTCCAGCAGGTACTCCGACCACTTCGGGACCTCGGCCCCCAAGGTCTGGGCGAATTACGTGTATCTTGACACCGAGGAGCGTCGTCGCTTCGCCCAGAAGGGCCACGAGTACCTCGTCGAGCAACTCCAC	KHYQKWWRLYAELYLDDAKKTQWGKMTSTVGGGSNVQLPLIFFFNRNPGLYLPLIALQYHEVRLDIDLSSRYSDHFGTSAPKVWANYVYLDTEERRRFAQKGHEYLVEQLH	Micromonas sp. RCC1109 virus MpV1, complete genome	NC_014767.1	Viral GenBank	311	81	3e-82	274/337	334	Phycodnaviridae
OTU_178	vOTU_191	1	0.00393082	1	0	0	1	0	0	0	0	0	0	0	0	0	0	0	0	CAAGCACTACCAGCGCTGGTGGCGCCTATACTCCGAGCTCTACCTCAGCGAGGACCAGAAGAACAAGTACGCCAAGATGACCACGAACGCAACTGGCGCCGCAAACAAGGTGTACCTTCCTCTTATCTTCTTCTTCAACCGCAATGCCGGTCTTTATCTTCCACTTATCGCACTTCAGTACCACGAGGTGCGCCTCGACATTGACCTTTCCTCCACTTTCGACACCTACATCGATAACTCTGGTTCAAGGTGTGGGGCAACTACGTGTACCTCGATACCGAGGAGCGCCGTCGTTTTGCACAGAAGGGTCACGAGTACCTCATCGAACAACTCCAC	KHYQRWWRLYSELYLSEDQKNKYAKMTTNATGAANKVYLPLIFFFNRNAGLYLPLIALQYHEVRLDIDLSSTFDTYIDNSGSRCGATTCTSIPRSAVVLHRRVTSTSSNNS	Uncultured Phycodna virus isolate OTU/P06-07 putative major capsid protein (MCP) gene, partial cds	EU006622.1	Viral GenBank	452	89	1e-124	307/345	336	Phycodnaviridae
OTU_182	vOTU_192	1	0.00393082	1	0	0	1	0	0	0	0	0	0	0	0	0	0	0	0	CAAGCACTACCAGAAGTGGTGGCGTCTGTACTCCGAGCTCTACCTCGATGAGGCCAAGAAGCTCAACTGGGGTAAGATGACCACTGCCGGCAGTGGCAAGACTGTCTATTTGCCCCTAGTCTTCTTTTTCAACAGAAATCCTGGACTTTATTTGCCACTAATTGCTCTGCAGTACCACGAGGTCCGCATCGATTTCGACTTGAGCTCCGAATTCTCCCAATACACGGATGGTTCCACCTTCAAGGTCTGGGGTAACTACGTGTACCTCGACACCGAAGAGCGCCGACGCTTCGCGCAAAAGGGCCACGAATACCTCGTCGAGCAATTCCAC	KHYQKWWRLYSELYLDEAKKLNWGKMTTAGSGKTVYLPLVFFFNRNPGLYLPLIALQYHEVRIDFDLSSEFSQYTDGSTFKVWGNYVYLDTEERRRFAQKGHEYLVEQFH	Uncultured Phycodna virus isolate OTU/M05-01 putative major capsid protein (MCP) gene, partial cds	EU086758.1	Viral GenBank	360	85	6e-97	282/332	331	Phycodnaviridae
OTU_220	vOTU_194	1	0.00393082	1	0	0	0	0	0	0	0	0	0	0	0	0	0	1	0	CAAGCACTACCAGAAGTGGTGGCGCATGTACTCCGAGCTCTACCGTTGACGAGTCCAAGAAGCTCGAACTGGGGTAAGATGAACCACCTGCCGGCAGTGGCAAGACTGTCTATTTGCCCCTAGTCTTCTTTTTCAACAGAAATCCTGGACTTTATTTGCCACTAATTGCTCTGGCAGTACCACGAGGTCCGCATCGATTTCGACCTCGGCCGGCTGATTTCGGCG	KHYQKWWRMYSELYR*RVQEARTGVR*TTCRQWQDCLFAPSLLFQQKSWTLFATNCSGSTTRSASISTSAG*FR	Haptolina hirta virus isolate HhV_OF01 major capsid protein (MCP) gene, partial cds	KJ558370.1	Viral GenBank	244	94	2e-62	157/167	225	Phycodnaviridae
OTU_263	vOTU_198	1	0.00393082	1	1	0	0	0	0	0	0	0	0	0	0	0	0	0	0	CAAGCACTACCAGAAGTGGTGGCGTCTGTACTCCGAGCTCTACCTCGATGAGGCCAAGAAGCTCAACTGGGGTAAGATGACCACTGCCGGCAGTGGCAAGACTGTCTATTTGCCCCTAGTCTTCTTTTTCAACAGAAATCCTGGACTTTATTTGCCACTAATTGCTCTGCAGTACCACGAGGTCCGCATCGACTTCGACCTCGCGTCCGACATGGAGACCTTCCTCAACAAGTCCGTCTTCAAGGTGTGGGCGAACTACGTCTACCTTGACACCGAGGAGCGTCGCCGATTCGCCCAGAAGGGTCATGAGTACCTCGTCGAGCAGCTCCAC	KHYQKWWRLYSELYLDEAKKLNWGKMTTAGSGKTVYLPLVFFFNRNPGLYLPLIALQYHEVRIDFDLASDMETFLNKSVFKVWANYVYLDTEERRRFAQKGHEYLVEQLH	Uncultured Phycodna virus isolate OTU/M05-01 putative major capsid protein (MCP) gene, partial cds	EU086758.1	Viral GenBank	407	87	4e-111	288/330	331	Phycodnaviridae
OTU_272	vOTU_200	1	0.00393082	1	0	0	0	0	0	0	0	1	0	0	0	0	0	0	0	CCGTCAATACGGTGACTGGATGCACATCTGGAACCAACTTACCATGCCTGCCGATCAAATTCGCGGTTACTTCCAGATGGTTGGTAACACCACCCAACTTACCTACATCACCGATCCTACCTTCGCTGATATCAGTGGACCTTGTGCCGCTGCCGGTGGACCTACCCAGGTTTGTGCCCCTCGCAAGGCCCTTCCTGAGACCACCCTTTACGTTCCCCTTCTTTTC	RQYGDWMHIWNQLTMPADQIRGYFQMVGNTTQLTYITDPTFADISGPCAAAGGPTQVCAPRKALPETTLYVPLLF	Megaviridae environmental sample clone WC3-18 major capsid protein gene, partial cds	KT445440.1	Viral GenBank	233	87	4e-59	167/192	226	Mimiviridae
OTU_312	vOTU_205	1	0.00393082	1	0	1	0	0	0	0	0	0	0	0	0	0	0	0	0	CAAGCACTACCAGAAGTGGTGGCGTCTGTACTCCGAGCTCTACCTCGATGAGGCCAAGAAGCTCAACTGGGGTAAGATGACCACTGCCGGCAGTGGCAAGACTGTCTATTTGCCCCTATACTTCTTTTTCAACAGGAACCCCGGACTCTATTTGCCACTCATTGCATTGCAGTATCATGAGGTCAGGCTGGATTTCGATTTATCGGCGCACTTCGATGAGTGGCTCGACACCTCCACCTTCAAGGTCTGGGCTAACTACATCTACCTTGACACCGAGGAGCGTCGCCGATTCGTCCAGAAGGGTCATGAGTACCTCGTCGAACAGCTCCAC	KHYQKWWRLYSELYLDEAKKLNWGKMTTAGSGKTVYLPLYFFFNRNPGLYLPLIALQYHEVRLDFDLSAHFDEWLDTSTFKVWANYIYLDTEERRRFVQKGHEYLVEQLH	Uncultured Phycodna virus isolate OTU/M05-01 putative major capsid protein (MCP) gene, partial cds	EU086758.1	Viral GenBank	325	82	1e-86	270/330	331	Phycodnaviridae
OTU_353	vOTU_207	1	0.00393082	1	0	0	0	0	0	0	0	1	0	0	0	0	0	0	0	CAAGCACTACCAGAAGTGGTGGCGTCTGTACTCCGAGCTCTACCTTGATGAGTCCAAGAAGCTCAACTGGGGTAAGATGACCACTGCGGGTAACGGCAAGACTGTCTATTTGCCCCTAGTCTTCTTTTTCAACAGAAATCCTGGACTCTATTTGCCACTCATTGCATTGCAGTATCATGAGGTACGCATCGATTTCGATTTAGCGTCGGATTTCAGCACCTTCCTCAGCACCTCTGTCTTCAAGGTGTGGGCCAACTACGTCTACCTTGACACCGAGGAGCGTCGCCGATTCGCCCAGAAGGGTCATGAGTACCTCGTCGAGCAACTCCAC	KHYQKWWRLYSELYLDESKKLNWGKMTTAGNGKTVYLPLVFFFNRNPGLYLPLIALQYHEVRIDFDLASDFSTFLSTSVFKVWANYVYLDTEERRRFAQKGHEYLVEQLH	Uncultured Phycodna virus isolate OTU/M05-01 putative major capsid protein (MCP) gene, partial cds	EU086758.1	Viral GenBank	473	92	4e-131	303/330	331	Phycodnaviridae
OTU_366	vOTU_209	1	0.00393082	1	0	0	1	0	0	0	0	0	0	0	0	0	0	0	0	CAAGCAGTACCAGAAGTGGTGGCGTCTGTATTCGGAGCTGTGCCTTGACGAGTGCAAGCGCAGCCAGTACGCCAAGATGACGACCAACTCCACGGTAGAGGAAGGCACCAAGGTCTACCTTGCCTCTGTTGTTCTTCTTCAACCGTAACCCAGGTCTTTACCTCCCACTTATTGCGCTTCAATACCACGAAGTGCGCCTTGACTTCGACTTGAGCTCTGAGTTCTCCCACTACACTGACGGTTCCACCTCAGTTGGGTAACGTAACGTGTACTTG	KQYQKWWRLYSELCLDECKRSQYAKMTTNSTVEEGTKVYLASVVLLQP*PRSLPPTYCASIPRSAP*LRLEL*VLPLH*RFHLSWVT*RVL	Uncultured phycodnavirus clone 399-M4.16 major capsid protein gene, partial cds	KF008103.1	Viral GenBank	136	74	9e-30	172/231	275	Phycodnaviridae
OTU_446	vOTU_212	1	0.00393082	1	0	0	0	0	1	0	0	0	0	0	0	0	0	0	0	CAAACACTATGGTCACTGGTTAGATGTATGGAGTGAATTAACTGATCACGAAGAATCTGAATACATTGGTCTTAACAAACACAAAGCCAAAACTTCATATTTACGATCTGGTGGTTCTGGAAATACAAACGGAACTCACTCTACTTGGCAGCTCTTTATTCCATTAAAGTTCTGGTTCTGCCGCAACCCAGGTCTTGCACTTCCACTTATTGCTCTTCAGTATCACGAAGTTAAAGTCAAGTGTGTATTCAGAGCCC	KHYGHWLDVWSELTDHEESEYIGLNKHKAKTSYLRSGGSGNTNGTHSTWQLFIPLKFWFCRNPGLALPLIALQYHEVKVKCVFRA	Uncultured Phycodna virus isolate OTU/P06-03 putative major capsid protein (MCP) gene, partial cds	EU006618.1	Viral GenBank	118	92	2e-24	76/83	257	Phycodnaviridae
OTU_509	vOTU_217	1	0.00393082	1	0	0	0	0	0	1	0	0	0	0	0	0	0	0	0	CAAGCACTACCAGAAGTGGTGGCGCATGTACTCCGAGCTCTACCTCGATGAGGCCAAGAAGGCCACTTGGGGTAAGATGACCACTGCGGGTGACGGCAAGACTGTCTACCTCCCCCTTATTTTCTTCTTTAACAGGAATCCTGGACTTGCCCTCCCACTAATTGCTCTGCAGTACCATGAGGTCCGTATCGATTTCGACCTCGCGGCTGATTTCAGCACCTTCCTCAGCACCTCTGTCTTCAAGGTGTGGGCCAACTACGTCTACCTTGACACCGAGGAGCGTCGCCGATTCGCCCAGAAGGGTCATGAGTACCTCGTTGAACAGTTCCAC	KHYQKWWRMYSELYLDEAKKATWGKMTTAGDGKTVYLPLIFFFNRNPGLALPLIALQYHEVRIDFDLAADFSTFLSTSVFKVWANYVYLDTEERRRFAQKGHEYLVEQFH	Uncultured Phycodna virus isolate OTU/P06-04 putative major capsid protein (MCP) gene, partial cds	EU006619.1	Viral GenBank	464	91	2e-128	301/330	331	Phycodnaviridae
OTU_516	vOTU_218	1	0.00393082	1	0	0	0	0	1	0	0	0	0	0	0	0	0	0	0	TAAGCACTACCAGCGCTGGTGGCGTCTCTACTCCGAGCTTTACTTGGATGAGTCCAAGAAGGCTACTTGGGGTAAGATGACCACTGCGGTCGATGGTAAGACTGTCTACTTGCCACTCATCTTCTTCTTCAACCGCAACCCAGGTCTTGCCCTCCCCCTCATTGCCCTCCAGTACCACGAGGTCCGCCTTGACTTCGACCTCTCTTCTGAGTTCGGTGACTACACCGACAACAGCACTTTCAAGGTTTGGGGTAACTACGTGTACCTCGACACCGAGGAGCGCCGCCGCTTCGCCCAGAAGGGTCATGAGTACCTCATCGAACAACTCCAC	KHYQRWWRLYSELYLDESKKATWGKMTTAVDGKTVYLPLIFFFNRNPGLALPLIALQYHEVRLDFDLSSEFGDYTDNSTFKVWGNYVYLDTEERRRFAQKGHEYLIEQLH	Ostreococcus tauri virus RT-2011, complete genome	JN225873.1	Viral GenBank	385	86	1e-104	285/330	331	Phycodnaviridae
OTU_557	vOTU_223	1	0.00393082	1	0	0	1	0	0	0	0	0	0	0	0	0	0	0	0	CAAGCACTACCAGAAGTGGTGGCGCATGTACTCCGAGCTTTACCTCGATGAGGCCAAGAAGGCCACTTGGGGTAAGATGACCACTGCGGCTGACGGTTCCACTGTGTACCTCCCCCTTATTTTCTTCTTTAACAGGAATCCCGGACTTGCCCTCCCACTAATTGCCCTGCAGTACCACGAGGTCCGTATTGATTTCGATTTGGCTTCCGACATGGAGACCTTCCTTAACAAGAACGTCTTCAAGGTCTGGGCTAACTACGTGTACCTTGACACCGAGGAGCGTCGCCGATTTGCGCAGAAGGGCCACGAGTACCTCATCGAACAATTCCAC	KHYQKWWRMYSELYLDEAKKATWGKMTTAADGSTVYLPLIFFFNRNPGLALPLIALQYHEVRIDFDLASDMETFLNKNVFKVWANYVYLDTEERRRFAQKGHEYLIEQFH	Uncultured Phycodna virus isolate OTU/P06-04 putative major capsid protein (MCP) gene, partial cds	EU006619.1	Viral GenBank	425	88	2e-116	292/330	331	Phycodnaviridae
OTU_008	vOTU_227	1	0.00393082	1	0	0	0	0	0	1	0	0	0	0	0	0	0	0	0	CAAGCACTACCAGAAGTGGTGGCGTCTGTACTCCGAGCTCTACCTCGATGAGGCCAAGAAGCTCAACTGGGGTAAGATGACCACTGCCGGCAGTGGCAAGACTGTCTATTTGCCCCTAGTCTTCTTCTTCAACCGCAACCCAGGTCTGTATCTGCCACTGATTGCTCTTCAGTACCACGAAGTCCGCCTTGACTTTGACCTGTCCAGCGAGTTTAGCGCCTACACCGATGGCTCCACCTTCAAAGTGTGGGGCAACTACGTCTACCTCGATACCGAGGAGCGCCGCCGCTTCGCCCAGAAAGGCCACGAGTACCTCATCGAGCAGTTCCAC	KHYQKWWRLYSELYLDEAKKLNWGKMTTAGSGKTVYLPLVFFFNRNPGLYLPLIALQYHEVRLDFDLSSEFSAYTDGSTFKVWGNYVYLDTEERRRFAQKGHEYLIEQFH	Uncultured Phycodna virus isolate OTU/M05-01 putative major capsid protein (MCP) gene, partial cds	EU086758.1	Viral GenBank	329	82	9e-88	271/330	331	Phycodnaviridae
OTU_039	vOTU_233	1	0.00393082	1	0	0	1	0	0	0	0	0	0	0	0	0	0	0	0	TCGCCAGTATGGTGACTGGATGCACATCTGGAATCAGCTCACCCTCTCGAAAGAGCAGGAGCCCGGCTACAATAAAATGGTTGGACAGACCAGCGCTCTCACTTACTTAACCGACGACAAGTTTGCCGACGTTGACAGTGCTTGCGGTGCCGCCGCCGGCGGAAACGTTTGCACTCCGCGCAACGCGCTTCCGGAGACCACCCTTTACGTACCGCTTCAGTTCTGGTACTGCCGCAATCCGGGTCTTGCGCTTCCGCTCATTGCCCTCCAATACCACGAGGTCAAAATCAATCTTGACCTTCGCCCCATCGAGGAGTGTCTGTTCGCTACCACTGACGGCACCACGAAAG	RQYGDWMHIWNQLTLSKEQEPGYNKMVGQTSALTYLTDDKFADVDSACGAAAGGNVCTPRNALPETTLYVPLQFWYCRNPGLALPLIALQYHEVKINLDLRPIEECLFATTDGTTK	Uncultured phycodnavirus clone 399-M5.14 major capsid protein gene, partial cds	KF008086.1	Viral GenBank	237	76	5e-60	247/324	350	Mimiviridae
OTU_077	vOTU_237	1	0.00393082	1	0	0	0	0	0	0	1	0	0	0	0	0	0	0	0	CCGTCACTACAAGGAATGGAACCAAATATGGAATGAACTTTCTACCCCTGAATCTAAGGCAGTCGGTTTAAAATCTATGAAGGGATCTATTGGATCTTCGGGTACAACGGGTGCTTCGTTAGTTCAAATCCCCCTTCAATTTTGGTTCTGCCGCAACCCAGGTCTCGCTCTACCTTTGATTGCTCTTCAGTACCACGAGGTCAAGCTTAAGATTACCTGGGGAACATCTGGTGCTGATTTTGTTGGTGCCGCTGCCGGCTGTAAGGTTTTCGCAGATTACATCTACCTTGACACCGATGAACGTCGTCGTTTCGCCCAGGTTTCCCACGAATACCTCGTCGAGCAATTCCAC	RHYKEWNQIWNELSTPESKAVGLKSMKGSIGSSGTTGASLVQIPLQFWFCRNPGLALPLIALQYHEVKLKITWGTSGADFVGAAAGCKVFADYIYLDTDERRRFAQVSHEYLVEQFH	Unknown phycodnavirus clone LAB_mcp_b60_C1 major capsid protein gene, partial cds	KC574499.1	Viral GenBank	129	71	2e-27	179/251	352	Phycodnaviridae
OTU_081	vOTU_239	1	0.00393082	1	0	0	0	0	0	0	0	0	0	0	0	1	0	0	0	CAAGCACTACCAACGTTGGTGGCGTTTGTACTCCGAACTTTACCTCGACGAGGCCAAGAAGGCCAACTGGGTAAGATGACATCCAATTCCTCTTCTAGTGCGAACAAAAAAGTATTCCTCCACTCATCTTCTTCTTCAACCGCAACCCAGGTCTATTCCTACCCCTCATCGCCCTCCAGTACCACGAGGTCCGTCTTGACATTGACCTATCATCAGAATTCGATCTATTCACTAATGG	KHYQRWWRLYSELYLDEAKKANWVR*HPIPLLVRTKKYSSTHLLLQPQPRSIPTPHRPPVPRGPS*H*PIIRIRSIH*W	Ostreococcus tauri virus RT-2011, complete genome	JN225873.1	Viral GenBank	181	80	2e-43	169/210	238	Phycodnaviridae
OTU_115	vOTU_243	1	0.00393082	1	0	0	0	0	0	1	0	0	0	0	0	0	0	0	0	TAAACACTATGGTCACTGGCTCACCGTTTGGCAGCAGCTTACTGAATTAAACCCAACTGGTTTACAAACAGGATGCACAGGCAATGGTGTTGAACCAACAGCCGGTCAGTCAACTCTTGGTCAGCTTATGTCATACAATCACGGTGGTAGAAATGGTTCTCTTGCAGCTGCTCCAACATTTGCTTCAGTTCCACTTCAGTTCTGGTTCTGCCGCAACCCAGGTCTCGCACTTCCACTTATTGCTCTTCAGTACCACGAAGTTAAAG	KHYGHWLTVWQQLTELNPTGLQTGCTGNGVEPTAGQSTLGQLMSYNHGGRNGSLAAAPTFASVPLQFWFCRNPGLALPLIALQYHEVK	Uncultured Phycodna virus isolate OTU/P06-03 putative major capsid protein (MCP) gene, partial cds	EU006618.1	Viral GenBank	131	97	4e-28	75/77	266	Phycodnaviridae
OTU_116	vOTU_244	1	0.00393082	1	0	0	0	0	0	0	0	0	0	0	0	0	0	0	1	CAAGCACTACCAGAAGTGGTGGCGCATGTACTCCGAGCTCTACCTCGATGAGTCCAAGAAGGCCACTTGGGGTAAGATGACCACTGCGGGTGACGGCAAGACTGTCTACCTCCCCCTTATTTTCTTCTTTAACCGCAATCCCGGACTTGCCCTCCCACTAATTGCTCTGCAGTACCATGAGGTGCACATCGATTTCGATTTAGCGTCTAACTTCACCACCTACCTCAACGCGTCTGTGTTCAAGGTGTGGGCCAACTACGTCTACCTTGACACTGAGGAACGTAGGCGTTTTGCCCAGAAGGGTCACGAGTACCTCA	KHYQKWWRMYSELYLDESKKATWGKMTTAGDGKTVYLPLIFFFNRNPGLALPLIALQYHEVHIDFDLASNFTTYLNASVFKVWANYVYLDTEERRRFAQKGHEYL	Uncultured Phycodna virus isolate OTU/P06-04 putative major capsid protein (MCP) gene, partial cds	EU006619.1	Viral GenBank	480	94	2e-133	296/316	317	Phycodnaviridae
OTU_121	vOTU_246	1	0.00393082	1	0	0	0	0	0	1	0	0	0	0	0	0	0	0	0	CAAGCACTACCAGAGATGGTGGCGCCTGTACGCCGAGCTTTACCTCGACAACGCCAAGAAGGCTGAGTGGGGTAAGATGACCTCGATCGCCGCTGGTACTACCGCCACTGACAACTCTATTTGCAACGTCCGTCTCCCCCTTATCTTCTTCTTCAACCGCAACCCTGGTCTCTTCCTGCCCCTGATTGCCCTCCAGTACCATGAGGTTCGCCTTGACATCGACTTGTCGGCCGAGTACGGCGATTACTTCTCGGGCGTTAAGGTGTGGGGTAACTACGTGTACCTTGACACTGAGGAGCGCCGTCGCTTCGCCCAGAAGGGCCACGAGTACCTCGTCGAGCAGCTCCAC	KHYQRWWRLYAELYLDNAKKAEWGKMTSIAAGTTATDNSICNVRLPLIFFFNRNPGLFLPLIALQYHEVRLDIDLSAEYGDYFSGVKVWGNYVYLDTEERRRFAQKGHEYLVEQLH	Uncultured Phycodna virus isolate OTU/P06-02 putative major capsid protein (MCP) gene, partial cds	EU006617.1	Viral GenBank	266	77	1e-68	274/355	349	Phycodnaviridae
OTU_152	vOTU_250	1	0.00393082	1	0	0	0	0	0	0	0	1	0	0	0	0	0	0	0	TCGCCAGTATGGTGACTGGATGCAGATCTGGACGCAGCTCTCCGTAGACCAGAGCATCATGCCTGCGTTCGAGTCTCTAATTGGTAACACGCACGACCTAGTACTAATGAAGCGCCCGAACGGCATGGCGCTAGATGGCACGTGCTCTTCTTCTGAGACGACGATATCTTGCGTGCCTCGTGCGGGCACGCCTGCGAAGACGCTATATGTACCTCTCCAGTTCTGGTTCTGCCGTAACCCGGGTGTAGCGATTCCCCTAATCGCTCTCCAGTACCACGAAGTGCGTGTGAATGTACAGTTCGAGACGTGGCAGAACTGCCAGTATGCGGAGTCCGGCATTGGCAGACCCGTAGCACTTGCCGCCAGTCCCTTGCGGCTGCGTCTCTCTACGTAGACTATG	RQYGDWMQIWTQLSVDQSIMPAFESLIGNTHDLVLMKRPNGMALDGTCSSSETTISCVPRAGTPAKTLYVPLQFWFCRNPGVAIPLIALQYHEVRVNVQFETWQNCQYAESGIGRPVALAASPLRLRLST*TM	Unknown phycodnavirus clone LAB_mcp_b18_G4 major capsid protein gene, partial cds	KC574423.1	Viral GenBank	383	81	6e-104	325/399	400	Mimiviridae
OTU_165	vOTU_251	1	0.00393082	1	0	0	0	0	0	1	0	0	0	0	0	0	0	0	0	CAAGCACTACCAGAAGTGGTGGCGCATGTACTCCGAGCTTTACTTGGACGAGTCCAAGAAGGCCACTTGGGGTAAGATGACCACTGCCGCGGATACCGGTGTCGGCACTGGTGCGGTGTACCTCCCCCTCGTCTTCTTCAACCGCAACCCCGGTCTCTACCTCCCCCTCATCGCCCTCCAGTACCACGAGGTCCGCATTGATTTCGACCTCGCGTCCGACTTCGGTAACTACCTCGACACACAGACCTTCAAGGTCTGGGCCAACTACGTGTACCTCGACACCGAGGAGCGTCGTCGCTTCGCGCAGAAGGGTCACGAGTACCTCGTTGAGCAACTCCAC	KHYQKWWRMYSELYLDESKKATWGKMTTAADTGVGTGAVYLPLVFFNRNPGLYLPLIALQYHEVRIDFDLASDFGNYLDTQTFKVWANYVYLDTEERRRFAQKGHEYLVEQLH	Micromonas pusilla virus PL1, *** SEQUENCING IN PROGRESS ***, 2 unordered pieces	HQ633072.1	Viral GenBank	403	87	5e-110	299/345	340	Phycodnaviridae
OTU_170	vOTU_252	1	0.00393082	1	0	0	0	0	0	0	0	1	0	0	0	0	0	0	0	CAAGCACTACCAGAAGTGGTGGCGTCTGTACTCCGAGCTCTACCTCGATGAGGCCAAGAAGCTCAACTGGGGTAAGATGACCACTGCCGGCAGTGGCAAGACTGTCTATTTGCCCCTAGTCTTCTTTTTCAACAGAAATCCTGGACTTTATTTGCCACTAATTGCTCTGCAGTACCACGAGGTCCGCATCGATTTCGACCTCGCGTCCAACTTCAGCACCTTCCTTAACACCGGCACCTTCAAGGTGTGGGCCAACTATGTCTACCTTGACACTGAGGAGCGTCGCCAATTCGCCCAGAAGGGTCACGAGTACC	KHYQKWWRLYSELYLDEAKKLNWGKMTTAGSGKTVYLPLVFFFNRNPGLYLPLIALQYHEVRIDFDLASNFSTFLNTGTFKVWANYVYLDTEERRQFAQKGHEY	Uncultured Phycodna virus isolate OTU/M05-01 putative major capsid protein (MCP) gene, partial cds	EU086758.1	Viral GenBank	390	88	3e-106	275/314	314	Phycodnaviridae
OTU_172	vOTU_253	1	0.00393082	1	0	0	0	0	0	0	0	1	0	0	0	0	0	0	0	CAAGCACTACCAGAAGTGGTGGCGTCTGTACTCCGAGCTTTACCTCGACGAGTCCAAGAAGGCTTCGTGGGGTAAGATGACCACCGCGGTCAATTCTCAGGTGTTCCTCCCCCTGATTTTCTTCTTCAACCGCAACCCCGGTCTCGCGCTCCCCCTCATCGCGCTTCAGTACCACGAGGTCCGTCTCGACTTCGACCTCACTGATCAGTTCACCACTCACACTGATGGCTCCACTTTCAAGGTGTGGGCTAACTACATCTACCTTGACACCGAGGAGCGTCGTCGCTTCGCCCAGAAGGGTCACGAGTACCTCATCGAGCAGCTCCAC	KHYQKWWRLYSELYLDESKKASWGKMTTAVNSQVFLPLIFFFNRNPGLALPLIALQYHEVRLDFDLTDQFTTHTDGSTFKVWANYIYLDTEERRRFAQKGHEYLIEQLH	Micromonas pusilla virus SP1, *** SEQUENCING IN PROGRESS ***, 2 unordered pieces	JF974320.1	Viral GenBank	401	88	2e-109	282/322	328	Phycodnaviridae
OTU_188	vOTU_255	1	0.00393082	1	0	0	0	0	0	1	0	0	0	0	0	0	0	0	0	TAAACACCATCAGCGCTGGTGGAGACTATGGTCAGAACTTTGCCTAGATGATGCCAAGAAGGTTAACTGGGCGAAGATGACTTCAACACCTAGTCACAACATTGGTGATAAAGTATACCTTCCACTTATCTTCTTCTTTAACCGCAACCCTGGTCTCTACCTACCTCTGATTGCTCTTCAGTACCACGAAGTTCGCCTAGACATTGACCTTTCATCGAGTTACAATACAACCGAAGTATCTTCTCTGAAGGTATGGGCCAACTATGTGTATCTCGACACCGAGGAGAGACGCCGTTTTGCCCAAAAGGTCACGAGTACCTCGTCGAGCAACTCCAC	KHHQRWWRLWSELCLDDAKKVNWAKMTSTPSHNIGDKVYLPLIFFFNRNPGLYLPLIALQYHEVRLDIDLSSSYNTTEVSSLKVWANYVYLDTEERRRFAQKVTSTSSSNS	Uncultured Phycodna virus isolate OTU/P06-02 putative major capsid protein (MCP) gene, partial cds	EU006617.1	Viral GenBank	196	74	1e-47	256/348	336	Phycodnaviridae
OTU_207	vOTU_260	1	0.00393082	1	0	0	1	0	0	0	0	0	0	0	0	0	0	0	0	CAAGCACTACCAGCGCTGGTGGAGGCTTTACTCCGAGCTTTACCTCGATGAGTCCAAGAAGGCCACTTGGGGTAAGATGACCACTGCCGGCAGTGGCAAGACTGTCTATTTGCCCCTAGTCTTCTTTTTCAACAGAAATCCTGGACTTTATTTGCCACTAATTGCTCTGCAGTACCACGAGGTCCGCATCGATTTCGACCTCGCGGCTGATTTCAGCACCTTCCTCAGCACCTCTGTCTTCAAGGTGTGGGCCAACTACGTCTACCTTGACACCGAGGAGCGTCGCCGATTCGCCCAGAAGGGTCATGAGTACCTCATCGAACAGCTCCAC	KHYQRWWRLYSELYLDESKKATWGKMTTAGSGKTVYLPLVFFFNRNPGLYLPLIALQYHEVRIDFDLAADFSTFLSTSVFKVWANYVYLDTEERRRFAQKGHEYLIEQLH	Haptolina hirta virus isolate HhV_OF01 major capsid protein (MCP) gene, partial cds	KJ558370.1	Viral GenBank	459	97	8e-127	266/274	331	Phycodnaviridae
OTU_212	vOTU_264	1	0.00393082	1	0	0	0	0	0	0	0	1	0	0	0	0	0	0	0	CAAGCACTATCAGCGTTGGTGGCGCCTATACTCCGAGCTCTACCTCGACGACGCCAAGAAGGCCAACTGGGCCAAGATGACAACACTACCACGTACAAGTGTTGCCGGTGACAGAGTATTCCTACCCCTCGTCTTCTTCTTCAACCGCAACCCAGGTCTATTCCTACCCCTCATTGCCCTTCAGTACCACGAGGTGCGCATCGATTTCGATTTAGCGTCTGACTTTGATACCTTCCTCAGCACCTCTGTCTTCAAGGTGTGGGCCAACTACGTCTACCTTGACACTGAGGAGCGTAGGCGATTTGCGCAGAAGGGCCACGAGTACCTCGTCGAGCAGCTCCAC	KHYQRWWRLYSELYLDDAKKANWAKMTTLPRTSVAGDRVFLPLVFFFNRNPGLFLPLIALQYHEVRIDFDLASDFDTFLSTSVFKVWANYVYLDTEERRRFAQKGHEYLVEQLH	Micromonas sp. RCC1109 virus MpV1, complete genome	NC_014767.1	Viral GenBank	322	81	1e-85	276/342	343	Phycodnaviridae
OTU_221	vOTU_266	1	0.00393082	1	0	0	1	0	0	0	0	0	0	0	0	0	0	0	0	CAAGCACTACCAGAAGTGGTGGCGCATGTACTCCGAGCTCTACCTTGACGAGTCCAAGAAGCTCAACTGGGGTAAGATGACTACTGGCAAGAGCGGTAAGACTGTCTATTTACCCCTCATTTTCTTTTTAACAGAAATCCTGGGCTTTTTTGCCACCTAATTGCTCTGCAGTACCACGAGGTGCGCATTGATATTGACCTCGCGTCCAACTTCAGCACCTTCCTTAACACCGGCACCTTCAAGG	KHYQKWWRMYSELYLDESKKLNWGKMTTGKSGKTVYLPLIFFLTEILGFFAT*LLCSTTRCALILTSRPTSAPSLTPAPSR	Micromonas sp. RCC1109 virus MpV1, complete genome	NC_014767.1	Viral GenBank	241	82	3e-61	201/245	244	Phycodnaviridae
OTU_232	vOTU_269	1	0.00393082	1	0	0	0	1	0	0	0	0	0	0	0	0	0	0	0	CAAGCATTACCAGCGTTGGTGGCGTTTGTACTCCGAACTTTACCTCGATGAGGCCAAGAAGGTCAACTGGGGTAAGATGACATCTGGTGGTATTGGTGGTGATGGTGTATTCGCCACCAACCCAGGACGTGTATATCTCCCACTCATCTTCTTCTTCAACCGCAACCCAGGTCTATTCCTACCCCTCATTGCCCTTCAGTACCACGAGGTCCGTCTTGACATCGACCTATCAAGTGTATATGATTCATACTTTACAGGCGTGCCCAAGGTCTGGGCCAACTACGTGTATCTTGACACCGAGGAGCGCCGCCGTTTCGCCCAGAAAGGTCACGAGTACCTCGTCGAACAACTCCAC	KHYQRWWRLYSELYLDEAKKVNWGKMTSGGIGGDGVFATNPGRVYLPLIFFFNRNPGLFLPLIALQYHEVRLDIDLSSVYDSYFTGVPKVWANYVYLDTEERRRFAQKGHEYLVEQLH	Uncultured Phycodna virus isolate OTU/P06-02 putative major capsid protein (MCP) gene, partial cds	EU006617.1	Viral GenBank	288	78	3e-75	282/360	355	Phycodnaviridae
OTU_254	vOTU_270	1	0.00393082	1	0	0	0	0	0	0	1	0	0	0	0	0	0	0	0	CAAGCACTACCAACGCTGGTGGAGATTGTACTCCGAGCTTTACTTGGACGAAGCCAAGAAGGCTAACTGGGCTAAGATGACCACTGCCATCGATGGTAAGACCGTCTATTTGCCACTCATTTTCTTCTTCAACCGCAACCCAGGTTTGTATTTGCCATTGATTGCGCTCCAATACCACGAAGTCCGCATTGACTTCGATTTGAGCAGCAAGTTCGCCAGCTACTGTAACACTAACGTGTTCAAGGTCTGGGCCAACTACGTCTACCTCGACATCGAAGAGCGCCGCCGATTCGCGCAAAGGGTCATGAGTACCTCGTTGAGCAGCTCCAC	KHYQRWWRLYSELYLDEAKKANWAKMTTAIDGKTVYLPLIFFFNRNPGLYLPLIALQYHEVRIDFDLSSKFASYCNTNVFKVWANYVYLDIEERRRFAQRVMSTSLSSS	Ostreococcus lucimarinus virus OlV1, complete genome	NC_014766.1	Viral GenBank	405	88	1e-110	285/324	330	Phycodnaviridae
OTU_276	vOTU_272	1	0.00393082	1	0	0	1	0	0	0	0	0	0	0	0	0	0	0	0	CCGTCAATATGGTGACTGGATGCACTTGTGGAACCAGCTTACCCTTTCCAAGGAACAAGAGCGTGGGTACTACCGTATGATAGGTAACACCACACAGCTTACCTACATCACTGACCCCTCGTTCTCGCCGGTTGACGGTCCCTGCTCGTCCTCGGCTCCCACTCAAGTGTGCGAGCCCTGTAACGCCCTCCCCGAAACCACCCTTTACGTGCCCCTTCAGTTCTGGTACTGCCGAAACCCCGGTCTTGCTCTTCCCCTCATTGCCCTTCAATACCACGAAGTCAAGATCAACCTTGACATCCGCCCTATTGATGAGTGCTTGTGGGCCGTTGGTGAGCTCTCCTGCTCTGATGCCGTCAGCAAGCGCGTGACCTCGGCCTACAACCAGTCCCTCGTCGCC	RQYGDWMHLWNQLTLSKEQERGYYRMIGNTTQLTYITDPSFSPVDGPCSSSAPTQVCEPCNALPETTLYVPLQFWYCRNPGLALPLIALQYHEVKINLDIRPIDECLWAVGELSCSDAVSKRVTSAYNQSLVA	Chrysochromulina parva virus BQ1 clone CpV375MCPaL1.09 MCP (MCP) gene, partial cds	KT318547.1	Viral GenBank	394	82	3e-107	326/398	400	Mimiviridae
OTU_307	vOTU_276	1	0.00393082	1	1	0	0	0	0	0	0	0	0	0	0	0	0	0	0	CAAACAATACCAGAAATGGTGGCGTCTGTATTCTGAGCTGAACTTAGATGAATGTAAACGCTCACAATACGCTAAAATAACAACCGCATCTAGCCAACGTACTACCCAGGTCTATCTCCCACTGCTCTTCTTCTTCAATCGCAATGCGGGTCTGTATCTGCCACTGATTGCTCTGCAGTACCACGAGGTCCGCCTGGATTTTGATCTGGCCAGCAATTTCGAAGAGTACATCCTCCAGTCCGGCTTCAAGGTGTGGGGCAACTACGTGTACCTCGATACCGAGGAGCGCCGCCGCTTCGCCCAGAAGGGTCACGAGTACCTCGTCGAGCAGCTCCAC	KQYQKWWRLYSELNLDECKRSQYAKITTASSQRTTQVYLPLLFFFNRNAGLYLPLIALQYHEVRLDFDLASNFEEYILQSGFKVWGNYVYLDTEERRRFAQKGHEYLVEQLH	Uncultured Phycodna virus isolate OTU/P06-02 putative major capsid protein (MCP) gene, partial cds	EU006617.1	Viral GenBank	230	83	7e-58	191/231	337	Phycodnaviridae
OTU_315	vOTU_278	1	0.00393082	1	0	0	0	1	0	0	0	0	0	0	0	0	0	0	0	TCGCCAGTACGGTGATTGGATGCACATCTGGAACCAGCTCACCCTGACCGTGGACCAGCGCCCCGGCTACTTTGCCATGATCGGCAACACCACCCAGCTCACTTACATTACCGACCCCTCTTTTAACGATGTTGACGGTCCATGCCAGGCCACCGCCCCTCGCCAGGGTTGCGCTCCCCGCAATGCCCTCCCCGAGACCACCCTCTACGTACCCCTCCAATTCTGGTACTGCTGCAATCCCGGACTTGCCCTTCCCTTAATCGCTCTTCAATACCACGAAGTCAAAATCAACCTTGACCTCCGCCCCATTGATGAATGCTTATGGGCTGTCGGTGAACTTAACGGAACGAATGTACAAGTACAACTGC	RQYGDWMHIWNQLTLTVDQRPGYFAMIGNTTQLTYITDPSFNDVDGPCQATAPRQGCAPRNALPETTLYVPLQFWYCCNPGLALPLIALQYHEVKINLDLRPIDECLWAVGELNGTNVQVQL	Uncultured phycodnavirus clone mcp_DH201302_27 putative major capsid protein (mcp) gene, partial cds	KP775277.1	Viral GenBank	461	91	2e-127	302/333	368	Mimiviridae
OTU_383	vOTU_289	1	0.00393082	1	0	0	0	0	0	0	1	0	0	0	0	0	0	0	0	CAAGCACTACCAAAAGTGGTGGCGTTTGTACTCCGAGTTGTACCTTGACGAAGCCAAGAAGTCCAACTACGGTAAGATGACCACCGCGGTCGAAGCCGGTAAGAAGATCTTCTTGCCACTCATCTTCTTCTTCAACCGCAACCCAGGTTTGGCGCTTCCATTGATCGCCCTCCAATACCACGAAGTCCGCCTCGACTTCGACTTGTCGTCTACCTTCGAATCTGTTACCGACAAGACCTTCAAGGTGTGGGCCAACTACATCTACCTCGACACCGAAGAGCGCCGCCGATTCGCGCAAAAGGGTCACGAATACCTCATTGAGCAGCTCCAC	KHYQKWWRLYSELYLDEAKKSNYGKMTTAVEAGKKIFLPLIFFFNRNPGLALPLIALQYHEVRLDFDLSSTFESVTDKTFKVWANYIYLDTEERRRFAQKGHEYLIEQLH	Ostreococcus mediterraneus virus 1 isolate OmV1, complete genome	NC_028092.1	Viral GenBank	295	80	2e-77	268/334	331	Phycodnaviridae
OTU_392	vOTU_291	1	0.00393082	1	0	0	0	0	0	0	0	0	0	0	0	0	1	0	0	CAAGCACTACCAAAAGTGGTGGCGTTTGTACGACAACTTGCAACACGATGAAGCCAAGAAGTCGACCTACGCGAAGATGACTACTGCCCAAGGTGGTAAGACTGTCTACCTTCCACTCCTCTTCTTCTTCAACCGCAACCCAGGTTTGTATTTGCCATTGATTGCCCTTCAATACCACGAAGTGCGCATTGACATCGATTTGGCGAGCGACTTCGACAGCTTCCTTAACACCCAGACCTTCAAGGTCTGGGCCAACTACATCTACCTCGACACCGAGGAACGCCGACGCTTCGCGCAAAAGGGCCACGAATACCTCATCGAGCAGCTCCAC	KHYQKWWRLYDNLQHDEAKKSTYAKMTTAQGGKTVYLPLLFFFNRNPGLYLPLIALQYHEVRIDIDLASDFDSFLNTQTFKVWANYIYLDTEERRRFAQKGHEYLIEQLH	Ostreococcus mediterraneus virus 1 isolate OmV1, complete genome	NC_028092.1	Viral GenBank	307	81	3e-81	266/330	331	Phycodnaviridae
OTU_471	vOTU_295	1	0.00393082	1	1	0	0	0	0	0	0	0	0	0	0	0	0	0	0	CAAGCACTACCAGAAGTGGTGGCGTCTGTACTCCGAGCTCTACCTCGATGAGGCCAAGAAGCTCAACTGGGGTAAGATGACCACTGCCGGCAATGGCAAGACTGTCTATTTGCCCCTAGTCTTTTTCTTTAACCGCAATCCTGGACTTTACCTCCCACTAATTGCTCTGCAGTACCATGAGGTGCGCATCGATTTCGACCTCGCGGCTGATTTCAGCACCTTCCTCAGCACCTCTGTCTTCAAGGTGTGGGCCAACTACGTCTACCTTGACACCGAGGAGCGTCGCCG	KHYQKWWRLYSELYLDEAKKLNWGKMTTAGNGKTVYLPLVFFFNRNPGLYLPLIALQYHEVRIDFDLAADFSTFLSTSVFKVWANYVYLDTEERR	Uncultured Phycodna virus isolate OTU/M05-01 putative major capsid protein (MCP) gene, partial cds	EU086758.1	Viral GenBank	430	94	3e-118	265/283	288	Phycodnaviridae
OTU_493	vOTU_298	1	0.00393082	1	0	0	0	0	0	0	0	1	0	0	0	0	0	0	0	CAAGCACTACCAGAAGTGGTGGCGCATGTACTCCGAGCTCTACCTTGACGAGTCCAAGAAGCTCAACTGGGGTAAGATGACTACTGGCAAGAGCGGTAAGACTGTCTATTTACCCCTCATTTTCTTTTTTAACAGAAATCCTGGGCTTTTTTGCCACTAATTGCTCTGCAGTACCACGAGGTCCGCATCGATTTCGACCTCGCGGCTGATTTCAGCACCTTCCTCAGCACCTCTGTCTTCAAGGTGTGGGCCAACTACGTCTACCTTGACACTGAGGAGCGTAGGCGATTTGCGCAGAAGGGCCACGAGTACCTCATCGAGCAATTCCAC	KHYQKWWRMYSELYLDESKKLNWGKMTTGKSGKTVYLPLIFFFNRNPGLFCH*LLCSTTRSASISTSRLISAPSSAPLSSRCGPTTSTLTLRSVGDLRRRATSTSSSNS	Uncultured Phycodna virus isolate OTU/M05-01 putative major capsid protein (MCP) gene, partial cds	EU086758.1	Viral GenBank	416	88	8e-114	291/330	330	Phycodnaviridae
OTU_500	vOTU_301	1	0.00393082	1	0	0	0	0	0	0	0	0	0	0	0	0	0	0	1	CAGGCACTACCAGAGGTGGTGGAGGCTTTACTCTGAGCTTTACCTCAATGACTCCAAGAAGGCAAATTGGGCCAAGCTCACAACCGCCAACTGCTTCGGTGCAGCTGGATCCGTATTCCTACCCCTTGTGTTCTTCTTCAACCGCAACCCCGGGCTTTACCTACCTCTCATTGTTCTTCAGTACCATGAGGTCCGTCTTGATTTTGATCTTGCATCCAACTACGCTACTTATTTCTCCACCAACGCTCCTCGCGTGTGGGGTAACTACGTGTTCCTCGACACTGAGGAGCGCAGGCGCTTTGCCCAGAAGCCTCATGAGTACCTCATCGAACAGCTCCAC	RHYQRWWRLYSELYLNDSKKANWAKLTTANCFGAAGSVFLPLVFFFNRNPGLYLPLIVLQYHEVRLDFDLASNYATYFSTNAPRVWGNYVFLDTEERRRFAQKPHEYLIEQLH	Uncultured phycodnavirus clone 399-M4.18 major capsid protein gene, partial cds	KF008104.1	Viral GenBank	381	85	2e-103	288/339	340	Phycodnaviridae
OTU_510	vOTU_302	1	0.00393082	1	0	0	0	0	0	1	0	0	0	0	0	0	0	0	0	CAAGCACTACCAGAAGTGGTGGCGTCTGTACTCCGAGCTCTACCTTGATGAGTCCAAGAAGCTCAACTGGGGTAAGATGACCACTGCGGGTAACGGCAAGACTGTCTACCTCCCCCTCGTCTTCTTCTTCAACCGTAACCCAGGTCTCTACCTCCCCTCATCGCCCTCCAGTACCACGAGGTCCGCATCGACTTCGACCTCGCCTCCGACATGGAGACCTTCCTCAACAAGTCCGTCTTCCGGGTGTGGGCGAACTACATCTACCTCGACACCGAGGAGCGTCGCCGCTTCGCGCAGAAGGGTCACGAGTACCTCGTCGAGCAGTTCCAC	KHYQKWWRLYSELYLDESKKLNWGKMTTAGNGKTVYLPLVFFFNRNPGLYLPSSPSSTTRSASTSTSPPTWRPSSTSPSSGCGRTTSTSTPRSVAASRRRVTSTSSSSS	Micromonas pusilla virus PL1, *** SEQUENCING IN PROGRESS ***, 2 unordered pieces	HQ633072.1	Viral GenBank	497	94	3e-138	309/330	330	Phycodnaviridae
OTU_520	vOTU_303	1	0.00393082	1	0	0	0	0	0	0	1	0	0	0	0	0	0	0	0	CAAGCACTACCAGAAGTGGTGGCGCATGTACTCCGAGCTCTACCTCGATGAGGCCAAGAAGGCCACTTGGGGTAAGATGACCACTGCGGGTGACGGCAAGACTGTCTACCTCCCCCTTATTTTCTTCTTTAACAGGAATCCTGGACTTGCCCTCCCACTAATTGCTCTGCAGTACCATGAGGTCCGTATCGATTTCGATTTAGCGTCTAACTTCGACACCTACCTCAATACCTCCGTCTTCAAGGTGTGGGCCAACTACGTCTACCTTGACACCGAGGAGCGTCGCCGATTCGCCCAGAAGGGTCATGAGTACCTCATCGAGCAACTCCAC	KHYQKWWRMYSELYLDEAKKATWGKMTTAGDGKTVYLPLIFFFNRNPGLALPLIALQYHEVRIDFDLASNFDTYLNTSVFKVWANYVYLDTEERRRFAQKGHEYLIEQLH	Uncultured Phycodna virus isolate OTU/P06-04 putative major capsid protein (MCP) gene, partial cds	EU006619.1	Viral GenBank	491	93	1e-136	307/330	331	Phycodnaviridae
OTU_525	vOTU_306	1	0.00393082	1	0	0	0	1	0	0	0	0	0	0	0	0	0	0	0	CAAGCACTACCAAAAGTGGTGGCGTTTGTACTCCGAGCTTTACTTGGATGAAGCCAAGAAGGCTACTTACGCCAAGATGACCACCGCGATTACCGGTAACACCGTGTATTTGCCACTCATCTTCTTCTTCAACCGCAACCCAGGCCTCTACTTGCCATTGATTGCGCTCCAATACCACGAAGTCCGCATCGACATCGATTTGGCGTCTGACTTCTCCACCTACTGTAACACCGACACCTTCAAGGTCTGGG	KHYQKWWRLYSELYLDEAKKATYAKMTTAITGNTVYLPLIFFFNRNPGLYLPLIALQYHEVRIDIDLASDFSTYCNTDTFKVW	Ostreococcus lucimarinus virus OlV1, complete genome	NC_014766.1	Viral GenBank	295	86	1e-77	216/251	251	Phycodnaviridae
OTU_560	vOTU_309	1	0.00393082	1	0	0	1	0	0	0	0	0	0	0	0	0	0	0	0	CAAGCACTACCAGAAGTGGTGGCGTCTGTACTCCGAGCTCTACCTCGATGAGGCCAAGAAGCTCAACTGGGGTAAGATGACCACTGCCGGCAGTGGCAAGACTGTCTATTTGCCCCTAGTCTTCTTTTTCTAACAGAAATACCTGGACTTTATTTTGCCACCTAATTGCTCTGCAGTACCACGAGGCCGCATCGACTTTCGACCTCGCGGCG	KHYQKWWRLYSELYLDEAKKLNWGKMTTAGSGKTVYLPLVFFF*QKYLDFILPPNCSAVPRGRIDFRPRG	Uncultured Phycodna virus isolate OTU/M05-01 putative major capsid protein (MCP) gene, partial cds	EU086758.1	Viral GenBank	246	89	5e-63	180/203	212	Phycodnaviridae
OTU_562	vOTU_310	1	0.00393082	1	0	1	0	0	0	0	0	0	0	0	0	0	0	0	0	CAAGCACTACCAGAAGTGGTGGCGTCTGTACTCCGAGCTCTACCTTGATGAGTCCAAGAAGGCCACTTGGGGTAAGGATGACCACTGCCGCGGATACCGGTGTCGGCACTGGTCGCGGTGTACCTCCCCTCGTCTTCTTCTTCAACCGTAACCCACGGTCTCTACCTCCCCCTCATCGCCCTCCAGTACCACGAGGTCCGCATTGATTTCGACCTCGCGTCCGACTTCTCCACTTACCTCAATACCGAC	KHYQKWWRLYSELYLDESKKATWGKDDHCRGYRCRHWSRCTSPRLLLQP*PTVSTSPSSPSSTTRSALISTSRPTSPLTSIP	Micromonas pusilla virus PL1, *** SEQUENCING IN PROGRESS ***, 2 unordered pieces	HQ633072.1	Viral GenBank	246	86	6e-63	194/226	249	Phycodnaviridae
OTU_577	vOTU_313	1	0.00393082	1	0	0	0	0	0	0	0	0	0	0	0	0	0	0	1	CAAGCAGTACCAGAAGTGGTGGCGTCTGTATTCCGAGCTGTGCCTCGACAAGTGCAAGCGCAGCCAGTACGCCAAGATGACGACCAACTCCACCGGTGCGGCGGGCAAGGTTTACCTGCCGCTGCTCTTCTTCTTCAACCGCAACCCGGGCCTGTACCTGCCTCTGATTGCTCTGCAGTACCACGAGGTCCGTCTGGACTTTGACCTCGCGTCCACCTTCGGTACCTACCTCGACACCTCCGTGTTCAAGGTCTGGGCCAACTACGTCTACCTTGACACTGAGGAGCGTCGTCGTTTTGCGCAGAAGGGCCACGAGTACCTCGTCGAGCAACTCCAC	KQYQKWWRLYSELCLDKCKRSQYAKMTTNSTGAAGKVYLPLLFFFNRNPGLYLPLIALQYHEVRLDFDLASTFGTYLDTSVFKVWANYVYLDTEERRRFAQKGHEYLVEQLH	Micromonas sp. RCC1109 virus MpV1, complete genome	NC_014767.1	Viral GenBank	280	78	4e-73	269/344	337	Phycodnaviridae
OTU_308	vOTU_114	0	0	0	0	0	0	0	0	0	0	0	0	0	0	0	0	0	0	CAAGCACTACCAACGCTGGTGGCGTTTGTACTCCGAGCTTTACTTGGACGAATCCAAGAAGGCTAACTGGGGTAAGATGACCACTGCGATCACCGGTAACACCGTGTACTTGCCTTTGATCTTCTTCTTCAACCGCAACCCAGGTTTGTACTTGCCACTCATTGCCCTTCAATACCACGAAGTGCGCATTGACTTCGATTTGGCGTCCACCTTCGACACCTACTTGAGCACCTCCGTGTTCAAGGTCTGGGCGAACTACGTGTACCTCGACACCGAGGAACGCCGACGCTTCGCGCAAAAGGGTCACGAATACCTCATCGAGCAACTCCAC	KHYQRWWRLYSELYLDESKKANWGKMTTAITGNTVYLPLIFFFNRNPGLYLPLIALQYHEVRIDFDLASTFDTYLSTSVFKVWANYVYLDTEERRRFAQKGHEYLIEQLH	Ostreococcus mediterraneus virus 1 isolate OmV1, complete genome	NC_028092.1	Viral GenBank	554	97	1e-155	321/330	331	Phycodnaviridae
OTU_183	vOTU_126	0	0	0	0	0	0	0	0	0	0	0	0	0	0	0	0	0	0	CAAGCACTACCAGAAGTGGTGGCGTCTGTACTCCGAGCTCTACCTTGATGAGTCCAAGAAGCTCAACTGGGGTAAGATGACCACTGCGGGTACCGGCAAGGCTGTCTACCTCCCCCTCGTCTTCTTCTTCAACCGTAACCCAGGTCTCTACCTCCCCCTCATCGCCCTCCAGTACCACGAGGTCCGCATCGACTTCGACCTCGCCGCCGACATGGAGACCTACTC	KHYQKWWRLYSELYLDESKKLNWGKMTTAGTGKAVYLPLVFFFNRNPGLYLPLIALQYHEVRIDFDLAADMETY	Micromonas pusilla virus PL1, *** SEQUENCING IN PROGRESS ***, 2 unordered pieces	HQ633072.1	Viral GenBank	322	92	9e-86	204/221	225	Phycodnaviridae
OTU_184	vOTU_127	0	0	0	0	0	0	0	0	0	0	0	0	0	0	0	0	0	0	CAAGCACTATCAGAGGTGGTGGAGGTTGTATTCCGAGTTGTATCTCGATGAGGCCAAGAAGACCAACTACGGCAAGATGACCACCTGCCCGAAGTCATCCTCCGCCGGTGACGATGTGTACCTGCCTCTGTTGTTCTTCTTCAACCGCAACGCCGGTTTGTACCTGCCCCTGATTGCCCTCCAGTACCACGAGGTCCGCCTTGACTTTGACCTCTCCAGCGAGTACGACACCTACTTTAACAACACTCCCGAGGTCTGGGGTAACTACGTGTACCTGGACACGGAGGAGCGCAGGCGCTTCGCCCAGAAGGGTCACGAGTACCTCATCGAGCAGCTCCAC	KHYQRWWRLYSELYLDEAKKTNYGKMTTCPKSSSAGDDVYLPLLFFFNRNAGLYLPLIALQYHEVRLDFDLSSEYDTYFNNTPEVWGNYVYLDTEERRRFAQKGHEYLIEQLH	Ostreococcus tauri virus RT-2011, complete genome	JN225873.1	Viral GenBank	259	77	1e-66	267/345	340	Phycodnaviridae
OTU_370	vOTU_131	0	0	0	0	0	0	0	0	0	0	0	0	0	0	0	0	0	0	CAAGCACTACCAGGTCTGGTGGCGTGTGTATTCCGAGCTTTACCTCTCGGACGCAAAGAAGTCTAACTATGCTAAAATGACAACTGATGCAGCTGGTGGTGCAACCCGTGGATCTCACCAGGTCTACCTTCCTCTCTTGTTCTTCTTCAACAGGAACCCCGGTCTTTACCTTCCTCTTATTGCTCTCCAGTATCATGAGGTTCGTCTTGACTTTGACCTCGCGAGTGAGTTTACCCTTATCACCAGACCTCCGGATACCACGTATGGGGTAATTATGTCTACCTTGACACTGAGGAGCGTCGCCGTTTTGCACAGAAAGGACATGAGTACCTCGTCGAACAGCTCCAC	KHYQVWWRVYSELYLSDAKKSNYAKMTTDAAGGATRGSHQVYLPLLFFFNRNPGLYLPLIALQYHEVRLDFDLASEFTLITRPPDTTYGVIMSTLTLRSVAVLHRKDMSTSSNSS	Unknown phycodnavirus clone LAB_mcp_b37_A12 nonfunctional major capsid protein gene, partial sequence	KC574457.1	Viral GenBank	269	78	8e-70	269/347	348	Phycodnaviridae
OTU_214	vOTU_138	0	0	0	0	0	0	0	0	0	0	0	0	0	0	0	0	0	0	CAAGCACTACCAGAAGTGGTGGCGCACGTACTCCGAGCTCTACCTTGACGAGTCCAAGAAGCTCAACGTGGGGTAAGATGACCACTGCGGGTAACGGCAAGGCTGTCTACCTCCCCCTTATTTTCTTCTTTAACAGGAATCCTGGTCTCGCGCTCCCACTAATTGCCCTGCAGTACCATGAGGTGCGCATCGATTTCGATTTAGCGTCTAACTTCACCGACTACCTCAACGCGTCTGTCTTCAAGGTCTGGGCCAACTACGTCTACCTTGACACCGAGGAGCGTCGTCGTTTCGCCCAGAAGGGTCACGAGTACCTCGTCGAGCAACTCCAC	KHYQKWWRTYSELYLDESKKLNVG*DDHCG*RQGCLPPPYFLL*QESWSRAPTNCPAVP*GAHRFRFSV*LHRLPQRVCLQGLGQLRLP*HRGASSFRPEGSRVPRRATP	Uncultured Phycodna virus isolate OTU/P06-04 putative major capsid protein (MCP) gene, partial cds	EU006619.1	Viral GenBank	513	95	4e-143	313/331	332	Phycodnaviridae
OTU_388	vOTU_143	0	0	0	0	0	0	0	0	0	0	0	0	0	0	0	0	0	0	TCGTCAATATGGTGACTGGATGCACTTGTGGAACCAGCTCACGCTCTCCAAGGAGCAAGAGCGCGGGTACTTCAAGATGATTGGTAACACCACTCAATTGACCTACATTACGGATCCCTCGTTCTCGCCTGTTGACGGACCTTGTGCTTCGTCTGCCGCCGTTCAAGTGTGCGAGCCCCGCAATGCGCTCCCCGAAACTACTCTCTATGTTCCCTTTCAATTCTGGTACTGTCGCAACCCTGGGCTTGCGCTCCCCCTGATTGCTCTTCAATACCACGAAGTCAAGATTAACCTCGATATTCGTCCCATTGATGAGTGCTTGTGGGCCGTGTCTACTTTAACGTGCGCCGACACCGCCAGCAAGCGTGTGACGTCTGCCTACAACCAATCGCTTGTGGCG	RQYGDWMHLWNQLTLSKEQERGYFKMIGNTTQLTYITDPSFSPVDGPCASSAAVQVCEPRNALPETTLYVPFQFWYCRNPGLALPLIALQYHEVKINLDIRPIDECLWAVSTLTCADTASKRVTSAYNQSLVA	Unknown phycodnavirus clone LAB_mcp_b26-1_D5 major capsid protein gene, partial cds	KC574445.1	Viral GenBank	623	95	4e-176	378/400	400	Mimiviridae
OTU_580	vOTU_152	0	0	0	0	0	0	0	0	0	0	0	0	0	0	0	0	0	0	CCGTCAGTATGGTGACTGGCTTAACATCTGGAACGAACTCACCCAGGAACCAGGTAAACAGGTCGGTTACGACAACATGGTTGGTAACACAATTGCTCTTACTGGTGTTGGTCACAACAAGACTGAAGCTACAACTCTCTACGTTCCCCTTCAGTTTTGGTTTTGCCGCAACCCTGGTCTTGCTCTTCCTTTAATTGCCCTTCAATACCACGAAGTCAAGATTAACCTTGAATTCAGCCGCAAAGAAGAACTTTACGTCCTTGCCTGTGGTAAGACTGCCAATGGCTGCAGTTCATCTTCATGTGACAACATCTGTGTCCCAAGTCTTGAAGCCGCTTCCTTATACGTTGATTACATTTACCTTGATACCGATGAACGTCGCCGCTTCGCCCAGGTTTCA	RQYGDWLNIWNELTQEPGKQVGYDNMVGNTIALTGVGHNKTEATTLYVPLQFWFCRNPGLALPLIALQYHEVKINLEFSRKEELYVLACGKTANGCSSSSCDNICVPSLEAASLYVDYIYLDTDERRRFAQVS	Uncultured phycodnavirus clone mcp_DH201207_30 putative major capsid protein (mcp) gene, partial cds	KP775209.1	Viral GenBank	215	74	2e-53	299/406	400	Mimiviridae
OTU_069	vOTU_155	0	0	0	0	0	0	0	0	0	0	0	0	0	0	0	0	0	0	CAAACACTACCAGCGATGGTGGAGAGTGTATTCCGAGCTTTACCTAGACGACGCCAAGAAGGCTGAGTGGGGCAAGATGACCTCAACTTCAGTGACTTCCGGCACTAAAGGCAAAGTGTTCCTACCCCTTATCTTCTTCTTCAACCGCAACCCAGGTCTATTCCTGCCCCCTATTGCCCTTCAATACCACGAAGTGCGCCTTGACATTGACCTTGGTGACAAATACTCCGAATATTTCCAAACCTCTGCCCCCAAAGTGTGGGCCAACTATGTCTACCTTGACACCGAGGAGCGCCGCCGCTTCGCCCAGAAGGGTCATGAATACCTCGTCGAACAGCTCCAC	KHYQRWWRVYSELYLDDAKKAEWGKMTSTSVTSGTKGKVFLPLIFFFNRNPGLFLPPIALQYHEVRLDIDLGDKYSEYFQTSAPKVWANYVYLDTEERRRFAQKGHEYLVEQLH	Uncultured Phycodna virus isolate OTU/P06-01 putative major capsid protein (MCP) gene, partial cds	EU006616.1	Viral GenBank	389	85	1e-105	296/348	343	Phycodnaviridae
OTU_093	vOTU_157	0	0	0	0	0	0	0	0	0	0	0	0	0	0	0	0	0	0	CAAGCACTACCAAAAGTGGTGGCGTTTGTACTCCGAGCTTTACTTGGATGAAGCCAAGAAGGCTACTTACGCCAAGATGACCACCGCCCCCGCCGGTACCGTCTACCTTCCCCTCACTTTCTTCTTCAACCGCAACCCTGGGCTTTACCTTCCATTGATTGCACTGCAGTACCACGAGGTCAGGGTGGACATTGACCTCGCGTCCACCTTCGGTACCTACCTCGACACCTCCGTGTTCAAGGTCTGGGCCAACTACGTCTACCTTGACACTGAGGAGCGTCGTCGTTTTGCGCAGAAGGGCCACGAGTACCTCATCGAGCAGCTCCAC	KHYQKWWRLYSELYLDEAKKATYAKMTTAPAGTVYLPLTFFFNRNPGLYLPLIALQYHEVRVDIDLASTFGTYLDTSVFKVWANYVYLDTEERRRFAQKGHEYLIEQLH	Micromonas sp. RCC1109 virus MpV1, complete genome	NC_014767.1	Viral GenBank	324	82	4e-86	270/330	328	Phycodnaviridae
OTU_215	vOTU_162	0	0	0	0	0	0	0	0	0	0	0	0	0	0	0	0	0	0	CAAGCACTACCAACGCTGGTGGCGTTTGTACTCCGAGCTTTACTTGGATGAGTCCAAGAAGGCTAACTGGGCGAAGATGACTACTGCCAAGACTGGTAACACCGTGTACTTGCCATTGATCTTCTTCTTCAACCGCAACCCAGGTTTGTACTTGCCATTGATTGCCCTTCAATACCACGAAGTTCGCATCGACTTCGATTTGACCAGCACCTTCACCACCTACCTTGATTCCACTGTGTTCAAGGTGTGGGCGAACTACGTGTACTTGGACACCGAGGAGCGTCGCCGCTTCGCGCAAAAGGGTCACGAATACCTCATCGAACAGTTCCAC	KHYQRWWRLYSELYLDESKKANWAKMTTAKTGNTVYLPLIFFFNRNPGLYLPLIALQYHEVRIDFDLTSTFTTYLDSTVFKVWANYVYLDTEERRRFAQKGHEYLIEQFH	Ostreococcus lucimarinus virus OlV1, complete genome	NC_014766.1	Viral GenBank	489	94	5e-136	305/325	331	Phycodnaviridae
OTU_258	vOTU_163	0	0	0	0	0	0	0	0	0	0	0	0	0	0	0	0	0	0	CAAGCAGTACCAGAAGCGGTGGCGTCTGTATTCGGAGCTGTGCCTTGACGAGTGCAAGCGCAGCCAGTACGCCAAGATGACGACCAACTCCACGGTAGAGGAAGGCACCAAGGTCTACCTGCCACTGCTGTTCTTCTTCAACCGCAACCCAGGTCTGTATCTGCCACTGATTGCTCTTCAGTACCACGAAGTCCGCCTTGACTTTGACCTGTCCAGCGAGTTTAGCGCCTACACCGATGGCTCCACCTTCAAAGTGTGGGGCAACTACGTCTACCTCGATACCGAGGAGCGCCGCCGCTTCGCCCAGAAAAGGCCACGAGTACCTCGTTGAGCAACTCCAC	KQYQKRWRLYSELCLDECKRSQYAKMTTNSTVEEGTKVYLPLLFFFNRNPGLYLPLIALQYHEVRLDFDLSSEFSAYTDGSTFKVWGNYVYLDTEERRRFAQKRPRVPR*ATP	Uncultured Phycodna virus isolate OTU/P06-02 putative major capsid protein (MCP) gene, partial cds	EU006617.1	Viral GenBank	241	83	4e-61	200/240	341	Phycodnaviridae
OTU_463	vOTU_172	0	0	0	0	0	0	0	0	0	0	0	0	0	0	0	0	0	0	TAAATGCTACCAGAAGTGGTGGCGTCTTTACTCCGAGCTTTACCTCGATGAGGGTAAGAAGGCTGCGTGGGTAAGATGACTACCGCGGGTGCCAATAAGCAGGTTTTCCTTCCTCTTATTTTCTTCTTTAACCGCAATCCTGGACTGGCCCTCCCACTAATTGCCCTGCAGTACCACGAGGTCCGCATCGATTTCGACCTCGCGGCTGATTCAGCACCTTCCTCAGCACCTCTGTCTTCAAGGTGTGGGCCAACTACGTCTACCTTGACACCGAGGAGCGTCGCCGATTCGCCCAGAAGGGTCATGAGTACCTCATCGAGCAGCTCCAC	KCYQKWWRLYSELYLDEGKKAAWVR*LPRVPISRFSFLLFSSLTAILDWPSH*LPCSTTRSASISTSRLIQHLPQHLCLQGVGQLRLP*HRGASPIRPEGS*VPHRAAP	Uncultured Phycodna virus isolate OTU/P06-04 putative major capsid protein (MCP) gene, partial cds	EU006619.1	Viral GenBank	338	84	2e-90	271/324	329	Phycodnaviridae
OTU_050	vOTU_179	0	0	0	0	0	0	0	0	0	0	0	0	0	0	0	0	0	0	CAAGCACTACCAGAAGTGGTGGCGTCTGTACTCTGAGCTTTGCCTTGATGAGGCCAAGAAGGCTCAGTGGGGCAAGATGGCCTCCAACCCAACCGCGGAGGCCACCGAGGTTTACCTGCCACTTATCTTCTTCTTCAACCGCAACCCAGGCCTCTACCTGCCACTGATCGCCCTCCAGTACCACGAGGTGCGCCTGGATATCGACCTGGCTTCCAACTACGAGGTTTACTTCGGCACCGCCGCTCCCAAGGTGTGGGGTAACTACGTGTACCTTGACACTGAGGAGCGTCGCCGCTTTGCCCAGAAGGGCCACGAGTACCTCGTCGAACAATTCCAC	KHYQKWWRLYSELCLDEAKKAQWGKMASNPTAEATEVYLPLIFFFNRNPGLYLPLIALQYHEVRLDIDLASNYEVYFGTAAPKVWGNYVYLDTEERRRFAQKGHEYLVEQFH	Uncultured phycodnavirus clone 399-M4.12 major capsid protein gene, partial cds	KF008099.1	Viral GenBank	286	79	1e-74	272/344	337	Phycodnaviridae
OTU_097	vOTU_182	0	0	0	0	0	0	0	0	0	0	0	0	0	0	0	0	0	0	CAAGCACTACCAGAAGTGGTGGCGCCTGTACGCCGAGCTTTACCTCGACGATGCCAAGAAGGCTCAGTGGGGTAAGATGACCTCCACGGCCGATGGTTCCCACGTCCAGCTCCCCCTCATCTTCTTCTTCAACCGCAACCCCGGTCTCTACCTCCCCCTTATTGCCCTCCAGTACCACGAGGTCCGCATCGACTTCGACCTCGCGTCCGCCATGGAGACCTTCCTCAACAAGTCCGTCTTCAAGGTGTGGGCGAACTACATCTACCTCGACACTGAGGAGCGTCGCCGCTTCGCCCAGAAGGGTCACGAGTACCTCATTGAGCAACTCCAC	KHYQKWWRLYAELYLDDAKKAQWGKMTSTADGSHVQLPLIFFFNRNPGLYLPLIALQYHEVRIDFDLASAMETFLNKSVFKVWANYIYLDTEERRRFAQKGHEYLIEQLH	Micromonas pusilla virus PL1, *** SEQUENCING IN PROGRESS ***, 2 unordered pieces	HQ633072.1	Viral GenBank	437	89	3e-120	295/330	331	Phycodnaviridae
OTU_099	vOTU_183	0	0	0	0	0	0	0	0	0	0	0	0	0	0	0	0	0	0	CAAGCAGTACGGTCACTTCATGGAGGTTCTCGATGAGCTCACCTGCCCTGCTGAAAAGAAGGCTGGCAGAGACAAAATGGTATCTCCATCCGCGGGGAGACTCTACATCCCTCTTCAGTTCTGGTTCTGCCGCAATCCCGGTCTCGCGCTTCCCCTCATTGCGCTCCAGTACCATGAGGTCAAGGTTATTGTTGAATTCAACAGCTTCGATGCAGTAAAGAATAACGTCACGCTTGGTACTGGTGAATCTCAAAAACTCGTTTCGCCCAAGCTCTGGTGCGACTACATCTACCTCGACACCGACGAGCGCCGCCGGTTCGCCCAGGTCAGCCACGAGTACCTCATCGAACAACTCCAC	KQYGHFMEVLDELTCPAEKKAGRDKMVSPSAGRLYIPLQFWFCRNPGLALPLIALQYHEVKVIVEFNSFDAVKNNVTLGTGESQKLVSPKLWCDYIYLDTDERRRFAQVSHEYLIEQLH	Megaviridae environmental sample clone QB4-11 major capsid protein gene, partial cds	KT445584.1	Viral GenBank	132	73	2e-28	189/259	358	Phycodnaviridae
OTU_120	vOTU_185	0	0	0	0	0	0	0	0	0	0	0	0	0	0	0	0	0	0	CAAACATTATGGTGATTGGCTCAATATCTGGAACGAGCTTACACAGGAGCCTGGTAAGCAAGCTGGATATGACAATATGGTTGGCAACACTGTCAGCTTAACAGGTACTGGACACAATGTTGTTGAAACTACTACTCTATACATTCCTCTTCAGTTCTGGTTCTGCCGTAATCCCGGTCTTGCTCTTCCTCTTATTGCTCTCCAATATCACGAGGTCAAGATTAACTTAGAATTTCGTCAAAAGGAAGAGACTTATGTTACATCTTCCACTGTAATTGAGTGCTCTGGAACAACTAGTGG	KHYGDWLNIWNELTQEPGKQAGYDNMVGNTVSLTGTGHNVVETTTLYIPLQFWFCRNPGLALPLIALQYHEVKINLEFRQKEETYVTSSTVIECSGTTS	Megaviridae environmental sample clone TN-Lar-0000015 major capsid protein gene, partial cds	KT445303.1	Viral GenBank	188	77	2e-45	194/251	300	Mimiviridae
OTU_123	vOTU_186	0	0	0	0	0	0	0	0	0	0	0	0	0	0	0	0	0	0	CAAGCACTACCAGAAGTGGTGGCGCCTGTACTCCGAGCTTTACCTGGACGAGTCCAAGAAGGCTAACTGGGGTAAGATGGCCACTGCCATGAACGGCAAGACTGTCTACCTCCCCCTCATCTTCTTCTTCAACCGCAACCCCGGTCTCTACCTGCCCCTCATCGCCCTCCAGTACCACGAGGTGCGCATTGACATTGACCTCGCGTCGAACATGGACACCTACCTGAACACCTCCGTCTTCAAGGTGTGGGCTAACTACATCTACCTGGACACCGAGGAGCGCCGCCGCTTCGCCCAAAAGGGTCACGAATACCTCGTCGAACAACTCCAC	KHYQKWWRLYSELYLDESKKANWGKMATAMNGKTVYLPLIFFFNRNPGLYLPLIALQYHEVRIDIDLASNMDTYLNTSVFKVWANYIYLDTEERRRFAQKGHEYLVEQLH	Micromonas sp. RCC1109 virus MpV1, complete genome	NC_014767.1	Viral GenBank	461	91	2e-127	300/330	331	Phycodnaviridae
OTU_132	vOTU_187	0	0	0	0	0	0	0	0	0	0	0	0	0	0	0	0	0	0	CAAACACTACCAGAAGTGGTGGCGCATGTACTCCGAGCTCTACCTCGATGAGTCCAAGAAGGCCACTTGGGGTAAGATGACCACTGCGGGTGACGGCAAGACTGTCTACCTCCCCCTTATTTTCTTCTTTAACAGGAATCCTGGACTTGCCCTCCCACTAATTGCTCTGCAGTACCATGAGGTGCGCATCGATTTCGATTTAGCGTCCGATTTCACCACCTTCCTCAGTGCGTCCGTCTTCAAGGTGTGGGCCAACTACGTCTACCTTGACACTGAGGAGCGTAGGCGATTTGTGCAGAAGGGCCACGAGTACCTCATCGAGCAATTCCAC	KHYQKWWRMYSELYLDESKKATWGKMTTAGDGKTVYLPLIFFFNRNPGLALPLIALQYHEVRIDFDLASDFTTFLSASVFKVWANYVYLDTEERRRFVQKGHEYLIEQFH	Uncultured Phycodna virus isolate OTU/M05-01 putative major capsid protein (MCP) gene, partial cds	EU086758.1	Viral GenBank	482	92	7e-134	305/330	331	Phycodnaviridae
OTU_201	vOTU_193	0	0	0	0	0	0	0	0	0	0	0	0	0	0	0	0	0	0	CCGTCAGTATGGTGACTAGCTTAACATCTGGAACGAACTCACCCAGGAACCAGGTAAACAGGTCGGTTACGACAACATGGTTGGTAACACAATTGCTCTTACTGGTGTTGGTCACAACAAGACTGAAGCTACAACTCTCTACGTTCCCCTTCAGTTTTGGTTTTGCCGCAACCCTGGTCTTGCTCTTCCTTTAATTGCCCTTCAATACCACGAAGTCAAGATTAACCTTGAATTCAGCCGCAAAGAAGAACTTTACGTCCTTGCCTGTGGTAAACCGCTAATGGCTGCAACACATCTTCATGCGATAACATCTGTGTAACAAGTCTTGAAGCCGCTTCCTTATACGTTGATTACATCTACCTTGATATCGATGAACGTCGTCGCTTCGCCCAGGTTTCAC	RQYGD*LNIWNELTQEPGKQVGYDNMVGNTIALTGVGHNKTEATTLYVPLQFWFCRNPGLALPLIALQYHEVKINLEFSRKEELYVLACGKPLMAATHLHAITSV*QVLKPLPYTLITSTLISMNVVASPRFH	Uncultured phycodnavirus clone mcp_DH201207_30 putative major capsid protein (mcp) gene, partial cds	KP775209.1	Viral GenBank	206	79	1e-50	201/256	400	Mimiviridae
OTU_265	vOTU_199	0	0	0	0	0	0	0	0	0	0	0	0	0	0	0	0	0	0	CAAGCACTACCAACGCTGGTGGCGTTTGTACTCCGAGCTTTACTTGGACGAGTCCAAGAAGGCGAACTGGGGTAAGATGACTTCCGGTATTTCCGGCAAGACTGTCTATTTGCCCCTATACTTCTTTTTCAACAGGAATCCTGGACTTTATTTGCCACTCATTGCATTGCAGTATCATGAGGTCAGGCTGGATTTCGATTTATCGGCGCACTTCGATGAGTGGCTCGACACCTCCACCTTCAAGGTCTGGGCCAACTACATCTACCTTGACACTGAGGAGCGTCGCCGATTCGCCCAGAAGGGTCATGAGTACCTCGTCGAACAACTCCAC	KHYQRWWRLYSELYLDESKKANWGKMTSGISGKTVYLPLYFFFNRNPGLYLPLIALQYHEVRLDFDLSAHFDEWLDTSTFKVWANYIYLDTEERRRFAQKGHEYLVEQLH	Ostreococcus tauri virus RT-2011, complete genome	JN225873.1	Viral GenBank	302	80	1e-79	265/330	331	Phycodnaviridae
OTU_277	vOTU_201	0	0	0	0	0	0	0	0	0	0	0	0	0	0	0	0	0	0	CAAGCACTACCAGAAGTGGTGGCGTCTGTACTCCGAGCTCTACCTCGATGAGGCCAAGAAGCTCAACTGGGGTAAGATGACCACTGCCGGCAATGGCAAGACTGTCTATTTGCCCCTAGTCTTTTTCTTTAACCGCAATCCTGGACTTTACCTCCCACTAATTGCTCTGCAGTACCATGAGGTGCGCATTGATTTCGACCTCGCGTCCGACTTCTCCACTTACCTCAACACCGACACCTTCAAGGTCTGGGCCAACTACGTGTACCTCGACACCGAGGAGCGTCGTCGCTTCGCGCAGAAGGGTCACGAGTACCTCGTCGAACAACTCCAC	KHYQKWWRLYSELYLDEAKKLNWGKMTTAGNGKTVYLPLVFFFNRNPGLYLPLIALQYHEVRIDFDLASDFSTYLNTDTFKVWANYVYLDTEERRRFAQKGHEYLVEQLH	Uncultured Phycodna virus isolate OTU/M05-01 putative major capsid protein (MCP) gene, partial cds	EU086758.1	Viral GenBank	446	90	5e-123	297/330	331	Phycodnaviridae
OTU_282	vOTU_203	0	0	0	0	0	0	0	0	0	0	0	0	0	0	0	0	0	0	CAAGCACTACCAGAAGTGGTGGAGGCTTTACTCCGAGCTTTACCTCGATGAGGCCAAGAAGGCCACTTGGGGTAAGATGACCACTGCGGCGGACACTGGCGCCGGTACCGGCGCTGTCTATTTGCCCCTAATCTTTTTCTTTAACCGCAATCCTGGACTTTACCTCCCACTAATTGCTCTGCAGTACCATGAGGTGCGCATTGATATTGACCTCGCGTCCGATTTCACCGAGTTCCTCAACGCGTCCGTCTTCAAGGTGTGGGCCAACTACGTCTACCTTGACACTGAGGAGCGTCGCCGATTCGCCCAGAAGGGTCACGAGTACCTCGTCGAACAACTCCAC	KHYQKWWRLYSELYLDEAKKATWGKMTTAADTGAGTGAVYLPLIFFFNRNPGLYLPLIALQYHEVRIDIDLASDFTEFLNASVFKVWANYVYLDTEERRRFAQKGHEYLVEQLH	Uncultured Phycodna virus isolate OTU/M05-01 putative major capsid protein (MCP) gene, partial cds	EU086758.1	Viral GenBank	405	86	2e-110	295/345	343	Phycodnaviridae
OTU_356	vOTU_208	0	0	0	0	0	0	0	0	0	0	0	0	0	0	0	0	0	0	CCGTCAATACGGTGATTGGATGCATATCTGGAATCAGCTTACCCTCTCTAAGGAGCAGCAGGCTGGCTACTACAAGATGATCGGAAACACTACCCAGCTTACCTATATTACTGATCCTGGGTTTGCCAACGTGTCTGGCCCTTGTGCTGCTGCCGGTGGACCTTCCCAGGTGTGCGCTCCCCGTAATGCTCTTCCTGAGACTACCCTTTACGTGCCTCTTCAGTTCTGGTTTTGCCGCAATCCCGGACTTGCTCTTCCCCTTATTGCCCTCCAATACCACGAGGTCAAGATTAACATTGACTTCCGCCCCATTGGTGAGTGCCTCTGGGCTGTCAAGGATCTTGCTGGTACCGGTACCCAGTCTGTCAGCTCCGCTTACCAGCAATCCCTTGTTGCCGCT	RQYGDWMHIWNQLTLSKEQQAGYYKMIGNTTQLTYITDPGFANVSGPCAAAGGPSQVCAPRNALPETTLYVPLQFWFCRNPGLALPLIALQYHEVKINIDFRPIGECLWAVKDLAGTGTQSVSSAYQQSLVAA	Megaviridae environmental sample clone Q1-B-21 major capsid protein gene, partial cds	KT445734.1	Viral GenBank	412	86	1e-112	310/362	400	Mimiviridae
OTU_414	vOTU_211	0	0	0	0	0	0	0	0	0	0	0	0	0	0	0	0	0	0	CCGTCAATATGGTGACTGGATGCACATCTGGAACCAACTTACTCTTACATCCGAACAACAGCGCGGATACTACAAGATGGTTGGTAACACCACTCAACTTACATACATCACTGATCCTAGTTTCTCTGATGTTGATGGTCCATGTGAGTCCAATGCTCCTCGTCAAGTGTGTGCTCCCCGTAACGCTCTTCCAGAGACCACCCTCTATGTTCCTCTTCAATTCTGGTACTGCCGTAACCCAGGACTTGCCCTTCCTTAATTGCTCTTCAATACCACGAGGTCAAGATCAACCTTGATATCCGTCCTATCGATGAGTGCTTATGGGCTGTCAACGATCCTAGCTGTGACGGCTCTAAGGCTGTCAAGGTCACCACTGCCTACAACCAATCCCTTGTTGCTG	RQYGDWMHIWNQLTLTSEQQRGYYKMVGNTTQLTYITDPSFSDVDGPCESNAPRQVCAPRNALPETTLYVPLQFWYCRNPGLALP*LLFNTTRSRSTLISVLSMSAYGLSTILAVTALRLSRSPLPTTNPLLL	Megaviridae environmental sample clone WC1-8 major capsid protein gene, partial cds	KT445317.1	Viral GenBank	437	87	3e-120	319/368	400	Mimiviridae
OTU_465	vOTU_213	0	0	0	0	0	0	0	0	0	0	0	0	0	0	0	0	0	0	CAAGCACTACCAGAAGTGGTGGCGTCTGTACTCCGAGCTCTACCTCGATGAGGCCAAGAAGCTCAACTGGGGTAAGATGACCACTGCCGGCAGTGGCAAGACTGTCTATTTGCCCCTAGTCTTCTTTTTCAACAGAAATCCTGGACTTTATTTGCCACTAATTGCTCTGCAGTACCACGAGGTCCGCATCGATTTCGACCTCGCGGCTGATTTCAGCACCTTCCTTACACGCACCTTCAGGTTGG	KHYQKWWRLYSELYLDEAKKLNWGKMTTAGSGKTVYLPLVFFFNRNPGLYLPLIALQYHEVRIDFDLAADFSTFLTRTFRL	Uncultured Phycodna virus isolate OTU/M05-01 putative major capsid protein (MCP) gene, partial cds	EU086758.1	Viral GenBank	302	90	9e-80	202/225	245	Phycodnaviridae
OTU_503	vOTU_216	0	0	0	0	0	0	0	0	0	0	0	0	0	0	0	0	0	0	TCGCCATTATTCCGAATGGATGAATGTTTGGGCCGAACTGTCTACACCTGAATCCAAGGCTATCGGTCTTAAATCTATGCAGTGTGATGTCGGGTCTAGTGGCACTACAGGTGTTGGAACTGTCCAGGTACCCCTTCAGTTCTGGTTCTGTCGTAACCCGGGTCTCGCCTTACCGTTGATTGCCCTTCAGTACCATGAAGTCAAGCTTAAGTTTACTTGGGGTACAGATGGTGCGGACGCCGGTTCAATTGGTGTCTGGTG	RHYSEWMNVWAELSTPESKAIGLKSMQCDVGSSGTTGVGTVQVPLQFWFCRNPGLALPLIALQYHEVKLKFTWGTDGADAGSIGVW	Pyramimonas orientalis virus isolate M06-01 putative major capsid protein (MCP) gene, partial cds	EU006627.1	Viral GenBank	100	87	6e-19	72/83	261	Phycodnaviridae
OTU_550	vOTU_220	0	0	0	0	0	0	0	0	0	0	0	0	0	0	0	0	0	0	CAAGCACTACCAGAAGTGGTGGCGTCTGTACTCCGAGCTCTACCTCGACGAGGCCAAGAAGGTCAACTGGGGTAAGATGTGCTCGAACGCGACTCGCGCGGCGGGTAAGGTGTACCTACCCCTCCTTTTCTTCTTCAACCGCAACCCCGGGCTCTTCCTCCCCCTCATCGCTCTCCAGTACCACGAGGTTCGCCTTGATTTCGAGCTCGCTTCCGACTATGATAGCCTCTTCGGCACCGGTTTCAAGGTGTGGGGCAACTACGTGTACCTCGACACCGAGGAGCGCCGCCGTTTTGCCCAGAAGGGTCACGAGTACCTCGTCGAGCAATTCCAC	KHYQKWWRLYSELYLDEAKKVNWGKMCSNATRAAGKVYLPLLFFFNRNPGLFLPLIALQYHEVRLDFELASDYDSLFGTGFKVWGNYVYLDTEERRRFAQKGHEYLVEQFH	Micromonas sp. RCC1109 virus MpV1, complete genome	NC_014767.1	Viral GenBank	334	82	2e-89	277/336	334	Phycodnaviridae
OTU_573	vOTU_225	0	0	0	0	0	0	0	0	0	0	0	0	0	0	0	0	0	0	CCGTCAATATGGTGACTGGATGCACTTGTGGAACCAGCTTACCCTTTCCAAGGAACAAGAGCGTGGGTACTACCGTATGATAGGTAACACCACCCAGCTTACCTACATCACTGACCCCTCGTTCTCGCCGGTTGACGGTCCCTGCTCGTCCTCGGCTCCCACTCAAGTGTGCGAGCCCCGTAACGCCCTCCCCGAAACCACCCTTTACGTGCCCCTTCAGTTCTGGTACTGCCGAAACCCCGGTCTTGCTCTTCCCCTCATTGCCCTTCAATACCACGAAGTCAAGATCAACCTTGACATCCGCCCCATTGATGAGTGCTTGTGGGCTGTCTCTAACCTTGGCTGCGAGGATAGCACTACCAAGCGCGTGACCGGCGCTTACAACCAATCTTTGGTTGCC	RQYGDWMHLWNQLTLSKEQERGYYRMIGNTTQLTYITDPSFSPVDGPCSSSAPTQVCEPRNALPETTLYVPLQFWYCRNPGLALPLIALQYHEVKINLDIRPIDECLWAVSNLGCEDSTTKRVTGAYNQSLVA	Chrysochromulina parva virus BQ1 clone CpV375MCPaL1.09 MCP (MCP) gene, partial cds	KT318547.1	Viral GenBank	383	85	6e-104	289/340	400	Mimiviridae
OTU_011	vOTU_228	0	0	0	0	0	0	0	0	0	0	0	0	0	0	0	0	0	0	CAAGCACCACCAGAAGTGGTGGCGCATGTACTCCGAGCTCTACCTTGACGAGTCCAAGAAGCTCAACTGGGGTAAGATGACTACTGGCAAGAGCGGTAAGACTGTCTATTTACCCCTTATTTTCTTCTTTAACAGGAATCCTGGACTCTATTTGCCACTCATTGCATTGCAGTATCATGAGGTGCGCATTGATATTGACCTCGCGTCCAACTTCGACACCTTCCTTAACACCGGCACCTTCAAGGTGTGGGCCAACTATGTCTACCTTGACACTGAGGAGCGTCGCCGATTCGCCCAGAAGGGTCACGAGTACCTCATCGAGCAACTCCAC	KHHQKWWRMYSELYLDESKKLNWGKMTTGKSGKTVYLPLIFFFNRNPGLYLPLIALQYHEVRIDIDLASNFDTFLNTGTFKVWANYVYLDTEERRRFAQKGHEYLIEQLH	Micromonas sp. RCC1109 virus MpV1, complete genome	NC_014767.1	Viral GenBank	365	85	1e-98	279/330	331	Phycodnaviridae
OTU_029	vOTU_230	0	0	0	0	0	0	0	0	0	0	0	0	0	0	0	0	0	0	CAAGCACTACCAACTCTGGTGGCGTTTGTACTCCGAGCTTTACTTGGATGAATCCAAGAAGGCTTCTTGGGGTAAGATGACCACCAAGACCGTTGGTGTCGGTGCGACCCAAACTGTCTTCCTCCCACTCATCTTCTTCTTCAACCGCAACCCCGGTCTTTACCTCCCCCTCATCGCCCTCCAGTACCACGAGGTTCGCATCGATTTCGATCTTGCCTCTGACTTCGACACCTACCTGAACAAGAATGTTTTCAAGGTGTGGGCCAACTACATCTACCTCGACACCGAGGAGCGCCGTCGCTTCGCCCAGAAGGGTCACGAGTACCTCGTTGAGCAGCTCCAC	KHYQLWWRLYSELYLDESKKASWGKMTTKTVGVGATQTVFLPLIFFFNRNPGLYLPLIALQYHEVRIDFDLASDFDTYLNKNVFKVWANYIYLDTEERRRFAQKGHEYLVEQLH	Ostreococcus tauri virus RT-2011, complete genome	JN225873.1	Viral GenBank	394	85	3e-107	292/342	343	Phycodnaviridae
OTU_034	vOTU_231	0	0	0	0	0	0	0	0	0	0	0	0	0	0	0	0	0	0	CAAGCACTACCAGAAGTGGTGGCGTATGTACTCCGAGCTTTACTTGGACGAGTCCAAGAAGGCCACCTGGGGTAAGATGACCACCGCGGCGGACGGCAAGACTGTCTACCTCCCCCTCGTCTTCTTCTTCAACCGCAACCCCGGTCTCTACCTCCCCCTCATCGCCCTCCAGTACCACGAGGTCCGCATCGACTTCGACCTCGCGTCCGACATGGAGGTCTTCCTCAACAAGTCCGTCTTCAAGGTGTGGGCGAACTACATCTACCTCGACACTGAGGAGCGTCGCCGCTTCGCCCAGAAGGGTCATGAGTACCTCGTCGAGCAACTCCAC	KHYQKWWRMYSELYLDESKKATWGKMTTAADGKTVYLPLVFFFNRNPGLYLPLIALQYHEVRIDFDLASDMEVFLNKSVFKVWANYIYLDTEERRRFAQKGHEYLVEQLH	Micromonas pusilla virus PL1, *** SEQUENCING IN PROGRESS ***, 2 unordered pieces	HQ633072.1	Viral GenBank	533	96	4e-149	316/330	331	Phycodnaviridae
OTU_038	vOTU_232	0	0	0	0	0	0	0	0	0	0	0	0	0	0	0	0	0	0	CAAGCACTACCAGCGCTGGTGGCGCCTGTACTCCGAGCTCTACCTCGATGAGTCCAAGAAGGCCACGTGGGGTAAGATGACCACCCCCGGTACCACGGCTGCCAACAGCACCGTCTATCTCCCCCTCATCTTCTTCTTCAACCGCAACCCCGGTCTCGCCCTCCCCCTCATCGCCCTCCAGTACCACGAGGTCCGCCTCGACTTCGATCTCTCCTCCGATTTCGAGTATTACACCGATAACTCCACCTTCAAGGTCTGGGGCAACTACGTGTACCTCGACACCGAGGAGCGCCGCCGCTTCGCCCAGAAGGGTCACGAGTACCTCGTCGAACAACTCCAC	KHYQRWWRLYSELYLDESKKATWGKMTTPGTTAANSTVYLPLIFFFNRNPGLALPLIALQYHEVRLDFDLSSDFEYYTDNSTFKVWGNYVYLDTEERRRFAQKGHEYLVEQLH	Micromonas sp. RCC1109 virus MpV1, complete genome	NC_014767.1	Viral GenBank	356	84	7e-96	286/342	340	Phycodnaviridae
OTU_078	vOTU_238	0	0	0	0	0	0	0	0	0	0	0	0	0	0	0	0	0	0	CAAGCAGTACGGTCATTTCATGGAGGTTCTAGATGAGCTTTCTTGTCCCGGGGAAAAACTTCGTTCGCGCACCCATATGATCAGTAAAGGTGGGTCCCGGCCCGATGCAGGTGAAACTGCATCAAATAGAACCAGACTCTATATTCCCCTTCAGTTCTGGTTCTGCCGCAATCCCGGTCTCGCGCTTCCCCTCATTGCGCTTCCCAGTACCCACTGAGGTCGTAAGGTTAGTTTGTTTGGTAA	KQYGHFMEVLDELSCPGEKLRSRTHMISKGGSRPDAGETASNRTRLYIPLQFWFCRNPGLALPLIALPSTH*GRKVSLFG	Uncultured Phycodna virus isolate OTU/P06-05 putative major capsid protein (MCP) gene, partial cds	EU006620.1	Viral GenBank	107	93	4e-21	68/73	243	Phycodnaviridae
OTU_084	vOTU_240	0	0	0	0	0	0	0	0	0	0	0	0	0	0	0	0	0	0	CAAGCACTACCAGAAGTGGTGGCGCCTGTACGCCGAGCTTTACATGGACGACGCCAAGAAGGCCGAGTACGGTAAGCTCACGTCGTCGACGGAGGGTTCGCAGAAGTGCGTCCTGCCGCTGATCTTCTTCTTCAACCGCAACCCGGGTCTCTACCTCCCGCTTATTGCCCTCCAGTACCACGAGGTCCGCCTGGACATCGACCTTGCGTCGGACTTCACGTCGAACTTCGGCACGTCGGTCAAGGTGTGGGGTAACTACGTGTACCTCGACACTGAGGAGCGTCGTCGCTTCGCCCAGAAGGGTCACGAGTACCTCGTCGAGCAATTCCAC	KHYQKWWRLYAELYMDDAKKAEYGKLTSSTEGSQKCVLPLIFFFNRNPGLYLPLIALQYHEVRLDIDLASDFTSNFGTSVKVWGNYVYLDTEERRRFAQKGHEYLVEQFH	Micromonas sp. RCC1109 virus MpV1, complete genome	NC_014767.1	Viral GenBank	286	79	1e-74	265/334	331	Phycodnaviridae
OTU_110	vOTU_242	0	0	0	0	0	0	0	0	0	0	0	0	0	0	0	0	0	0	CAAGCACTACCAACGCTGGTGGCGTTTGTACTCCGAGCTTTACTTGGATGAATCCAAGAAGGCTAACTGGGGTAAGATGACCACCAAGACCGTTGATGTCGGTGCGACCCAAACTGTCTTCCTCCCACTCATCCTCTTCTTCAACCGCAACCCAGGTCTTTACCTCCCACTTATTGCGCTTCAATACCACGAAGTACGCCTTGACTTCGACTTGAGCTCTGAGTTCTCCCACTACACTGACGGTTCCACCTTCAAGGTTTGGGGTAACTACGTGTACTTGGACACCGAGGAGCGCCGACGATTCGCGCAAAAGGGCCACGAGTACCTCATCGAACAACTCCAC	KHYQRWWRLYSELYLDESKKANWGKMTTKTVDVGATQTVFLPLILFFNRNPGLYLPLIALQYHEVRLDFDLSSEFSHYTDGSTFKVWGNYVYLDTEERRRFAQKGHEYLIEQLH	Ostreococcus lucimarinus virus OlV5 genomic sequence	NC_020852.1	Viral GenBank	311	81	3e-82	275/339	343	Phycodnaviridae
OTU_119	vOTU_245	0	0	0	0	0	0	0	0	0	0	0	0	0	0	0	0	0	0	TAAACATTACGGTGATTGGCTCCACATCTGGAACGAACTTACCCAAACTTCCGGTAAACAAGCAGGATATGCTTCTATGGTTGGTAACGTGGATAGACTTTACCGACCTGTTTCTGGCGGTACTTCCGCCGGAGGTTCCACCGGAACTTCTCCACAAGAGGTCTTTGATCGAAAAGGTGTTATGCCAAAGACTACTCTTTTCATTCCACTTCAGTTCTGGTTTTGTAGAAATCCAGGTCTTGCCTTACCACTTATCGCTCTTCAATACCATGAAGTCAAGATTAACATTGAATTCCGAAGCGCCGAAGAATGTGCCGGATTCAAGACAAGTCTTCCTACAAGTGCCAAAGTTTTTCCAGTGCTTCTCTCTACGTCGACTATATCTATTTAGATACCGATG	KHYGDWLHIWNELTQTSGKQAGYASMVGNVDRLYRPVSGGTSAGGSTGTSPQEVFDRKGVMPKTTLFIPLQFWFCRNPGLALPLIALQYHEVKINIEFRSAEECAGFKTSLPTSAKVFPVLLSTSTISI*IPM	Megaviridae environmental sample clone WC1-20 major capsid protein gene, partial cds	KT445496.1	Viral GenBank	230	74	8e-58	274/369	400	Mimiviridae
OTU_130	vOTU_248	0	0	0	0	0	0	0	0	0	0	0	0	0	0	0	0	0	0	CAAGCACTACCAGAAGTGGTGGCGTCTGTACTCCGAGCTCTACCTTGATGAGTCCAAGAAGCTCAACTGGGGTAAGATGACCACTGCGGGTAACGGCAAGACTGTCTACCTCCCCCTCGTCTTCTTCTTCAACCGTAACCCAGGTCTCTACCTCCCCCTCATCGCCCTCCAGTACCACGAGGTCCGCATTGACATCGACCTCGCGTCGGACATGGAGACCTTCCTCAACAAGTCCGTCTTCAAGGTGTGGGCGAACTACATCTACCTCGACACCGAGGAGCGTCGCCGCTTCGCGCAGAAGGGTCACGAATACCTCATCGAACAATTCCAC	KHYQKWWRLYSELYLDESKKLNWGKMTTAGNGKTVYLPLVFFFNRNPGLYLPLIALQYHEVRIDIDLASDMETFLNKSVFKVWANYIYLDTEERRRFAQKGHEYLIEQFH	Micromonas pusilla virus PL1, *** SEQUENCING IN PROGRESS ***, 2 unordered pieces	HQ633072.1	Viral GenBank	488	93	2e-135	306/330	331	Phycodnaviridae
OTU_176	vOTU_254	0	0	0	0	0	0	0	0	0	0	0	0	0	0	0	0	0	0	CAAGCACTACCAAAAGTGGTGGCGTTTGTACTCGGAGTTGTACCTTGACGAAGCCAAGAAGTCCAACTACGGTAAGATGACCACCGCGGTCGAAGCTGGTAAGAAGATCTTCTTGCCACTCATCTTCTTCTTCAACCGCAACCCAGGTTTGGCGTTGCCTTTGATTGCCTTGCAATACCACGAAGTCCGCCTCGACTTCGATTTGTCGGGTGCCTTCGCGTCCGTGACCGACGGTTCCTTCAAGGTGTGGGCTAACTACATCTACTTGGACACCGAAGAGCGTCGCCGATTTGCGCAAAAGGGTCACGAATACCTCGTCGAGCAGTTCCAC	KHYQKWWRLYSELYLDEAKKSNYGKMTTAVEAGKKIFLPLIFFFNRNPGLALPLIALQYHEVRLDFDLSGAFASVTDGSFKVWANYIYLDTEERRRFAQKGHEYLVEQFH	Ostreococcus lucimarinus virus OlV1, complete genome	NC_014766.1	Viral GenBank	282	79	1e-73	262/330	331	Phycodnaviridae
OTU_194	vOTU_257	0	0	0	0	0	0	0	0	0	0	0	0	0	0	0	0	0	0	CAAGCACTACCAGAAGTGGTGGCGCATGTACTCCGAGCTCTACCTTGACGAGTCCAAGAAGCTCAACTGGGGTAAGATGACTACTGGCAAGAGCGGTAAGACTGTCTATTTACCCCTAGTCTTCTTTTTCAACAGAAATCCTGGACGTTATTTGCCACTAATTGCTCTGCAGTACCACGAGGTCCGCATCGATTTCGACCTCGCGGCTGATTTCAGCACCTTCCTCAGCACCCCTGTCTTCAAGGTGTGGGGCCAAACTAACGTCGTACCTTACGTACGACCCGACGGTAGGACGG	KHYQKWWRMYSELYLDESKKLNWGKMTTGKSGKTVYLPLVFFFNRNPGRYLPLIALQYHEVRIDFDLAADFSTFLSTPVFKVWGQTNVVPYVRPDGRT	Haptolina hirta virus isolate HhV_OF01 major capsid protein (MCP) gene, partial cds	KJ558370.1	Viral GenBank	313	93	6e-83	201/216	296	Phycodnaviridae
OTU_199	vOTU_259	0	0	0	0	0	0	0	0	0	0	0	0	0	0	0	0	0	0	CAAACACTACCAGCGCTGGTGGAGACTTTACTCCGAGCTATACCTCGACGATGCCAAGAAGGCCGAGTGGGGCAAAATGACCACAACTTCAGTGACCTCCGGCACCAAAGGCAAAGTGTTCCTGCCCCTTATCTTCTTCTTCAACCGCAACCCTGGTCTATTCCTGCCCCTTATCGCTCTTCAATACCACGAAGTGCGCCTCGACATTGACCTTGGTGACAAATACTCCAGCTACTTCGAACCTCTGCCCCAACGTAGTGGGCCGAACCTATATCTACCTTG	KHYQRWWRLYSELYLDDAKKAEWGKMTTTSVTSGTKGKVFLPLIFFFNRNPGLFLPLIALQYHEVRLDIDLGDKYSSYFEPLPQRSGPNLYLP	Uncultured Phycodna virus isolate OTU/P06-01 putative major capsid protein (MCP) gene, partial cds	EU006616.1	Viral GenBank	307	85	3e-81	245/288	282	Phycodnaviridae
OTU_208	vOTU_261	0	0	0	0	0	0	0	0	0	0	0	0	0	0	0	0	0	0	CAAGCAGTATGGTGACTGGATGCAGCTCTGGGTGCAGCTTACCATGGACAATAACCAGGAGCGTGGTTACCACAAGATGGTCGGCCAGACCACCCAGCTCACCTTCTTGACCGATCCTAACTTCGCCGACGTGGATGGCCCATGTGATGCAGTCGCGCCTCACCAGGTGTGCGATCCTCGCAATGCTCTCCCTGAGACGACTCTTTACATTCCTCTTCAGTTCTGGTTCTGTAACAACCCTGGTCTGGCTCTTCCTCTCATTGCTCTCCAGTACCACGAGGTCAAGATCAACGTGGATCTTCGCACCATTGATGAGTGCCTCTGGGCCGTGAAAGACCTGAATGCTACCTCGGATGACCAGAAGGTGGGTAACGCTTACAGCCAGTCGCTCGTGTCGGCT	KQYGDWMQLWVQLTMDNNQERGYHKMVGQTTQLTFLTDPNFADVDGPCDAVAPHQVCDPRNALPETTLYIPLQFWFCNNPGLALPLIALQYHEVKINVDLRTIDECLWAVKDLNATSDDQKVGNAYSQSLVSA	Uncultured phycodnavirus clone mcp_DH201212_85 putative major capsid protein (mcp) gene, partial cds	KP775260.1	Viral GenBank	374	82	3e-101	323/395	400	Mimiviridae
OTU_210	vOTU_262	0	0	0	0	0	0	0	0	0	0	0	0	0	0	0	0	0	0	CAAGCACTACCAGAAGTGGTGGCGTCTGTACTCCGAGCTCTACCTCGATGAGGCCAAGAAGCTCAACTGGGGTAAGATGACCACTGCCGGCAGTGGCAAGACTGTCTATTTGCCCCTAGTCTTCTTTTTCAACAGAAATCCTGGACTTTATTTGCCACTAATTGCTCTGCAGTACCACGAGGTCCGCATCGACTTCGACCTCGCGTCCGACATGGAGGTCTTCCTCAACAAGTCCGTCTTCAAGGTGTGGGCGAACTACATCTACCTCGACACTGAGGAGCGTCGCCGCTTCGCCCAGAAGGGTCACGAGTACCTCGTCGAACAATTCCAC	KHYQKWWRLYSELYLDEAKKLNWGKMTTAGSGKTVYLPLVFFFNRNPGLYLPLIALQYHEVRIDFDLASDMEVFLNKSVFKVWANYIYLDTEERRRFAQKGHEYLVEQFH	Uncultured Phycodna virus isolate OTU/M05-01 putative major capsid protein (MCP) gene, partial cds	EU086758.1	Viral GenBank	398	87	2e-108	286/330	331	Phycodnaviridae
OTU_211	vOTU_263	0	0	0	0	0	0	0	0	0	0	0	0	0	0	0	0	0	0	CAAGCACTACCAGAAGTGGTGGCGCCTGTACGCCGAGCTTTACCTCGACGATGCCAAGAAGGCTCAGTGGGGTAAGATGACCTCCACGGCCGATGGTTCCCACGTCCAGCTCCCCCTCATCTTCTTCTTCAACCGCAACCCCGGTCTCTACCTCCCCCTTATTGCCCTCCAGTACCACGAGGTCCGTCTCGACATCGACCTCTCCTCTGTCTACAGCACCCACTTCACTGGGTCCCCCAAGGTCTGGGCCAACTATGTCTACCTTGACACCGAGGAGCGCCGTCGCTTCGCCCAGAAGGGCCACG	KHYQKWWRLYAELYLDDAKKAQWGKMTSTADGSHVQLPLIFFFNRNPGLYLPLIALQYHEVRLDIDLSSVYSTHFTGSPKVWANYVYLDTEERRRFAQKGH	Micromonas sp. RCC1109 virus MpV1, complete genome	NC_014767.1	Viral GenBank	306	82	1e-80	253/308	305	Phycodnaviridae
OTU_225	vOTU_267	0	0	0	0	0	0	0	0	0	0	0	0	0	0	0	0	0	0	CAAGCACTACCAACGCTGGTGGCGTTTGTACTCCGAGCTTTACTTGGATGAATCCAAGAAGGCTAACTGGGGTAAGATGACTACTGCCGTCACTGGTAACACCGTCTACTTGCCACTCGTCTTCTTCTTCAACCGCAACCCAGGTTTGTATTTGCCACTTATTGCGCTCCAATACCACGAAGTGCGCATTGACTTCGACTTGGCTGCCACCTTCGACACCTACTTGAGCACCTCTGTGTTCAAGGTCTGGGCCAACTACGTCTACCTCGACACCGAAGAGCGCCGACGCTTCGCCCAAAAGGGTCACGAATACCTCGTCGAACAGCTCCAC	KHYQRWWRLYSELYLDESKKANWGKMTTAVTGNTVYLPLVFFFNRNPGLYLPLIALQYHEVRIDFDLAATFDTYLSTSVFKVWANYVYLDTEERRRFAQKGHEYLVEQLH	Ostreococcus lucimarinus virus 2 isolate Olv2, complete genome	NC_028091.1	Viral GenBank	462	92	6e-128	297/324	331	Phycodnaviridae
OTU_230	vOTU_268	0	0	0	0	0	0	0	0	0	0	0	0	0	0	0	0	0	0	CAAGCACTACCAGAAGTGGTGGCGTCTGTACTCCGAGCTCTACCTCGATGAGGCCAAGAAGCTCAACTGGGGTAAGATGACCACTGCGGGTGACGGCAAGACTGTCTACCTCCCCCTTATTTTCTTCTTTAACAGGAATCCTGGACTTGCCCTCCCACTAATTGCTCTGCAGTACCATGAGGTGCGCATCGATTTCGATTTAGCGTCTAACTTCACCACCTACCTCAACGCGTCTGTCTTCAAGGTCTGGGCTAATTACATTTACCTCGACACTGAGGAACGTAGGCGTTTTGCCCAGAAGGGTCACGAGTACCTCATTGAGCAATTCCAC	KHYQKWWRLYSELYLDEAKKLNWGKMTTAGDGKTVYLPLIFFFNRNPGLALPLIALQYHEVRIDFDLASNFTTYLNASVFKVWANYIYLDTEERRRFAQKGHEYLIEQFH	Uncultured Phycodna virus isolate OTU/P06-04 putative major capsid protein (MCP) gene, partial cds	EU006619.1	Viral GenBank	464	91	2e-128	301/330	331	Phycodnaviridae
OTU_260	vOTU_271	0	0	0	0	0	0	0	0	0	0	0	0	0	0	0	0	0	0	CAAGCACTACCAGAAGTGGTGGAGGCTTTACTCCGAGCTTTACCTCGATGAGGCCAAGAAGGCCACTTGGGGTAAGATGACCACTGCGGCGGACACTGGCGCCGGTACCGGCGCTGTCTATTTGCCCCTAATCTTTTTCTTTAACCGCAATCCTGGACTTTACCTCCCACTAATTGCTCTGCAGTACCATGAGGTGCGCATCGATTTCGATTTAGCGTCTGACTTTGATACCTTCCTCAGCACCTCTGTCTTCAAGGTGTGGGCCAACTACGTCTACCTTGACACTGAGGAGCGTAGGCGATTTGCGCAGAAGGGCCACGAGTACCTCGTTGAACAATTCCAC	KHYQKWWRLYSELYLDEAKKATWGKMTTAADTGAGTGAVYLPLIFFFNRNPGLYLPLIALQYHEVRIDFDLASDFDTFLSTSVFKVWANYVYLDTEERRRFAQKGHEYLVEQFH	Uncultured Phycodna virus isolate OTU/M05-01 putative major capsid protein (MCP) gene, partial cds	EU086758.1	Viral GenBank	423	87	6e-116	299/345	343	Phycodnaviridae
OTU_297	vOTU_273	0	0	0	0	0	0	0	0	0	0	0	0	0	0	0	0	0	0	CAAGCACTACCAGAAGTGGTGGCGTCTGTACTCCGAGCTCTACCTCGATGAGGCCAAGAAGCTCAACTGGGGTAAGATGACCACTGCCGGCAGTGGCAAGACTGTCCTATTTGCCCCTAGTCTTCTTTTTCAACAGAAATCCTCGGGCTTTTTTGCCACTAATTGCTCTGCAGTACCACGAGGTTGCGCATTGATATTGACCTCGCGTACCAACTTCAGTCAACCTTCC	KHYQKWWRLYSELYLDEAKKLNWGKMTTAGSGKTVLFAPSLLFQQKSSGFFATNCSAVPRGCALILTSRTNFSQPS	Uncultured Phycodna virus isolate OTU/M05-01 putative major capsid protein (MCP) gene, partial cds	EU086758.1	Viral GenBank	241	85	2e-61	196/230	229	Phycodnaviridae
OTU_298	vOTU_274	0	0	0	0	0	0	0	0	0	0	0	0	0	0	0	0	0	0	CAAGCACTACCAGAAGTGGTGGCGTCTGTACTCCGAGCTCTACCTCGATGAGGCCAAGAAGCTCAACTGGGCCAAGATGACCACTGCCAAGACCGGTAACACCGTGTACTTGCCTTTGATCTTCTTCTTCAACCGCAACCCAGGTTTGTACCTCCCACTCATTGCCCTTCAATACCACGAAGTGCGCATTGACTTCGATTTGAGCTCCACCTTCGACACCTACTTGAGCACCACTGTGTTCAAGGTCTGGGCGAACTACGTGTACCTCGACACCGAGGAACGCCGACGCTTCGCGCAAAAGGGTCACGAATACC	KHYQKWWRLYSELYLDEAKKLNWAKMTTAKTGNTVYLPLIFFFNRNPGLYLPLIALQYHEVRIDFDLSSTFDTYLSTTVFKVWANYVYLDTEERRRFAQKGHEY	Ostreococcus mediterraneus virus 1 isolate OmV1, complete genome	NC_028092.1	Viral GenBank	444	91	2e-122	287/314	314	Phycodnaviridae
OTU_304	vOTU_275	0	0	0	0	0	0	0	0	0	0	0	0	0	0	0	0	0	0	CAAACATTACGGCGATTGGCTTCATATCTGGAACGAGCTTACCCAGACAGCCGGTCATCAGGCAGGATATGCTAACATGGTCGGAAACGTTCCCCGTCTCACCCAAGCAATTACTACCGGAGCTGAGACCCCAGCGGTTGAGCTTTTTCATTCCCCTTCAGTTCTGGTTCTGTCGTAATCCGGGACTTGCCCTTCCCCTTATTGCCCTTCAGTATCATGAGGTCAAAGTTGAGGTCGAATTCCGCAACAAATCCGAATGCTACTGGAATCTTGGTGCCGCAGCAGATGTTGGGGCACTTACTAGTTCCCTTTGGGTTGATTACGTTTATCTTGATACTGATGAGCGCCGTCGATTCGCACAGGTTAGCCACGAATACCTCATCGAACAGCTCCAC	KHYGDWLHIWNELTQTAGHQAGYANMVGNVPRLTQAITTGAETPAVELFHSPSVLVLS*SGTCPSPYCPSVS*GQS*GRIPQQIRMLLESWCRSRCWGTY*FPLG*LRLS*Y**APSIRTG*PRIPHRTAP	Uncultured phycodnavirus clone mcp_DH201303_41 putative major capsid protein (mcp) gene, partial cds	KP775285.1	Viral GenBank	181	71	4e-43	281/397	395	Mimiviridae
OTU_314	vOTU_277	0	0	0	0	0	0	0	0	0	0	0	0	0	0	0	0	0	0	CAAGCAGTACGGTGACTGGATGCAGATCTGGAACCAGCTCACTCTTGACAAGAACCAGGAGCGTGGCTACAACAAGATGGTCGGCCAGACCACCCAGCTCACTTTCTTGACTGACCCTGACTTCGCCGATGTCGATGGCCCGTGTGATTCGTCTGCTCCTCGCCAGGTATGCGCTCCTCGCAATGCCCTCCCTGAGACCACTCTTTACGTTCCTCTTCAGTTCTGGTTCTGCAACAACCCCGGCCTTGCCCTCCGCTTATTGCTCTTCAGTACCACGAGGTCAAGATTAACATTGATATTCGCGCGATTGACGAGTGTCTTTTTGCCGTTTCCGACCTTGACAAAGCAACTGGCGATGCTAAGGTAACCGCGGCTTACGCCCAGTCGCTCGTTGCTGCTT	KQYGDWMQIWNQLTLDKNQERGYNKMVGQTTQLTFLTDPDFADVDGPCDSSAPRQVCAPRNALPETTLYVPLQFWFCNNPGLALRLLLFSTTRSRLTLIFARLTSVFLPFPTLTKQLAMLR*PRLTPSRSLLL	Uncultured phycodnavirus clone 399-M4.11 major capsid protein gene, partial cds	KF008098.1	Viral GenBank	594	93	2e-167	373/401	400	Mimiviridae
OTU_317	vOTU_279	0	0	0	0	0	0	0	0	0	0	0	0	0	0	0	0	0	0	CAAGCACTACCAGCGTTGGTGGCGTTTGTACGCCGAGCTTTACCTCAATGACGCCAAGAAGGGTGAGTGGGGTAAGATGACCACCAAGGAGGCCAACGTTAACGGCTCGGCGGTCATGCTCCCCCTCATCTTCTTCTTCAACCGCAACCCGGGTCTCTTCCTCCCCCTCATTGCCCTTCAGTACTCACGGTACGGTCCGCCTCGTACTTCCGTACCTTTCGTCTGAGTATGACTACCTACC	KHYQRWWRLYAELYLNDAKKGEWGKMTTKEANVNGSAVMLPLIFFFNRNPGLFLPLIALQYSRYGPPRTSVPFV*V*LPT	Ostreococcus tauri virus RT-2011, complete genome	JN225873.1	Viral GenBank	188	83	1e-45	156/189	241	Phycodnaviridae
OTU_320	vOTU_280	0	0	0	0	0	0	0	0	0	0	0	0	0	0	0	0	0	0	CAAGCACTACCAGAAGTGGTGGCGTCTGTACTCCGAGCTCTACCTCGATGAGGCCAAGAAGCTCAACTGGGGTAAGATGACCACTGCCGGCAGTGGCAAGACTGTCTATTTGCCCCTAGTCTTCTTTTTCAACAGAAATCCTGGACTTTATTTGCCACTAATTGCTCTGCAGTACCATGAGGTGCGCATCGATTTCGATTTAGCGTCTGACTTTGATACCTTCCTCAGCACCTCTGTCTTCAAGGTGTGGGCCAACTACGTCTACCTTGACACCGAGGAGCGTCGCCGATTCGCCCAGAAGGGTCATGAGTACCTCGTCGAACAGCTCCAC	KHYQKWWRLYSELYLDEAKKLNWGKMTTAGSGKTVYLPLVFFFNRNPGLYLPLIALQYHEVRIDFDLASDFDTFLSTSVFKVWANYVYLDTEERRRFAQKGHEYLVEQLH	Uncultured Phycodna virus isolate OTU/M05-01 putative major capsid protein (MCP) gene, partial cds	EU086758.1	Viral GenBank	437	89	3e-120	295/330	331	Phycodnaviridae
OTU_337	vOTU_283	0	0	0	0	0	0	0	0	0	0	0	0	0	0	0	0	0	0	CAAGCACTACCAGAAGTGGTGGCGTCTGTACTCCGAGCTCTACCTCGATGAGGCCAAGAAGCTCAACTGGGCTAAGATGACCACTGCCGGCAATGGCAAGACTGTCTATTTGCCCCTAGTCTTCTTTTTCAACAGAAATCCTGGGCTTTTTTGCCACTAATTGCTCTGCAGTACCACGAGGTCCGCATCGATTTCGACCTCGCGTCTGACTTTGATACCTTCCTCAGCACCTCTGTCCTCAAGGTGTGGGCCAACTACGTCTACCTTGACACCGAGGAGCGTCGCCGATTCGCCCAGAAGGGTCATGAGTACCTCATTGAGCAACTCCAC	KHYQKWWRLYSELYLDEAKKLNWAKMTTAGNGKTVYLPLVFFFNRNPGLFCH*LLCSTTRSASISTSRLTLIPSSAPLSSRCGPTTSTLTPRSVADSPRRVMSTSLSNS	Haptolina hirta virus isolate HhV_OF01 major capsid protein (MCP) gene, partial cds	KJ558370.1	Viral GenBank	419	94	7e-115	258/274	330	Phycodnaviridae
OTU_360	vOTU_284	0	0	0	0	0	0	0	0	0	0	0	0	0	0	0	0	0	0	CAAGCAGTACCAGAAGTGGTGGCGTCTGTACACCGAGCTTTACCTCGATGACTCGAAAAAAGCCACTTACGGTAAGACGACTTCCGGTATTTCCGGCAAGACTGTCTATTTGCCCCTATACTTCTTTTTCAACAGGAACCCCGGACTCTATTTGCCACTCATTGCATTGCAGTATCATGAGGTCAGGCTGGATTTCGATTTATCGGCGCACTTCGATGAGTGGCTCGACACCTCCACCTTCAAGGTCTGGGCTAACTACATCTACCTTGGCACCGAGGAGCGTCGCCGATTCGCCCAGAAGGGTCATGAGTACCTCGTCGAGCAATTCCAC	KQYQKWWRLYTELYLDDSKKATYGKTTSGISGKTVYLPLYFFFNRNPGLYLPLIALQYHEVRLDFDLSAHFDEWLDTSTFKVWANYIYLGTEERRRFAQKGHEYLVEQFH	Uncultured Phycodna virus isolate OTU/P06-04 putative major capsid protein (MCP) gene, partial cds	EU006619.1	Viral GenBank	253	77	6e-65	254/330	331	Phycodnaviridae
OTU_367	vOTU_285	0	0	0	0	0	0	0	0	0	0	0	0	0	0	0	0	0	0	CCGTCATTATGCTGAATGGAATAATATTTGGAATGAATTATCTACAGATGAATCGAAGGCGGTTGGTCTTAAATCTATGCAGTGTGATATCGGAACTGCCGGTGGTACAGGTGTTAACATGACTCAAGTTCCTCTTAATTTCTGGTTCTGTCGCAATCCTGGACTCGCTTTACCTTTGATTGCTCTTCAGTACCACGAAGTCAAACTTAAGTTTACATGGGGGACAACCACGGGTGATACTTCATCAACGTGCAAGGTAATGTGCGACTACATTTATCTTGACACCGATGAACGCCGTCGTTTGCTCAGGTTTCCCACGAATACCTCGTCGAGCAACTCCAC	RHYAEWNNIWNELSTDESKAVGLKSMQCDIGTAGGTGVNMTQVPLNFWFCRNPGLALPLIALQYHEVKLKFTWGTTTGDTSSTCKVMCDYIYLDTDERRRLLRFPTNTSSSNS	Megaviridae environmental sample clone WC5-23 major capsid protein gene, partial cds	KT445450.1	Viral GenBank	98.7	88	3e-18	68/77	342	Phycodnaviridae
OTU_374	vOTU_286	0	0	0	0	0	0	0	0	0	0	0	0	0	0	0	0	0	0	CAAGCACTACCAACGCTGGTGGCGTTTGTACTCCGAGCTTTACTTGGATGAGTCCAAGAAGGCTAACTGGGGTAAGATGACCACTGCGCTCACCGGTAAGACTGTGTACTTGCCTTTGATCTTCTTCTTCAACCGCAACCCAGGTTTGTACTTGCCATTGATTGCCCTTCAATACCACGAAGTGCGCATCGACTTCGATTTGGCGTCCACCTTCGACACCTACTTGAGCACCTCTGTGTTCAAGGTCTGGGCCAACTACG	KHYQRWWRLYSELYLDESKKANWGKMTTALTGKTVYLPLIFFFNRNPGLYLPLIALQYHEVRIDFDLASTFDTYLSTSVFKVWANY	Ostreococcus mediterraneus virus 1 isolate OmV1, complete genome	NC_028092.1	Viral GenBank	425	96	1e-116	250/260	260	Phycodnaviridae
OTU_378	vOTU_287	0	0	0	0	0	0	0	0	0	0	0	0	0	0	0	0	0	0	CAAGCACTACCAGATGTGGTGGCGTCTGTATTCCGAGCTTTACCTGGACGAGTCCAAGAAGGCTAACTGGGGTAAGATGACCTCGTCCGCCAACGGTGCCGAGAACTCCAAGGTGTTCCTCCCACTCGTATTCTTCTTCAACCGCAACGCCGGCCTTTACCTGCCACTGATCGCCCTCCAGTACCACGAGGTGCGCCTGGACATCGACCTGTCGAGCAAGTTCGACTCGTACCTTAAGACCTCGGGCTTCAAGGTGTGGGCCAACTACGTGTACCTCGACACTGAGGAGCGCCGCCGCTTCGCCCAGAAGGGCCACGAGTACCTCATCGAGCAACTCCAC	KHYQMWWRLYSELYLDESKKANWGKMTSSANGAENSKVFLPLVFFFNRNAGLYLPLIALQYHEVRLDIDLSSKFDSYLKTSGFKVWANYVYLDTEERRRFAQKGHEYLIEQLH	Micromonas sp. RCC1109 virus MpV1, complete genome	NC_014767.1	Viral GenBank	358	84	2e-96	284/339	340	Phycodnaviridae
OTU_381	vOTU_288	0	0	0	0	0	0	0	0	0	0	0	0	0	0	0	0	0	0	CAGGCACTACCAGAGGTGGTGGAGGTTGTATTCCGAGCTTTACCTAACTGACTCTAAAAAGGCAAACTGGGCCAAACTCACAACCGCCAACAGCTACGGTGCAATTGGATCCGTATTCCTTCCTCTCATCTTCTTCTTTAACCGTAACCCCGGACTCTACCTACCTCTCATTGCTCTTCAGTACCATGAAGTTCGTCTTGATTTTGACCTTGCATCAAATTATTCATCTTACTTTGGAAGTACCG	RHYQRWWRLYSELYLTDSKKANWAKLTTANSYGAIGSVFLPLIFFFNRNPGLYLPLIALQYHEVRLDFDLASNYSSYFGST	Uncultured phycodnavirus clone 399-M4.18 major capsid protein gene, partial cds	KF008104.1	Viral GenBank	257	86	3e-66	190/222	245	Phycodnaviridae
OTU_390	vOTU_290	0	0	0	0	0	0	0	0	0	0	0	0	0	0	0	0	0	0	CAAGCACTACCAGCGTTGGTGGCGTTTGTACGCCGAGCTTTACCTCAATGACGCCAAGAAGGGTGAGTGGGGTAAGATGACCTCCAAGGAGGGCAACGTTGACGGCTCGGCGGTCATGCTCCCCCTTATCTTCTTCTTCAATCGCAACCCGGGTCTCTTCCTCCCCCTCATTGCCCTTCAGTATCACGAGGTCCGCCTCGACTTCGACCTTTCGTCTGAGTATGATACCTACCTCCAGACCTCTGGTCTTAAGGTGTGGGGTAACTACGTGTACCTTGACACTGAGGAGCGCCGTCGTTTCGCCCAGAAGGGTCACGAGTACCTCATCGAACAACTCCAC	KHYQRWWRLYAELYLNDAKKGEWGKMTSKEGNVDGSAVMLPLIFFFNRNPGLFLPLIALQYHEVRLDFDLSSEYDTYLQTSGLKVWGNYVYLDTEERRRFAQKGHEYLIEQLH	Ostreococcus tauri virus RT-2011, complete genome	JN225873.1	Viral GenBank	309	80	9e-82	276/343	340	Phycodnaviridae
OTU_399	vOTU_292	0	0	0	0	0	0	0	0	0	0	0	0	0	0	0	0	0	0	CAAGCACTACCAGAGGTGGTGGCGTCTGTACTCCGAGCTCTACCTCGATGAGGCCAAGAAGCTCAACTGGGGTAAGATGACCACTGCGGCGGACACCGGTACTGATACTGGTACTGTCTACCTCCCCCTTATTTTCTTCTTTAACAGGAATCCTGGACTTGCCCTCCCACTAATTGCCCTGCAGTACCATGAGGTGCGCATCGATTTCGATTTAGCGTCTAACTTCACCACCTACCTCAGTACGTCCGTCTTCAAGGTGTGGGCTAACTACATCTACCTTGACACTGAGGAGCGTCGCCGATTCGCCCAGAAGGGTCATGAGTACCTCATCGAGCAGCTCCAC	KHYQRWWRLYSELYLDEAKKLNWGKMTTAADTGTDTGTVYLPLIFFFNRNPGLALPLIALQYHEVRIDFDLASNFTTYLSTSVFKVWANYIYLDTEERRRFAQKGHEYLIEQLH	Uncultured Phycodna virus isolate OTU/P06-04 putative major capsid protein (MCP) gene, partial cds	EU006619.1	Viral GenBank	416	87	9e-114	297/342	343	Phycodnaviridae
[truncated: 11 more rows]
