# Supplementary material for: Seasonal Dynamics of Algae-Infecting Viruses and Their Inferred Interactions with Protists
Source: Viruses. 2019 Nov 9;11(11):1043. doi: 10.3390/v11111043 (PMC6893440; doi:10.3390/v11111043)
Supplement: Supplementary file 1 [file viruses-11-01043-s001.zip › sup/File S2 MCP AA alignment for Fiigure 1.fasta]

>Aureococcus_anophagefferens_virus
----------------------------------------------------------------------------------------------------GGQRIDKHYGDWMHIWNELTQTEGKKVGYQNMIGNVPTLTQLTAPSVT------------------TAFVPEMDLYIPLEFWFCRNPGLALPLIALQYHEVKINLEFRAASDCYFSSGN---------------AVVVPSFEAASLYADYIFLDTDERRRFAQVSHEYLIEQV---------------------------------------------------------------------------------------------------------------------------------------------------------------------------------------------------
>PkV_RF01
----------------------------------------------------------------------------------------------------GGQRIDKHYGDWLHIWNELTQTSGHQVGYANMVGNLPRLTQVVSGEGGPTSRPPQTT---VDTCNSTGCIPETTLYIPLQFWFCRNPGLSLPLIALQYHEVRINIQFTDARNCYWGTGR--------------FANEMPQLRAASLYVDYIYLDTDERRRFAQVSHEYLIEQL---------------------------------------------------------------------------------------------------------------------------------------------------------------------------------------------------
>OTU_006|Uncultured_phycodnavirus
----------------------------------------------------------------------------------------------------------RHYGDWLNIWNELTQEPGKQAGYDNMVGNTVALTGTG-----------------------HNSTEATTLYVPLQFWFCRNPGLALPLIALQYHEVKINLEFRQKEETYVTSSNVIE-CSGGGSG---CQVCIPSLEAASLYVDYIYLDTDERRRFAQVSH----------------------------------------------------------------------------------------------------------------------------------------------------------------------------------------------------------
>Megavirus
----------------------------------------------------------------------------------------------------GGSSIDKQYGDWLHIWKNVSQSKDHDHGMAKMLGDVPELTSISTLSWDVHDN--------------TLLKPSYTLYIPLQFYFCRNNGLALPLIALQYHVVRIYVKFRPAEQCYIASDAFK------------SGAENFELDDVSVYVNYVYLDTEERRRFAQVSHEYLIEQL---------------------------------------------------------------------------------------------------------------------------------------------------------------------------------------------------
>Mimivirus
----------------------------------------------------------------------------------------------------GGSSIDKQYGDWLHIWKNVSQSKDHDHGMAKMLGDVPELTSISTLSWDVHDN--------------TLLKPSYTLYIPLQFYFCRNNGLALPLIALQYHVVRIYVKFRPAEQCYIASDAFK------------SGAENFELDDVSVYVNYVYLDTEERRRFAQVSHEYLIEQL---------------------------------------------------------------------------------------------------------------------------------------------------------------------------------------------------
>Moumouvirus_goulette
----------------------------------------------------------------------------------------------------------KQYGDWLHIWQEVSQSKDHEDGLNKMLGNVPELTSISTLDWDSYDN--------------NLLKNSYTLYIPLQFYFCRNNGLALPLIALQYHVVRIYVKFRPAEQCYIASDAFK------------SGADNFELDDVSIYVNYVYLDTEERRRFAQVSHEYLIEQL---------------------------------------------------------------------------------------------------------------------------------------------------------------------------------------------------
>CeV01
----------------------------------------------------------------------------------------------------------RQYGDWMHIWNQLTLTAEQQRGYYKMVGNTTQLTFITDPSFAAVDGPCATT-APTQVCAPRNALPETTLYVPFQFWYCRNPGLALPLIALQYHEIKINLDLRPIDECLWAVSSLHNVCDSAATPTKVATAYQQSLVAASLYVDYVFLDTDERRRMAQNPHEYLIEQ----------------------------------------------------------------------------------------------------------------------------------------------------------------------------------------------------
>CeV_M0501
----------------------------------------------------------------------------------------------------------RQYGDWMHIWNQLTLTAEQQRGYYKMVGNTTQLTFITDPSFAAVDGPCATT-APTQVCAPRNALPETTLYVPFQFWYCRNPGLALPLIALQYHEIKINLDLRPIDECLWAVSSLHNVCDSAATPTKVATAYQQSLVAASLYVDYVFLDTDERRRMAQNPHEYLIEQ----------------------------------------------------------------------------------------------------------------------------------------------------------------------------------------------------
>CeV_M0601
----------------------------------------------------------------------------------------------------------RQYGDWMHIWNQLTLTAEQQRGYYKMVGNTTQLTFITDPSFAAVDGPCATT-APTQVCAPRNALPETTLYVPFQFWYCRNPGLALPLIALQYHEIKINLDLRPIDECLWAVSSLHNVCDSAATPTKVATAYQQSLVAASLYVDYVFLDTDERRRMAQNPHEYLIEQ----------------------------------------------------------------------------------------------------------------------------------------------------------------------------------------------------
>OTU_004|Uncultured_phycodnavirus
----------------------------------------------------------------------------------------------------------RQYGDWMHIWNQLTLTVDQRSGYFAMIGNTTQLTYITDPSFNDVDGPCQAT-APRQVCAPRNALPETTLYVPFQF-----------------------------------------------------------------------------------------------------------------------------------------------------------------------------------------------------------------------------------------------------------------------------------------------
>HeV_RF02
----------------------------------------------------------------------------------------------------GGQRIDRQYGDWMHIWCQLTLSKEQERGYHKMVGNTTQLTYICDPHFDAVDGPCSND-SIRQVCTPRDALPETTLYIPLQFWYCRNPGLALPLIALQYHEVKINLDIRNIEECLWAMSSLEE-----DTASKVSKAYQQSLAAASLYVDYIFLDTDERRRMAQNPHEYLIEQL---------------------------------------------------------------------------------------------------------------------------------------------------------------------------------------------------
>PgV16T
----------------------------------------------------------------------------------------------------------RQYGDWMHIWNQLTLSKEQERGYYKMVGNTTQLTYVCDPTFAAVDGPCSAN-GVRQVCAPRNALPETTLYVPLQFWYCRNPGLALPLIALQYHEVKINLDIRNIEECLWAVSAID------GTGTKITDAYKQSLAAASLFVDYIFLDTDERRRMAQNPHEYLIEQ----------------------------------------------------------------------------------------------------------------------------------------------------------------------------------------------------
>PpV01
----------------------------------------------------------------------------------------------------------RQYGDWMHIWNQLTLSKEQERGYFKMVGNTTQLTYVCDPNFAAIDGPCSAN-GVRQVCAPRDALPETTLYVPLQFWYCRNPGLALPLIALQYHEVKINLDIRNIEECLWAVSAID------GTGTKITDAYKQSLAAASLFVDYIFLDTDERRRMAQNPHEYLIEQ----------------------------------------------------------------------------------------------------------------------------------------------------------------------------------------------------
>PpV02
----------------------------------------------------------------------------------------------------------RQYGDWMHIWNQLTLSKEQERGYFKMVGNTTQLTYVCDPNFAAIDGPCSAN-GVRQVCAPRDALPETTLYVPLQFWYCRNPGLALPLIALQYHEVKINLDIRNIEECLWAVSAID------GTGTKITDAYKQSLAAASLFVDYIFLDTDERRRMAQNPHEYLIEQ----------------------------------------------------------------------------------------------------------------------------------------------------------------------------------------------------
>PkV_RF02
----------------------------------------------------------------------------------------------------GGQRIDRQYGDWMHIWCQLTLSKEQERGYYKMVGNTTQLTYVCDPEFAAVDGPCSVD-SVRQVCAPRKALPETTLYVPLQFWFCRNPGLALPLIALQYHEVKINIDIRNIEECLWAMSSMD------GQGSKINDAYKQSLAAASLFVDYIFLDTDERRRMAQNPHEYLIEQL---------------------------------------------------------------------------------------------------------------------------------------------------------------------------------------------------
>OTU_018|Uncultured_phycodnavirus
----------------------------------------------------------------------------------------------------------KQYGDWMQIWNQLTLDKNQERGYNKMVGQTTQLTFLTDPDFADVDGPCDSS-APRQVCAPRNALPETTLYVPL-------------------------------------------------------------------------------------------------------------------------------------------------------------------------------------------------------------------------------------------------------------------------------------------------
>OTU_P0605
----------------------------------------------------------------------------------------------------------RQFGYWMHIWNQLTLSKDQERGYYKMVGNTTQLTYITDPCFAPVDGPCDSS-GPRQVCAPRNTLPESFLYIPLQFWFCRNPGLALPLIALQYHEVRINIDLSPLDECLWAVKELT--CDS-GTSQKATAAYQQSLAAASLYVDYIFLDTEERRRMAQNPHEYLVEQG---------------------------------------------------------------------------------------------------------------------------------------------------------------------------------------------------
>OTU_002|Megaviridae_environmental_sample
----------------------------------------------------------------------------------------------------------RQYGDWMHIWNQLTLSNEQKDGYNKMIGNTTQLTYITDPGFANVSGPCAAAGGPSQVCAPRNALPETTLYVPLQFWF-------LP------------------------------------------------------------------------------------------------------------------------------------------------------------------------------------------------------------------------------------------------------------------------------------
>OTU_008|Megaviridae_environmental_sample
----------------------------------------------------------------------------------------------------------KQYGDWMHIWNQLTLTSEQEDGFHKMIGNTTQLTYLTDPKFAKVATACSSDDVPNATCAPRQALPETTLYVPLEF-----------------------------------------------------------------------------------------------------------------------------------------------------------------------------------------------------------------------------------------------------------------------------------------------
>CrOV_PW1
----------------------------------------------------------------------------------------------------------EHYGDWLNIWYELARNNSHDSGYDQMIGNIPELTNVS-----------------------KNAKPEHKLYIPLQFWFNRNNGLALPLIALQYHDVRLKLKLRPLKDVTNKKSG--------------AQVPNVNVEDSFLLVDYIFLDAQERKKFAQATHEYLIEQL---------------------------------------------------------------------------------------------------------------------------------------------------------------------------------------------------
>OTU_005|Uncultured_phycodnavirus
----------------------------------------------------------------------------------------------------------KQTTEWNQIWADLSAPESKADGFKCMTGATGVTG----------------------------VTAVGEVHVPLNFWFCRNPGLALPLIALQYHEVRLKCVWGAATGS-----------------------------GRKVLCDYIYLDTDERRRFAQVSHEYLASNS---------------------------------------------------------------------------------------------------------------------------------------------------------------------------------------------------
>OTU_016|Pyramimonas_orientalis_virus_isolate_M06-01
----------------------------------------------------------------------------------------------------------RHYSEWMNVWSELSTPESKAVGLKSMQGDIGKTG---------------------------DGTGVGRVQVPLQFWFCRNPGLALPLIALQYHEVKVKVTWGSNADT-----------------------------TCRINCDYIYLDTDERRRFAQVSHEYLIEQFH--------------------------------------------------------------------------------------------------------------------------------------------------------------------------------------------------
>BpV1_157
MAGGLMQLVAYGAQDVYLTGNPKVTFFQAVYKRHTNFAMENIEQTVNGTAANSGRVSVTVARNGDLIADMYVELTAKQAFASNEDAWVAESAISTVELSIGGQRIDKHYQKWWRLYAELYMDEAKKLNYGKMCSAT---------------------------------VDNEKVFLPLIFFFNRNPGLALPLIALQYHEVRIDFDLSSVYDT--NFD------------------------SLKVWGNYIYLDTEERRRFAQKGHEYLIEQVQHTGADSLAAADATKQIRLSYNHPVKELVWCTTEASGLAGDANQLWNFTDTAVKVTSNLASIADSNVAIAPGAAGAPSLVGLTQFDEETSGPLKEFKLVLNGQDRFKEQGGKYFNSVQPYVHHSASPMPGVYSYSFALKPEEHQPTGTCNFSRIDNAQVSIKTKAGSDKTTLNMFATNYNVLRIQSGMGGLAFSN
>BpV2_163
MAGGLMQLVAYGAQDVYLTGNPKVTFFQAVYKRHTNFAMENIEQTVNGTAASSGRVSVTVARNGDLIADMYLELTTKIAFDTATDAWAAERAISTAELSIGGQRIDKHYQKWWRLYAELYMDESKKLNYGKMTSTR---------------------------------VAGNTCFLPLIFFFNRNPGLALPLIALQYHEVRIDLDLASDFGT--NFS------------------------ALKVWGNYIYLDTEERRRFAQKGHEYLIEQVQHTGTDSLAAANATKQVRLSYNHPVKELVWCTDIGS-------NVWNFTSTPVVITSNVAAIEDSNVAISPSAAGAPALYGLTQFDEDTSGPLSSFKLVLNGQDRFKEQSGKYFNQVQPFVHHSGSPMPGIYSYSFALKPEEHQPTGTCNFSRIDNAQVSVKCNRGD--SSLHMFATNYNVLRIQSGMGGLNFAN
>HhV_Of01
-----------------------------------------------------------------------------------------------------------------------------KLNWGKMTTAG----------------------------------SGKTVYLPLVFFFNRNPGLYLPLIALQYHEVRIDFDLAADFSTFLSTS------------------------VFKVWANYVYLDTEERRRFAQKGHEYLIEQ----------------------------------------------------------------------------------------------------------------------------------------------------------------------------------------------------
>OTU_M0501
----------------------------------------------------------------------------------------------------------KHYQKWWRLYSELYLDESKKLNWGKMTTAG----------------------------------NGKTVYLPLVFFFNRNPGLYLPLIALQYHEVRIDFDLASDFTTFLSAS------------------------VFKVWANYVYLDTEERRRFAQKGHEYLIEQ----------------------------------------------------------------------------------------------------------------------------------------------------------------------------------------------------
>OTU_014|Uncultured_Phycodna_virus_isolate_OTU_M05-01
----------------------------------------------------------------------------------------------------------KHYQKWWRLYSELYLDEAKKLNWGKMTTAG----------------------------------NGKTVYLPLVFFFNRNPGLALPLIALQYHEVRLDFDL---------------------------------------------------------------------------------------------------------------------------------------------------------------------------------------------------------------------------------------------------------------------
>OTU_021|Uncultured_Phycodna_virus_isolate_OTU_M05-01
----------------------------------------------------------------------------------------------------------KHYQKWWRLYSELYLDEAKKLNWGKMTTAG----------------------------------SGKTVYLPLVFFFNRNPGLYLPLIALQYHEVRIDFDLAGLVTLR--------------------------------------------------------------------------------------------------------------------------------------------------------------------------------------------------------------------------------------------------------------
>MpV1_169
----------------------------------------------------------------------------------------------------GGQRIDKHYQKWWRMYSELYLDESKKANWGKMTTAA----------------------------------NGKTVYLPLIFFFNRNPGLYLPLIALQYHEVRIDIDLASNFDTFLNTS------------------------VFKVWANYVYLDTEERRRFAQKGHEYLIEQV---------------------------------------------------------------------------------------------------------------------------------------------------------------------------------------------------
>OlV3_00095
----------------------------------------------------------------------------------------------------------KHYQRWWRLYSELYLDESKKANWGKMTTAI----------------------------------TGNTVYLPLIFFFNRNPGLYLPLIALQYHEVRIDFDLASTFSTYLSTS------------------------VFKVWANYVYLDTEERRRFAQKGHEYLIEQ----------------------------------------------------------------------------------------------------------------------------------------------------------------------------------------------------
>OlV6_00085
----------------------------------------------------------------------------------------------------------KHYQRWWRLYSELYLDESNKANWGKMTTAI----------------------------------TGNTVYLPLIFFFNRNPGLYLPLIALQYHEVRIDFDLASTFSTYLSTS------------------------VFKVWANYVYLDTEERRRFAQKGHEYLIEQ----------------------------------------------------------------------------------------------------------------------------------------------------------------------------------------------------
>OtV2_154
----------------------------------------------------------------------------------------------------------KHYQRWWRLYSELYLDESNKANWGKMTTAI----------------------------------TGNTVYLPLIFFFNRNPGLYLPLIALQYHEVRIDFDLASTFSTYLSTS------------------------VFKVWANYVYLDTEERRRFAQKGHEYLIEQ----------------------------------------------------------------------------------------------------------------------------------------------------------------------------------------------------
>OTU_012|Ostreococcus_mediterraneus_virus_1_isolate_OmV1
----------------------------------------------------------------------------------------------------------KHYQKWWRLYSELYLDEAKKLNWGKMTTAL----------------------------------TGKTVYLPLIFFFNRNPGLYLPLIALQYHEVRIDFDLASTFDTYLSTS------------------------VFKVWANYVYLDTEERRRFAQKGHEYLIEQFH--------------------------------------------------------------------------------------------------------------------------------------------------------------------------------------------------
>OTU_015|Ostreococcus_mediterraneus_virus_1_isolate_OmV1
----------------------------------------------------------------------------------------------------------KHYQRWWRLYSELYLDESKKANWGKMTTAL----------------------------------TGKTVYLPLIFFFNRNPGLYLPLIALQYHEVRIDFDLAATFDTYLSTS------------------------VFKVWANYVYLDTEERRRFAQKGHEYLIEQLH--------------------------------------------------------------------------------------------------------------------------------------------------------------------------------------------------
>OTV1_165
----------------------------------------------------------------------------------------------------------KHYQRWWRLYSELYLDESKKANWGKMTTAL----------------------------------TGKTVYLPLIFFFNRNPGLYLPLIALQYHEVRIDFDLASTFDTYLSTS------------------------VFKVWANYVYLDTEERRRFAQKGHEYLIEQ----------------------------------------------------------------------------------------------------------------------------------------------------------------------------------------------------
>OTU_003|Uncultured_Phycodna_virus_isolate_OTU_P06-04
----------------------------------------------------------------------------------------------------------KHYQKWWRMYSELYLDESKKATWGKMTTAG----------------------------------DGKTVYLPLIFFFNRNPGLALPLIALQYHEVRIDFDLASDFDTFLSTS------------------------VFKVWANYVYLDTEERRRFAQKGHEYLVEQLH--------------------------------------------------------------------------------------------------------------------------------------------------------------------------------------------------
>OTU_P0604
----------------------------------------------------------------------------------------------------------KHYQKWWRTYSELYLDESKKATWGKMTTAG----------------------------------DGETVYLPLIFFFNRNPGLALPLIALQYHEVRIDFDLASNFTTYLNAS------------------------VFKVWANYVYLDTEERRRFAQKGHEYLVEQ----------------------------------------------------------------------------------------------------------------------------------------------------------------------------------------------------
>OTU_007|Uncultured_Phycodna_virus_isolate_OTU_P06-04
----------------------------------------------------------------------------------------------------------KHYQKWWRMYSELYLDEAKKATWGKMTTAA----------------------------------DGSTVYLPLIFFFNRNPGLALPLIALQYHEVRIDFDLASDMETFLNKN------------------------VFKVWANYVYLDTEERRRFAQKGHEYLIEQLH--------------------------------------------------------------------------------------------------------------------------------------------------------------------------------------------------
>OTU_001|Micromonas_sp_RCC1109_virus_MpV1
----------------------------------------------------------------------------------------------------------KHYQKWWRMYSELYLDESKKATWGKMTTAG----------------------------------NGKTVYLPLVFFFNRNPGLYLPLIALQYHEVRIDFDLASDFGNYLDTQ------------------------TFKVWANYVYLDTEERRRFAQKGHE---------------------------------------------------------------------------------------------------------------------------------------------------------------------------------------------------------
>OTU_009|Micromonas_pusilla_virus_PL1
----------------------------------------------------------------------------------------------------------KHYQKWWRLYSELYLDESKKASWAKLTTAK----------------------------------DGKAVYLPLIFFFNRNPGLYLPLIALQYHEVRIDIDLAGDMETYLNKN------------------------VFKVWANYIYLDTEERRRFAQKGHEY--------------------------------------------------------------------------------------------------------------------------------------------------------------------------------------------------------
>OTU_019|Uncultured_Phycodna_virus_isolate_OTU_M05-01
----------------------------------------------------------------------------------------------------------KHYQKWWRLYSELYLDEAKKATWGKMTTAA----------------------------------DGSTVYLPLVFFFNRNPGLYC-------H-----------------------------------------------------------------------------------------------------------------------------------------------------------------------------------------------------------------------------------------------------------------------------
>OTU_022|Haptolina_hirta_virus_isolate_HhV_OF01
----------------------------------------------------------------------------------------------------------KHYQRWWRLYSELYLDESKKANWAKMTTAS----------------------------------NG-TVFLPLVFFFNRNPGLYLPLIALQYHEVRIDFDLAADFSTFLSTS------------------------VFKVWANYVYLDTEERRRFARRS-----------------------------------------------------------------------------------------------------------------------------------------------------------------------------------------------------------
>OTU_010|Uncultured_Phycodna_virus_isolate_OTU_P06-04
----------------------------------------------------------------------------------------------------------KHYQKWWRMYSELYLDEAKKATWGKMTTAADT------------------------------GTDTGTVYLPLIFFFNRNPGLALPLIALQYHEVRIDFDLASNFNTYLNTS------------------------VFKVWANYVYLDTEERRRFAQKGHEY--------------------------------------------------------------------------------------------------------------------------------------------------------------------------------------------------------
>OTU_013|Uncultured_Phycodna_virus_isolate_OTU_M05-01
----------------------------------------------------------------------------------------------------------KHYQRWWRLYSELYLDESKKLTWGKMTTPG---------------------------------ANGGKMYLPLIFFFNRNPGLALPLIALQYHEVRLDFDLSSEFSLYTDDS------------------------TFKVWANYIYLDTEERRRFAQKGHEYLVEQLH--------------------------------------------------------------------------------------------------------------------------------------------------------------------------------------------------
>OTU_020|Micromonas_sp_RCC1109_virus_MpV1
----------------------------------------------------------------------------------------------------------KHYQKWWRMYSELYLDESKKATWGKMTTAPDT-------------------------------GAGWCGVPPLIFFFNRNPGLYLPLIALQYHEVRLDFDLASNFGTYLNVA------------------------VFKVWANYVYLDTEERRRFAQKGHEYLVEQLH--------------------------------------------------------------------------------------------------------------------------------------------------------------------------------------------------
>OTU_011|Ostreococcus_lucimarinus_virus_OlV1
----------------------------------------------------------------------------------------------------------KHYQRWWRLYSELYLDEAKKATYAKMTTAI----------------------------------TGNTVYLPLIFFFNRNPGLYLPLIALQYHEVRLDFDLSASFTSVTDGS-------------------------FKVWANYIYLDTEERRRFAQRVTNTSSNNS---------------------------------------------------------------------------------------------------------------------------------------------------------------------------------------------------
>OTU_P0607
----------------------------------------------------------------------------------------------------------KHYQRWWRLYSELYLNEDQKNKYAKMTTNAAAA-----------------------------AGASNRVYLPLIFFFNRNAGLYLPLIALQYHEVRLDIDLSSSFSTYIENS------------------------GFKVWGNYVYLDTEERRRFAQKGHEYLIEQ----------------------------------------------------------------------------------------------------------------------------------------------------------------------------------------------------
>OTU_P0601
----------------------------------------------------------------------------------------------------------KHYQRWWRLYSELHLDDAKKAEWGKMTSSCPTD-----------------------------GTTKGKVFLPLIFFFNRNPGLFLPLIALQYHEVRLDIDLGDKYSSFFGSS------------------------APKVWANYVYLDTEERRRFTQKGHEYLVEQ----------------------------------------------------------------------------------------------------------------------------------------------------------------------------------------------------
>OTU_017|Yellowstone_lake_phycodnavirus_1_DNA
----------------------------------------------------------------------------------------------------------KQYQLWWRLYSELNMDESAKAVYGKMTTNPID-------------------------------AAAGTVYLPLLFFFNRNPRSVSPLIALQYHE----------------------------------------------------------------------------------------------------------------------------------------------------------------------------------------------------------------------------------------------------------------------------
>PBCV
----------------------------------------------------------------------------------------------------------KHYNDWFRTYDALFRMNDDRYNYRRMTDWVNNEV----------------------------VGSQKRFYVPLIFFFNQTPGLALPLIALQYHEVKLYFTLASQVQGVNYSGT--------------GAIANAAQPTMSVWVDYIFLDTQERTRFAQLPHEYLIEQ----------------------------------------------------------------------------------------------------------------------------------------------------------------------------------------------------
>PBCV_CVK2_Vp52
----------------------------------------------------------------------------------------------------------KHYNDWFRTYDALFRMNDDRYNYRRMTDWVNNEV----------------------------VGSQKRFYVPLIFFFNQTPGLALPLIALQYHEVKLYFTLASQVQGVNYSGT--------------GAIANAAQPTMSVWVDYIFLDTQERTRFAQLPHEYLIEQ----------------------------------------------------------------------------------------------------------------------------------------------------------------------------------------------------
>PBCV1_A430L
----------------------------------------------------------------------------------------------------------KHYNDWFRTYDALFRMNDDRYNYRRMTDWVNNEL----------------------------VGAQKRFYVPLIFFFNQTPGLALPLIALQYHEVKLYFTLASQVQGVNYNGS--------------SAIAGAAQPTMSVWVDYIFLDTQERTRFAQLPHEYLIEQ----------------------------------------------------------------------------------------------------------------------------------------------------------------------------------------------------
>PBCV_VP54
----------------------------------------------------------------------------------------------------------KHYNDWFRTYDALFRMNDDRYNYRRMTDWVNNEL----------------------------VGAQKRFYVPLIFFFNQTPGLALPLIACNTHEVKLYFTLASQVQGVNYNGS--------------SAIAGAAQPTMSVWVDYIFLDTQERTRFAQLPHEYLIEQ----------------------------------------------------------------------------------------------------------------------------------------------------------------------------------------------------
